# Supplementary material for: Reducing Dietary Acrylamide Exposure from Wheat Products through Crop Management and Imaging
Source: J Agric Food Chem. 2023 Feb 6;71(7):3403–13. doi: 10.1021/acs.jafc.2c07208 (PMC9951245; doi:10.1021/acs.jafc.2c07208)
Supplement: Supplementary file 2 — jf2c07208_si_002.xlsx [file jf2c07208_si_002.xlsx]

## Sheet: Sheet1
	Area of each block:	27.6m (includes half a path on each end) x 9	=	248.4	m²			3 packets of each
	Split 1 - Early spring (All sulphur applied in split 1)													Notes
A	N200 S40 (P+K supplied)	Double Top required to give 40 Kg/S/ha:	333	Kg/ha	Total required per block:	8.27172	Kg	Nitram required to give total N of 100 Kg/ha:	29	Kg/ha	Total required per block:	720.36	g	N from Double Top = 90 Kg/ha - N from Nitram = 10 Kg/ha (Total 100 Kg/ha)
		TSP required to give 80 Kg/P2O5/ha:	170	Kg/ha	Total required per block:	4.2228	Kg	MOP required to give 75 Kg/K2O/ha:	125	Kg/ha	Total required per block:	3105	g	80 Kg/P2O5/ha = 35 Kg/P/ha 75 Kg/K2O/ha = 62 Kg/K/ha
B	N200 S20 (P+K supplied)	Double Top required to give 20 Kg/S/ha:	166	Kg/ha	Total required per block:	4.12344	Kg	Nitram required to give total N of 100 Kg/ha:	159	Kg/ha	Total required per block:	3949.56	g	N from Double Top = 45 Kg/ha - N from Nitram = 55 Kg/ha (Total 100 Kg/ha)
		TSP required to give 80 Kg/P2O5/ha:	170	Kg/ha	Total required per block:	4.2228	Kg	MOP required to give 75 Kg/K2O/ha:	125	Kg/ha	Total required per block:	3105	g	80 Kg/P2O5/ha = 35 Kg/P/ha 75 Kg/K2O/ha = 62 Kg/K/ha
C	N200 S10 (P+K supplied)	Double Top required to give 10 Kg/S/ha:	83	Kg/ha	Total required per block:	2.06172	Kg	Nitram required to give total N of 100 Kg/ha:	226	Kg/ha	Total required per block:	5613.84	g	N from Double Top = 22 Kg/ha - N from Nitram = 78 Kg/ha (Total 100 Kg/ha)
		TSP required to give 80 Kg/P2O5/ha:	170	Kg/ha	Total required per block:	4.2228	Kg	MOP required to give 75 Kg/K2O/ha:	125	Kg/ha	Total required per block:	3105	g	80 Kg/P2O5/ha = 35 Kg/P/ha 75 Kg/K2O/ha = 62 Kg/K/ha
D	N200 S0 (P+K supplied)	Double Top required to give 0 Kg/S/ha:	0	Kg/ha	Total required per block:	0	Kg	Nitram required to give total N of 100 Kg/ha:	290	Kg/ha	Total required per block:	7203.6	g	N from Double Top = 0 Kg/ha - N from Nitram = 100 Kg/ha (Total 100 Kg/ha)
		TSP required to give 80 Kg/P2O5/ha:	170	Kg/ha	Total required per block:	4.2228	Kg	MOP required to give 75 Kg/K2O/ha:	125	Kg/ha	Total required per block:	3105	g	80 Kg/P2O5/ha = 35 Kg/P/ha 75 Kg/K2O/ha = 62 Kg/K/ha
E	N100 S40 (P+K supplied)	Double Top required to give 40 Kg/S/ha:	333	Kg/ha	Total required per block:	8.27172	Kg	Nitram required to give total N of 100 Kg/ha:	29	Kg/ha	Total required per block:	720.36	g	N from Double Top = 90 Kg/ha - N from Nitram = 10 Kg/ha (Total 100 Kg/ha)
		TSP required to give 80 Kg/P2O5/ha:	170	Kg/ha	Total required per block:	4.2228	Kg	MOP required to give 75 Kg/K2O/ha:	125	Kg/ha	Total required per block:	3105	g	80 Kg/P2O5/ha = 35 Kg/P/ha 75 Kg/K2O/ha = 62 Kg/K/ha
F	N100 S20 (P+K supplied)	Double Top required to give 20 Kg/S/ha:	166	Kg/ha	Total required per block:	4.12344	Kg	Nitram required to give total N of 100 Kg/ha:	159	Kg/ha	Total required per block:	3949.56	g	N from Double Top = 45 Kg/ha - N from Nitram = 55 Kg/ha (Total 100 Kg/ha)
		TSP required to give 80 Kg/P2O5/ha:	170	Kg/ha	Total required per block:	4.2228	Kg	MOP required to give 75 Kg/K2O/ha:	125	Kg/ha	Total required per block:	3105	g	80 Kg/P2O5/ha = 35 Kg/P/ha 75 Kg/K2O/ha = 62 Kg/K/ha
G	N100 S10 (P+K supplied)	Double Top required to give 10 Kg/S/ha:	83	Kg/ha	Total required per block:	2.06172	Kg	Nitram required to give total N of 100 Kg/ha:	226	Kg/ha	Total required per block:	5613.84	g	N from Double Top = 22 Kg/ha - N from Nitram = 78 Kg/ha (Total 100 Kg/ha)
		TSP required to give 80 Kg/P2O5/ha:	170	Kg/ha	Total required per block:	4.2228	Kg	MOP required to give 75 Kg/K2O/ha:	125	Kg/ha	Total required per block:	3105	g	80 Kg/P2O5/ha = 35 Kg/P/ha 75 Kg/K2O/ha = 62 Kg/K/ha
H	N100 S0 (P+K supplied)	Double Top required to give 0 Kg/S/ha:	0	Kg/ha	Total required per block:	0	Kg	Nitram required to give total N of 100 Kg/ha:	290	Kg/ha	Total required per block:	7203.6	g	N from Double Top = 0 Kg/ha - N from Nitram = 100 Kg/ha (Total 100 Kg/ha)
		TSP required to give 80 Kg/P2O5/ha:	170	Kg/ha	Total required per block:	4.2228	Kg	MOP required to give 75 Kg/K2O/ha:	125	Kg/ha	Total required per block:	3105	g	80 Kg/P2O5/ha = 35 Kg/P/ha 75 Kg/K2O/ha = 62 Kg/K/ha
I	N100 S20, P supplied, K withheld	Double Top required to give 20 Kg/S/ha:	166	Kg/ha	Total required per block:	4.12344	Kg	Nitram required to give total N of 100 Kg/ha:	159	Kg/ha	Total required per block:	3949.56	g	N from Double Top = 45 Kg/ha - N from Nitram = 55 Kg/ha (Total 100 Kg/ha)
		TSP required to give 80 Kg/P2O5/ha:	170	Kg/ha	Total required per block:	4.2228	Kg	K withheld						80 Kg/P2O5/ha = 35 Kg/P/ha
J	N100 S20, K supplied and P withheld	Double Top required to give 20 Kg/S/ha:	166	Kg/ha	Total required per block:	4.12344	Kg	Nitram required to give total N of 100 Kg/ha:	159	Kg/ha	Total required per block:	3949.56	g	N from Double Top = 45 Kg/ha - N from Nitram = 55 Kg/ha (Total 100 Kg/ha)
		P withheld						MOP required to give 75 Kg/K2O/ha:	125	Kg/ha	Total required per block:	3105	g	75 Kg/K2O/ha = 62 Kg/K/ha
K	N100 S20, K + P withheld	Double Top required to give 20 Kg/S/ha:	166	Kg/ha	Total required per block:	4.12344	Kg	Nitram required to give total N of 100 Kg/ha:	159	Kg/ha	Total required per block:	3949.56	g	N from Double Top = 45 Kg/ha - N from Nitram = 55 Kg/ha (Total 100 Kg/ha)
		P withheld						K withheld
L	N200 S0, K + P withheld	Double Top required to give 0 Kg/S/ha:	0	Kg/ha	Total required per block:	0	Kg	Nitram required to give total N of 100 Kg/ha:	290	Kg/ha	Total required per block:	7203.6	g	N from Double Top = 0 Kg/ha - N from Nitram = 100 Kg/ha (Total 100 Kg/ha)
		P withheld						K withheld
	Split 2
A	N200 S40 (P+K supplied)	Nitram required to give 100 Kg/N/ha:	290	Kg/ha	Total required per block:	7203.6	g	N from Double Top = 90 Kg/ha - N from Nitram = 10 Kg/ha (Total 100 Kg/ha)
B	N200 S20 (P+K supplied)	Nitram required to give 100 Kg/N/ha:	290	Kg/ha	Total required per block:	7203.6	g	N from Double Top = 45 Kg/ha - N from Nitram = 55 Kg/ha (Total 100 Kg/ha)
C	N200 S10 (P+K supplied)	Nitram required to give 100 Kg/N/ha:	290	Kg/ha	Total required per block:	7203.6	g	N from Double Top = 22 Kg/ha - N from Nitram = 78 Kg/ha (Total 100 Kg/ha)
D	N200 S0 (P+K supplied)	Nitram required to give 100 Kg/N/ha:	290	Kg/ha	Total required per block:	7203.6	g	N from Double Top = 0 Kg/ha - N from Nitram = 100 Kg/ha (Total 100 Kg/ha)
E	N100 S40 (P+K supplied)	All Nitrogen and Sulphur applied in first split
F	N100 S20 (P+K supplied)	All Nitrogen and Sulphur applied in first split
G	N100 S10 (P+K supplied)	All Nitrogen and Sulphur applied in first split
H	N100 S0 (P+K supplied)	All Nitrogen and Sulphur applied in first split
I	N100 S20, P supplied, K withheld	All Nitrogen and Sulphur applied in first split
J	N100 S20, K supplied and P withheld	All Nitrogen and Sulphur applied in first split
K	N100 S20, K + P withheld	All Nitrogen and Sulphur applied in first split
L	N200 S0, K + P withheld	Nitram required to give 100 Kg/N/ha:	290	Kg/ha	Total required per block:	7203.6	g	N from Double Top = 0 Kg/ha - N from Nitram = 100 Kg/ha (Total 100 Kg/ha)
