# Supplementary material for: Reducing Dietary Acrylamide Exposure from Wheat Products through Crop Management and Imaging
Source: J Agric Food Chem. 2023 Feb 6;71(7):3403–13. doi: 10.1021/acs.jafc.2c07208 (PMC9951245; doi:10.1021/acs.jafc.2c07208)
Supplement: Supplementary file 3 — jf2c07208_si_003.xlsx [file jf2c07208_si_003.xlsx]

## Sheet: Sheet2
Relfectance values are given in nm.
Fluorescence is given as a combination of the LongPass filter value and multispectral reflectance value.

## Sheet: Sheet1
Plot	cultivar	nutrient_treatment	asn.average	ln.asn.average	Area (mm2)	Length (mm)	Width (mm)	RatioWidthLength	Compactness Circle	Compactness Ellipse	BetaShape_a	BetaShape_b	Vertical Skewness	CIE Colorspace Component: Mean(L)	CIE Colorspace Component: StDev(L)	CIE Colorspace Component: Mean(a)	CIE Colorspace Component: StDev(a)	CIE Colorspace Component: Mean(b)	CIE Colorspace Component: StDev(b)	CIE Colorspace Component: Mean(C)	CIE Colorspace Component: StDev©	CIE Colorspace Component: Mean(h)	CIE Colorspace Component: StDev(h)	Vertical Orientation	395	405	430	450	470	490	515	540	570	590	630	645	660	690	780	850	880	940	970	LongPass 400: 365	LongPass 500: 365	LongPass 500: 405	LongPass 500: 430	LongPass 500: 450	LongPass 500: 470
25	Firefly	N100_S10_+P_+K	1.79977	0.587661	20.2251	7.11871	3.79423	0.533216	0.523677	0.991265	1.5686	1.43413	-0.0714065	47.3152	5.97478	7.95928	4.82078	20.2207	9.86607	22.7872	8.64643	58.2846	47.4602	0.0303521	3.47597	5.80637	8.26995	11.8183	13.5492	14.7665	16.3221	16.9008	17.7547	20.5835	25.0333	27.3183	29.3799	32.6617	46.0513	60.6872	61.8462	64.2579	64.5683	16.3006	15.6677	15.5862	15.5704	15.6256	16.6595
26	Invicta	N100_S10_+P_+K	2.02085	0.703516	17.6393	6.73029	3.4821	0.517542	0.514254	0.993616	1.55654	1.46609	-0.0483728	48.5303	5.96935	8.17162	5.06335	20.0193	10.3094	22.7365	9.12036	56.8512	48.8946	0.0273228	3.55166	6.10336	8.79057	12.5085	14.2433	15.4227	16.9946	17.5225	18.9534	21.7406	26.0579	28.2265	30.306	33.554	47.0432	61.7887	62.8999	65.0974	65.4476	16.2685	15.6399	15.5292	15.5009	15.5786	16.6965
27	Myriad	N100_S10_+P_+K	1.61361	0.478473	18.4821	6.79779	3.57387	0.524498	0.519493	0.994835	1.52732	1.45278	-0.0398541	50.3036	5.64577	8.5137	4.61771	22.298	10.097	24.7033	9.12645	60.1134	44.4924	0.0350937	3.75928	6.31432	8.94706	12.6001	14.4339	15.7486	17.8083	18.3401	21.0109	23.6859	27.788	29.7723	31.8563	35.0698	47.5783	60.4633	61.1313	61.5891	61.3592	16.4374	15.7511	15.6508	15.6251	15.7089	16.8569
28	Barrel	N100_S10_+P_+K	1.99366	0.689972	19.7454	7.10875	3.68109	0.516978	0.514897	0.994999	1.56879	1.4938	-0.0385834	49.9972	5.93892	8.6717	4.89803	21.4806	10.1262	24.1055	9.09367	58.8584	44.9216	0.0361476	3.61031	6.13599	8.87003	12.6973	14.5512	15.8725	17.7518	18.3483	20.3293	23.3247	27.8741	30.1345	32.292	35.6762	48.8683	62.7271	63.69	65.3771	65.5628	16.4829	15.781	15.6893	15.6585	15.7456	16.8869
29	Zulu	N100_S10_+P_+K	2.29409	0.830335	20.1066	7.09869	3.73176	0.525855	0.522451	0.994562	1.52893	1.43683	-0.0495129	49.0384	6.21642	9.13392	4.89758	21.8413	10.2497	24.6348	9.13344	57.7274	44.4153	0.0299479	3.62668	6.10152	8.62517	12.16	13.9091	15.1677	16.9976	17.6185	19.5762	22.5759	27.1359	29.388	31.6054	35.1181	48.568	63.0648	64.2457	66.4956	66.7714	16.2723	15.6031	15.5081	15.4968	15.5695	16.6609
30	Horatio	N100_S10_+P_+K	1.90915	0.646656	19.8555	7.21484	3.65117	0.505207	0.50011	0.993301	1.5557	1.45027	-0.0562031	48.1403	5.62453	8.08342	4.77974	20.5697	9.64878	23.0465	8.60506	59.5165	45.66	0.027816	3.56483	5.93377	8.4556	12.0278	13.777	14.9931	16.6387	17.1376	18.6812	21.3947	25.5736	27.6697	29.6365	32.8707	46.2835	60.7762	61.9029	63.9243	64.2151	16.4902	15.7757	15.677	15.6407	15.7094	16.7837
31	Arkeos	N100_S10_+P_+K	3.25024	1.17873	15.8727	6.32998	3.28512	0.518115	0.517895	0.995946	1.50632	1.46154	-0.0243595	49.5243	5.96925	7.23444	4.51761	17.8813	8.85258	20.3882	7.49597	57.2933	48.2965	0.0380382	3.8039	6.95419	9.79513	13.6373	15.4538	16.6662	18.0587	18.5737	19.5371	22.2715	26.5869	28.7461	30.6353	33.8902	47.3135	61.9232	63.1268	65.6231	66.0114	16.3292	15.6088	15.492	15.4701	15.5676	16.7931
32	Claire	N100_S10_+P_+K	2.20516	0.790801	19.4597	7.15084	3.59183	0.502199	0.496563	0.992827	1.53498	1.43491	-0.0527704	48.1958	5.74799	8.20474	4.72655	20.4696	9.82018	23.0354	8.66439	58.4496	45.7541	0.0259728	3.60469	5.98936	8.5274	12.0838	13.8024	15.0051	16.6587	17.2249	18.622	21.4137	25.7384	27.9215	29.9833	33.2672	46.6453	61.4483	62.6321	64.9909	65.3086	16.3339	15.6317	15.5201	15.4712	15.535	16.6178
33	Leeds	N100_S10_+P_+K	2.64675	0.973333	18.5259	6.86164	3.5767	0.521079	0.519032	0.994923	1.55192	1.45373	-0.0524243	47.812	5.90853	8.82332	5.02845	21.2909	10.2952	24.1019	9.07937	57.1316	46.9907	0.0347884	3.42613	5.79563	8.21946	11.6811	13.3801	14.6018	16.2949	16.8785	18.3322	21.2502	25.8323	28.135	30.2972	33.8006	47.6531	62.3274	63.4752	65.8384	66.1574	16.2268	15.5811	15.483	15.4306	15.5181	16.616
34	Basset	N100_S10_+P_+K	2.55229	0.936992	19.1399	6.85105	3.71674	0.543424	0.540455	0.994358	1.56014	1.46588	-0.049747	47.6814	5.88237	7.74613	4.57412	19.5543	9.46282	22.0577	8.16931	58.1725	46.9154	0.021334	3.53049	6.01109	8.56537	12.1553	13.8891	15.0608	16.5378	17.0453	18.2135	20.8647	25.0265	27.1341	29.1213	32.3117	45.717	60.6548	61.8701	64.272	64.6321	16.2713	15.5899	15.4849	15.4365	15.5003	16.5468
35	Croft	N100_S10_+P_+K	2.82096	1.03708	19.0039	6.95334	3.62496	0.520874	0.515254	0.99361	1.56219	1.46905	-0.049273	47.0427	5.80336	7.95536	4.63265	19.9535	9.56482	22.4648	8.39562	58.4908	46.2026	0.0272737	3.51832	5.84588	8.21845	11.651	13.3492	14.5096	16.0003	16.5134	17.6919	20.372	24.5156	26.6302	28.6435	31.8305	45.1701	60.0658	61.2781	63.7284	64.1026	16.1299	15.5582	15.4797	15.4758	15.5492	16.5755
36	Elicit	N100_S10_+P_+K	2.06183	0.723592	20.033	7.0505	3.71994	0.52767	0.526502	0.994822	1.52692	1.43996	-0.0458609	49.5949	5.73411	7.64551	4.28624	19.4266	9.00745	21.7945	7.80588	59.0844	44.54	0.0243508	3.77763	6.51156	9.28133	13.1309	14.9635	16.2061	17.8373	18.3338	19.868	22.6008	26.7513	28.8317	30.8761	34.0918	47.1944	61.4821	62.5174	64.4245	64.6769	16.4648	15.7242	15.6179	15.5806	15.663	16.8002
61	Myriad	N200_S0_-P_-K	37.6782	3.62908	18.2547	6.826	3.55595	0.520024	0.511874	0.99371	1.55822	1.46962	-0.0466566	48.5946	5.50524	8.46062	4.73807	21.989	10.1199	24.4921	8.97674	59.7129	45.1832	0.0337996	3.5191	5.83408	8.26362	11.7848	13.5711	14.8813	16.774	17.3839	19.0709	21.947	26.3685	28.6011	30.6573	34.0488	47.6151	61.9857	63.1069	65.2876	65.6274	16.2921	15.6935	15.6183	15.5673	15.6437	16.7489
62	Basset	N200_S0_-P_-K	18.7987	2.93379	18.559	6.78228	3.67456	0.541678	0.537106	0.993068	1.58089	1.48534	-0.0496497	47.103	6.13074	7.97842	4.70557	20.1987	9.69277	22.7187	8.4986	58.6562	46.5988	0.0223295	3.45667	5.74684	8.19638	11.7149	13.4182	14.5634	16.0461	16.4943	18.0286	20.5815	24.5266	26.525	28.4865	31.6517	45.0562	59.8997	61.1568	63.4475	63.81	16.3491	15.6982	15.6046	15.5792	15.6515	16.6909
63	Claire	N200_S0_-P_-K	20.0071	2.99609	19.003	7.0615	3.57066	0.505551	0.500086	0.992685	1.54598	1.45782	-0.045916	47.6815	5.77075	8.03827	4.82356	19.9899	9.73315	22.5851	8.53439	58.0472	47.156	0.0210655	3.48557	5.91104	8.45519	12.0092	13.7227	14.8917	16.4075	16.9485	18.2291	20.9482	25.176	27.314	29.3151	32.5836	46.1875	61.188	62.4597	65.0142	65.3998	16.356	15.6602	15.527	15.4632	15.5111	16.5782
64	Elicit	N200_S0_-P_-K	30.0729	3.40362	19.3386	6.95374	3.65942	0.525638	0.524104	0.995302	1.53465	1.4641	-0.0374864	48.1091	5.75922	7.6904	4.41718	19.8178	9.27498	22.2507	7.94267	59.0367	45.745	0.0322145	3.55249	5.92583	8.5238	12.2587	14.0304	15.2196	16.7533	17.2262	18.6928	21.3162	25.2912	27.2945	29.239	32.4259	45.9029	60.772	61.9173	64.0245	64.3495	16.4273	15.7358	15.6359	15.5977	15.6782	16.7674
65	Leeds	N200_S0_-P_-K	16.4686	2.80146	17.6808	6.77015	3.48743	0.515108	0.509759	0.993015	1.56241	1.46651	-0.0508529	46.6615	6.23251	8.4536	4.9788	21.0438	9.96876	23.695	8.81814	58.3242	47.1516	0.0296635	3.52717	5.67401	7.96168	11.2978	12.9462	14.0518	15.5794	15.983	17.9407	20.4108	24.2434	26.1422	28.0841	31.3198	44.9011	59.5461	60.8178	62.9243	63.2441	16.3616	15.7165	15.6299	15.6021	15.6637	16.6656
66	Zulu	N200_S0_-P_-K	47.5668	3.86214	18.6842	6.92961	3.56264	0.513637	0.507504	0.993926	1.54506	1.46026	-0.045282	46.9413	5.97206	8.18811	4.63344	20.9702	9.33241	23.3429	8.4329	60.7278	43.4495	0.0378572	3.61349	5.81499	8.10752	11.4208	13.0768	14.2146	15.7719	16.1794	18.1735	20.5774	24.293	26.1624	28.0166	31.0414	43.7549	57.4838	58.5471	59.8999	59.9234	16.2989	15.6989	15.6059	15.5764	15.6467	16.659
67	Horatio	N200_S0_-P_-K	40.5342	3.70215	20.1637	7.1854	3.75449	0.522306	0.517056	0.994143	1.55908	1.46417	-0.0500671	46.2784	5.88201	7.8472	4.75093	20.0991	9.54587	22.5798	8.35906	59.0794	46.8519	0.0210166	3.30416	5.47016	7.82266	11.2476	12.9248	14.0926	15.565	16.0817	17.0212	19.7086	23.8606	25.9998	27.9105	31.1504	44.7423	59.6349	60.8319	63.2078	63.544	16.3088	15.6252	15.5225	15.4913	15.5568	16.5584
68	Invicta	N200_S0_-P_-K	72.6523	4.28568	17.8959	6.8221	3.5125	0.515093	0.51153	0.99369	1.57998	1.48258	-0.0508899	46.9234	5.9777	8.1133	5.07722	19.9932	10.1015	22.7094	8.86231	57.2235	48.6152	0.0286968	3.30534	5.66575	8.13378	11.6736	13.3694	14.5119	15.917	16.407	17.6362	20.3228	24.4658	26.5797	28.5733	31.8482	45.708	61.0009	62.2806	64.867	65.3156	16.2378	15.5912	15.4799	15.4781	15.5589	16.5761
69	Arkeos	N200_S0_-P_-K	85.8491	4.45259	16.2536	6.43271	3.33438	0.517362	0.515351	0.995096	1.52481	1.47783	-0.0250846	48.0894	5.93791	7.33916	4.46921	18.4923	8.64482	20.8955	7.40199	58.685	46.9478	0.0294827	3.74959	6.43811	9.0076	12.6336	14.411	15.5495	16.9002	17.2511	18.7547	21.2005	25.0146	26.903	28.7	31.903	45.6157	60.5521	61.9593	64.5261	65	16.3525	15.6925	15.5701	15.54	15.642	16.7172
70	Croft	N200_S0_-P_-K	87.947	4.47673	18.1943	6.89684	3.55752	0.515044	0.508341	0.991442	1.4606	1.52179	-0.0503934	46.4449	5.7331	7.96369	4.76398	20.1992	9.64083	22.7341	8.41489	58.477	47.0867	0.0262701	3.39316	5.6399	7.92821	11.2891	12.9936	14.1477	15.5975	16.0917	17.2548	19.8816	23.9665	26.0675	28.0658	31.2976	44.9698	60.133	61.4703	64.1922	64.6703	16.1558	15.5968	15.4623	15.4232	15.499	16.4894
71	Firefly	N200_S0_-P_-K	63.1967	4.14625	19.9543	7.0955	3.7681	0.53073	0.520058	0.991286	1.56958	1.45788	-0.0595006	45.0231	5.98866	7.95767	4.84663	20.1835	9.58118	22.6914	8.4812	59.0057	46.6321	0.0251517	3.32141	5.36559	7.54883	10.8035	12.4178	13.5317	14.8806	15.3276	16.2727	18.805	22.7991	24.8729	26.8195	30.0429	43.6546	58.7405	60.1691	63.003	63.4874	16.1813	15.5667	15.4298	15.4038	15.4686	16.4762
72	Barrel	N200_S0_-P_-K	72.1175	4.2783	19.4436	7.0692	3.68353	0.520975	0.51525	0.994025	1.59174	1.50929	-0.0419175	46.3357	6.16138	8.33991	4.75613	21.5495	9.54762	23.9126	8.74316	61.2244	43.196	0.0334249	3.44496	5.34995	7.57799	10.9389	12.6257	13.7714	15.3224	15.7317	17.7348	20.1749	23.888	25.7439	27.5746	30.6274	43.5917	57.6087	58.6759	60.076	60.1312	16.3139	15.7023	15.6201	15.5969	15.6648	16.6403
145	Zulu	N200_S0_-P_-K	12.5683	2.53118	18.7164	7.1504	3.59927	0.504873	0.488655	0.988361	1.59697	1.49775	-0.0504745	44.9399	6.20463	7.64356	4.80179	20.0971	9.37954	22.5105	8.20535	59.8252	47.0335	0.0262195	3.47	5.62415	7.66032	10.6949	12.2896	13.3723	14.7152	15.1121	16.5006	18.7924	22.3752	24.1547	25.7826	28.9834	43.0868	58.5151	60.1468	63.3723	64.0704	16.1511	15.6473	15.4817	15.4479	15.5213	16.4998
146	Barrel	N200_S0_-P_-K	16.1436	2.78152	19.1836	7.10036	3.67101	0.516798	0.506131	0.990368	1.62548	1.5191	-0.0488241	43.7979	7.0922	7.88034	4.78812	20.7375	9.26302	23.069	8.32758	61.4159	44.2372	0.0347891	3.28957	5.22098	7.21771	10.2257	11.7868	12.8473	14.148	14.505	15.8973	18.1269	21.6102	23.3757	24.9949	28.0053	41.5976	56.797	58.3477	61.1395	61.6638	16.2059	15.6944	15.6085	15.5881	15.658	16.567
147	Leeds	N200_S0_-P_-K	28.7605	3.359	17.2929	6.77273	3.42185	0.505221	0.49652	0.993032	1.56056	1.4695	-0.0481033	44.9036	6.53308	8.07888	5.05414	20.4848	9.74277	23.0395	8.65826	58.847	47.8375	0.0246745	3.32103	5.42155	7.54976	10.7006	12.2979	13.3571	14.6708	14.9979	16.5975	18.8817	22.4945	24.3029	26.1059	29.2621	43.1606	58.4789	60.0264	62.8256	63.3689	16.2337	15.693	15.6045	15.581	15.6492	16.5974
148	Croft	N200_S0_-P_-K	41.4934	3.72554	18.6818	6.94771	3.64051	0.523901	0.507497	0.990023	1.56799	1.48245	-0.0447344	44.3919	6.17932	7.19121	4.58073	19.5838	9.13458	21.8834	7.84861	60.3292	47.1216	0.0271394	3.37083	5.49655	7.51184	10.5574	12.1571	13.2672	14.5514	14.9882	15.8631	18.1939	21.8354	23.688	25.2992	28.4214	42.2692	57.7232	59.3117	62.6666	63.3606	16.1445	15.562	15.4696	15.4345	15.4818	16.3903
149	Firefly	N200_S0_-P_-K	46.343	3.83607	20.3521	7.2724	3.7813	0.520341	0.506607	0.989579	1.56665	1.45764	-0.0579405	44.2079	6.47338	6.87031	4.63084	19.2562	9.04983	21.4425	7.8877	61.1793	47.8391	0.0295603	3.30808	5.44163	7.57222	10.7268	12.3287	13.4147	14.6438	15.0249	15.782	17.9896	21.5597	23.4079	25.0352	28.0338	41.3768	56.4186	58.0876	61.5313	62.2372	16.1042	15.5984	15.5411	15.5147	15.5906	16.5229
150	Myriad	N200_S0_-P_-K	31.7419	3.45764	19.1931	6.97401	3.64538	0.522441	0.51452	0.993816	1.53128	1.46278	-0.0369483	46.3365	5.68094	7.88214	4.51902	20.8371	9.35981	23.1719	8.23616	60.4552	44.8251	0.0253829	3.46425	5.57882	7.79968	11.1168	12.8149	13.9716	15.4677	15.8747	17.5227	19.9257	23.6348	25.5023	27.3804	30.5083	44.0467	59.1105	60.5193	63.0893	63.5957	16.2049	15.6167	15.5293	15.5107	15.5818	16.5933
151	Horatio	N200_S0_-P_-K	17.1809	2.8438	20.38	7.18098	3.78236	0.526927	0.519389	0.99304	1.54358	1.44797	-0.0511965	44.9208	5.75188	7.49891	4.55766	20.0113	9.0771	22.2783	8.00985	60.9235	45.4586	0.0250418	3.27489	5.29788	7.46801	10.6912	12.3188	13.4231	14.755	15.1645	16.2151	18.5923	22.276	24.1805	25.932	28.9563	42.3189	57.4695	58.9368	61.7406	62.2295	16.1711	15.6568	15.5608	15.5286	15.6087	16.5612
152	Elicit	N200_S0_-P_-K	30.6533	3.42274	19.0396	6.99353	3.6297	0.519241	0.512457	0.992464	1.55006	1.46181	-0.0468269	45.2668	5.83296	7.15935	4.3981	19.6734	8.97984	21.9031	7.69299	60.9394	45.6602	0.0265168	3.36916	5.38808	7.641	11.0223	12.6707	13.7516	15.0412	15.4191	16.5764	18.8301	22.3001	24.0785	25.7712	28.7659	42.3887	58.1374	59.6876	62.5808	63.1271	16.2691	15.6744	15.5867	15.5686	15.6411	16.6238
153	Invicta	N200_S0_-P_-K	67.1829	4.20742	17.798	6.78262	3.47429	0.512192	0.504655	0.993346	1.53413	1.44751	-0.0465534	45.5515	6.05929	7.29169	4.77401	18.8888	9.33442	21.3171	8.11931	58.776	48.4157	0.0197299	3.24959	5.58239	7.95534	11.3535	12.9939	14.0773	15.3065	15.7174	16.5561	18.9686	22.7737	24.7341	26.5425	29.5324	43.0982	58.6453	60.1907	63.4215	64.0721	16.0828	15.5726	15.483	15.446	15.5202	16.5417
154	Arkeos	N200_S0_-P_-K	24.6805	3.20601	15.5013	6.33445	3.23504	0.510308	0.506435	0.995387	1.52878	1.48014	-0.0258624	47.4196	6.02708	6.75545	4.18312	18.0378	8.09714	20.145	6.99415	61.1265	45.1329	0.0371253	3.69849	6.50454	8.99169	12.4682	14.1827	15.3093	16.5981	16.9158	18.2767	20.5055	23.9973	25.7665	27.3977	30.2437	42.9723	57.3832	58.7388	61.0117	61.3627	16.3649	15.7388	15.6239	15.584	15.6518	16.7222
155	Claire	N200_S0_-P_-K	17.9583	2.88805	18.6291	7.05591	3.53019	0.50101	0.492912	0.992118	1.5605	1.46236	-0.0514874	46.1392	5.87178	7.9951	4.74814	20.3755	9.56997	22.8903	8.36278	59.0407	46.0892	0.025698	3.33214	5.43968	7.75806	11.156	12.8265	13.9634	15.403	15.8889	17.076	19.6604	23.6865	25.7314	27.6647	30.8486	44.5704	60.0524	61.4728	64.2645	64.7164	16.3116	15.5583	15.4399	15.4367	15.518	16.4941
156	Basset	N200_S0_-P_-K	16.5399	2.80577	17.6022	6.70569	3.52142	0.524938	0.520329	0.99326	1.5835	1.49306	-0.0469124	45.6879	6.30091	7.39194	4.52605	19.4214	9.21543	21.7739	7.9766	59.5738	46.6753	0.0269679	3.36463	5.56084	7.93326	11.339	12.9737	14.0446	15.3513	15.7151	16.9816	19.2825	22.8844	24.7258	26.5106	29.443	42.8355	58.3429	59.8004	62.4315	62.9104	16.2819	15.6699	15.5809	15.5585	15.6289	16.6267
253	Leeds	N100_S10_+P_+K	1.97037	0.678219	17.9016	6.87109	3.46027	0.503072	0.498303	0.993322	1.55575	1.44298	-0.0600194	47.9436	5.95486	8.83997	4.88798	22.6859	10.3225	25.2825	9.22226	59.5466	45.0712	0.0401815	3.48986	5.50792	7.85214	11.3965	13.1652	14.3809	16.1857	16.6814	18.9693	21.6056	25.6902	27.6763	29.7389	33.0213	46.3881	60.7193	61.8129	63.4172	63.5713	16.4494	15.7595	15.684	15.6597	15.7177	16.7524
254	Croft	N100_S10_+P_+K	1.8636	0.622511	18.5552	6.93157	3.56906	0.513804	0.507279	0.993179	1.5812	1.47144	-0.0570946	47.9433	5.70899	8.13937	4.6997	20.6545	9.94467	23.2074	8.71343	58.4232	46.4572	0.02924	3.48202	5.80139	8.2993	11.8817	13.6387	14.8542	16.5033	17.0733	18.4073	21.2153	25.5199	27.706	29.7703	33.0151	46.4859	61.2843	62.3958	64.6532	65.0046	16.2198	15.5874	15.4927	15.4427	15.5396	16.6463
255	Barrel	N100_S10_+P_+K	2.23962	0.806304	20.7688	7.3271	3.75565	0.511532	0.508176	0.99432	1.57301	1.47217	-0.0525044	48.5176	5.89618	8.34092	4.55853	21.9735	9.56447	24.3097	8.62836	61.595	42.2615	0.0408175	3.50945	5.60321	8.09648	11.7985	13.6342	14.9148	16.7145	17.2284	19.3094	22.0067	26.0597	28.0603	30.0103	33.1913	46.2369	60.2936	61.3036	62.7648	62.8617	16.4586	15.771	15.6867	15.6628	15.7352	16.8065
256	Basset	N100_S10_+P_+K	2.77294	1.01991	19.465	6.94542	3.72908	0.536124	0.531613	0.993486	1.5652	1.45995	-0.0554578	46.8362	5.9671	8.00449	4.39298	21.0101	9.33597	23.3574	8.18765	60.6456	43.3241	0.0356608	3.37212	5.4213	7.80614	11.3474	13.0835	14.2492	15.7912	16.2387	17.8867	20.3821	24.2002	26.1146	28.0426	31.1395	44.4783	59.4583	60.6222	62.4896	62.7162	16.4047	15.721	15.6263	15.6042	15.6739	16.697
257	Zulu	N100_S10_+P_+K	2.42365	0.885273	19.9918	7.16385	3.67034	0.511447	0.504314	0.993138	1.52614	1.41625	-0.0599507	48.8336	5.89195	8.61546	4.88635	21.4576	10.0609	24.1003	8.93551	58.6304	45.5987	0.0314973	3.54937	5.91687	8.46307	12.1498	13.9679	15.2494	16.985	17.5605	19.274	22.1844	26.6264	28.8146	30.9463	34.3369	48.0809	62.8229	63.9774	66.2048	66.5183	16.3127	15.6208	15.5252	15.4988	15.5785	16.6588
258	Myriad	N100_S10_+P_+K	1.77679	0.574806	18.4825	6.82563	3.5588	0.519738	0.511421	0.993319	1.51863	1.42225	-0.052197	48.9518	5.7093	8.36754	4.67969	22.0108	10.1788	24.5156	8.94439	59.5957	45.4282	0.0366306	3.48	5.80783	8.31793	11.957	13.7786	15.1203	17.0712	17.716	19.2573	22.2022	26.7511	29.0376	31.1371	34.4991	47.8943	62.1934	63.2034	65.191	65.461	16.3177	15.6948	15.6104	15.595	15.6426	16.7693
259	Claire	N100_S10_+P_+K	2.03763	0.711785	18.7399	7.12569	3.47849	0.487214	0.479722	0.992126	1.53926	1.42906	-0.0592362	48.487	5.68855	8.05834	4.74864	20.7606	9.87592	23.2724	8.69	59.0493	46.2369	0.030561	3.60682	5.9264	8.48633	12.1676	13.951	15.1986	16.8895	17.4693	18.8548	21.6512	25.9826	28.1585	30.2005	33.4632	46.9596	61.8382	63.004	65.3777	65.743	16.4319	15.6725	15.5773	15.5417	15.5825	16.7112
260	Arkeos	N100_S10_+P_+K	3.03887	1.11149	16.5804	6.49073	3.35801	0.516319	0.515818	0.995535	1.5123	1.46387	-0.0257863	50.1096	5.71386	7.17412	4.33826	18.2921	8.56036	20.5693	7.4636	59.4402	46.126	0.0351101	4.0545	7.1098	9.96331	13.8021	15.6239	16.8112	18.2821	18.6426	20.562	22.9636	26.7432	28.5815	30.3875	33.4069	46.14	59.8116	60.8471	62.3489	62.4827	16.5152	15.7729	15.6487	15.6109	15.6898	16.8696
261	Firefly	N100_S10_+P_+K	1.74702	0.557912	20.6256	7.26031	3.80589	0.523661	0.512701	0.989962	1.59669	1.43892	-0.0782943	48.2249	5.79551	8.06659	4.82053	20.5676	9.79791	23.0846	8.68519	59.1005	46.2678	0.0317879	3.47993	5.81573	8.37395	12.0787	13.8863	15.146	16.7883	17.3863	18.5189	21.409	25.9137	28.2162	30.2615	33.5796	46.9958	61.3406	62.4362	64.6664	64.9723	16.3187	15.6233	15.5366	15.5017	15.5842	16.6828
262	Elicit	N100_S10_+P_+K	2.04373	0.714777	19.9642	7.03981	3.73042	0.529374	0.526727	0.994283	1.5369	1.43494	-0.0547746	50.6084	5.87361	8.60274	4.63713	21.3221	9.67635	23.925	8.49056	59.0713	43.6006	0.0268584	3.63953	6.10862	8.95917	13.0325	14.9702	16.3269	18.2202	18.8494	20.7449	23.8253	28.5125	30.8406	33.0749	36.5432	49.9027	63.8632	64.7678	66.4678	66.6249	16.6138	15.7756	15.6859	15.6656	15.75	16.9254
263	Invicta	N100_S10_+P_+K	3.43863	1.23507	19.1255	6.92852	3.66402	0.529118	0.525001	0.99364	1.54511	1.43166	-0.0611291	49.2761	6.08553	8.80508	5.07299	21.3571	10.2909	24.1317	9.16329	57.8635	46.0856	0.0276983	3.40407	5.79218	8.50697	12.3509	14.1765	15.4485	17.2289	17.8287	19.643	22.6499	27.2618	29.5479	31.7137	35.2299	49.0483	63.4849	64.5504	66.6162	66.8865	16.3945	15.6411	15.5604	15.511	15.6049	16.7241
264	Horatio	N100_S10_+P_+K	4.47349	1.49817	21.0055	7.27465	3.83349	0.526658	0.523869	0.993829	1.55061	1.44239	-0.0580495	48.4129	6.16394	8.57988	4.93328	21.596	9.97289	24.1488	9.01423	59.8451	44.6244	0.0255817	3.50735	5.71823	8.22697	11.8438	13.6204	14.9185	16.7431	17.3554	18.8765	21.8415	26.4205	28.7344	30.8267	34.3537	47.8753	61.9609	63.0503	65.1971	65.4275	16.3208	15.643	15.5843	15.569	15.6357	16.6975
373	Arkeos	N100_S10_+P_+K	3.31458	1.19833	16.5464	6.5168	3.34005	0.511277	0.513335	0.996071	1.52787	1.47868	-0.0257842	48.347	5.80328	7.09444	4.44259	17.7682	8.80872	20.2231	7.43595	57.4536	48.4912	0.0369757	3.61665	6.60026	9.32655	13.0034	14.745	15.9095	17.2124	17.6665	18.56	21.1369	25.2235	27.2923	29.184	32.3105	45.7118	60.6793	61.9454	64.5577	64.9931	16.3268	15.5886	15.4869	15.4423	15.5276	16.6566
374	Elicit	N100_S10_+P_+K	1.98042	0.683311	20.2267	7.18815	3.71682	0.516028	0.513532	0.992713	1.55016	1.44565	-0.0557671	48.5784	5.77531	7.94729	4.2076	20.9242	8.92896	23.1617	7.90584	61.4124	41.6169	0.036614	3.60024	5.93731	8.47239	12.1333	13.9273	15.1531	16.8651	17.3358	19.3594	21.9109	25.7527	27.6589	29.599	32.7301	45.4642	59.2511	60.174	61.3683	61.3626	16.4087	15.7093	15.6066	15.5815	15.6596	16.7511
375	Croft	N100_S10_+P_+K	3.30153	1.19438	19.4468	7.08151	3.64783	0.514826	0.511292	0.993754	1.56244	1.45972	-0.0538629	47.6976	5.88547	8.39562	4.71022	20.7735	9.79248	23.3647	8.66789	58.3688	45.5107	0.0253975	3.46655	5.80865	8.21133	11.6794	13.4146	14.6386	16.2869	16.8512	18.2425	21.079	25.4864	27.7155	29.875	33.2168	46.7077	61.2622	62.4097	64.7705	65.1296	16.1449	15.5739	15.4981	15.4666	15.5488	16.6185
377	Horatio	N100_S10_+P_+K	1.59372	0.466069	21.1452	7.40535	3.80341	0.512734	0.509904	0.993803	1.55883	1.44563	-0.0601556	46.6385	5.74738	7.80054	4.6964	20.4057	9.61936	22.8559	8.37658	59.4767	46.5986	0.0272554	3.32753	5.47059	7.83767	11.3249	13.0493	14.2705	15.8105	16.3764	17.1967	19.9594	24.2581	26.4693	28.4145	31.634	45.2172	60.1081	61.2847	63.7014	64.0311	16.3901	15.7039	15.7974	15.8364	15.9347	16.9067
378	Claire	N100_S10_+P_+K	1.81236	0.594629	18.6029	7.14476	3.46545	0.484097	0.477315	0.991175	1.55037	1.44119	-0.0581472	48.7616	5.71645	8.40494	4.99764	20.4726	10.0402	23.1859	8.89031	57.6748	46.8357	0.032145	3.52682	6.09334	8.70833	12.3503	14.1211	15.3535	16.9986	17.5903	19.0158	21.9097	26.4577	28.7372	30.897	34.2969	47.9389	62.5645	63.6952	66.0318	66.39	16.4343	15.6716	15.5504	15.5148	15.5387	16.65
379	Firefly	N100_S10_+P_+K	1.76315	0.5671	20.144	7.27811	3.70176	0.508039	0.500137	0.990962	1.57989	1.44811	-0.0695935	47.1939	5.66748	7.86894	4.80323	20.1676	9.74377	22.6547	8.6139	58.8716	47.3246	0.0331692	3.42689	5.84125	8.25911	11.723	13.4437	14.64	16.1668	16.6916	17.7156	20.4309	24.6952	26.8994	28.8969	32.1524	45.6003	60.2285	61.3975	63.7733	64.1238	16.1489	15.5443	15.494	15.5073	15.5844	16.6043
380	Myriad	N100_S10_+P_+K	1.73558	0.55134	17.9698	6.87057	3.45437	0.500533	0.49435	0.99361	1.5481	1.45056	-0.0521187	49.3976	5.55645	8.40038	4.64108	22.057	9.92141	24.4531	8.93899	60.5672	44.2684	0.0409053	3.6823	6.23687	8.70538	12.2305	14.0495	15.3426	17.2394	17.7411	20.1698	22.777	26.8137	28.7764	30.7912	34.059	47.0888	60.5074	61.3742	62.4626	62.4692	16.3583	15.7559	15.6551	15.6299	15.7157	16.8245
382	Basset	N100_S10_+P_+K	2.04426	0.715038	18.862	6.94252	3.628	0.522098	0.518171	0.993623	1.57478	1.47285	-0.0528979	47.6628	5.69652	7.88285	4.44757	20.5132	9.29783	22.8566	8.20921	60.4333	44.2495	0.0335022	3.5027	5.8649	8.32457	11.84	13.5761	14.7526	16.3144	16.7608	18.5096	20.9874	24.8375	26.7699	28.7178	31.8541	44.907	59.2355	60.3347	62.0552	62.2268	16.2937	15.6748	15.5773	15.5535	15.63	16.6826
383	Barrel	N100_S10_+P_+K	1.9469	0.666239	20.3723	7.34084	3.69447	0.502251	0.501067	0.994722	1.58762	1.50105	-0.0438473	48.0127	5.81498	8.32975	4.70845	21.5182	9.6241	23.9416	8.64607	60.6507	43.8169	0.0359911	3.46876	5.79519	8.21219	11.6971	13.4605	14.7131	16.4308	16.9538	18.7669	21.4669	25.5783	27.6276	29.5516	32.8735	46.3245	60.5102	61.5915	63.403	63.6162	16.3471	15.7531	15.665	15.6381	15.7139	16.7687
384	Zulu	N100_S10_+P_+K	2.68185	0.986505	18.2528	7.06116	3.41974	0.483546	0.477993	0.992649	1.53648	1.43895	-0.0522248	48.3042	5.66793	8.28533	4.92805	20.7596	10.0323	23.3768	8.88368	58.3283	47.0927	0.0257106	3.66978	6.17613	8.60314	12.0874	13.8445	15.0425	16.6712	17.1756	18.9246	21.6213	25.7623	27.815	29.8327	33.1813	47.0003	61.8383	63.0651	65.3683	65.7564	16.2983	15.6674	15.5783	15.4985	15.5833	16.6807
421	Barrel	N200_S0_-P_-K	20.9844	3.04378	19.4411	7.02491	3.71489	0.528247	0.5215	0.993276	1.60574	1.50118	-0.0534676	44.2179	6.14634	8.12573	4.67211	21.03	9.20161	23.3768	8.29133	61.2721	43.0835	0.0343852	3.2323	5.07756	7.1194	10.1941	11.7659	12.8338	14.1907	14.5693	16.0398	18.357	21.9458	23.7835	25.5732	28.6164	42.0944	57.1957	58.6192	61.0526	61.4571	16.2478	15.6925	15.6093	15.5877	15.6583	16.5749
422	Invicta	N200_S0_-P_-K	22.1398	3.09738	18.1611	6.88756	3.52898	0.512618	0.506567	0.993401	1.58166	1.48431	-0.0506561	45.8112	5.78704	7.69975	4.88956	19.5825	9.56901	22.0862	8.43713	58.753	47.5847	0.027689	3.29662	5.5405	7.84481	11.21	12.8704	13.9618	15.257	15.6699	16.8361	19.31	23.1218	25.0746	26.9125	30.0421	43.9306	59.4185	60.7951	63.4765	63.9766	16.2298	15.635	15.5388	15.5249	15.5563	16.5705
423	Arkeos	N200_S0_-P_-K	12.6764	2.53974	15.9286	6.47377	3.25886	0.502713	0.498149	0.994212	1.53663	1.47936	-0.0301094	45.7024	6.32864	6.83331	4.28366	18.2482	8.44267	20.4786	7.1228	60.0825	46.7874	0.0330694	3.56318	6.1151	8.35791	11.6055	13.2374	14.3365	15.562	15.9229	16.8652	19.1473	22.6912	24.4858	26.0078	29.0875	42.5259	57.4895	59.0189	62.0315	62.6322	16.3441	15.7309	15.6218	15.5796	15.6069	16.6287
424	Zulu	N200_S0_-P_-K	35.5263	3.57027	18.5146	6.95511	3.54925	0.509888	0.502482	0.994126	1.5806	1.50164	-0.0409834	44.6243	5.95723	7.43905	4.56413	19.1073	9.14029	21.5148	7.90107	58.7918	47.2489	0.031767	3.47923	5.6832	7.82431	10.9116	12.4523	13.448	14.6376	14.9578	16.209	18.3774	21.7869	23.5421	25.3112	28.2576	41.9128	57.754	59.4292	62.531	63.1683	16.1519	15.5706	15.4432	15.4142	15.4943	16.4909
425	Basset	N200_S0_-P_-K	19.3637	2.9634	18.1632	6.76473	3.60063	0.531723	0.52678	0.993193	1.58724	1.49445	-0.047171	44.8239	6.25394	7.56268	4.47753	19.7463	8.98676	22.0582	7.86688	60.428	44.9684	0.0275527	3.34529	5.46648	7.64221	10.8021	12.3797	13.4256	14.7129	15.0601	16.4096	18.6268	22.1156	23.9059	25.6761	28.6582	41.9947	57.2093	58.6845	61.2681	61.7079	16.206	15.6436	15.5501	15.5282	15.6003	16.5568
426	Leeds	N200_S0_-P_-K	21.8295	3.08326	17.7793	6.81848	3.47154	0.509264	0.503341	0.993775	1.55876	1.47035	-0.046508	45.0734	6.26521	8.27215	4.94058	20.5915	9.7874	23.1968	8.66612	58.3771	47.0395	0.0212831	3.32344	5.36341	7.50064	10.6751	12.2627	13.3082	14.6496	15.0058	16.6374	18.9854	22.6652	24.5209	26.4136	29.5955	43.3482	58.602	60.1152	62.8351	63.3306	16.175	15.6178	15.5407	15.517	15.578	16.5136
427	Claire	N200_S0_-P_-K	39.8158	3.68426	18.8799	7.08296	3.54593	0.500642	0.49428	0.993144	1.55486	1.46786	-0.0457997	44.9657	5.86737	7.83949	4.7649	20.1784	9.4796	22.6596	8.27042	59.2844	46.6105	0.0200101	3.25879	5.38654	7.54905	10.7071	12.2931	13.3771	14.7184	15.1692	16.2356	18.685	22.506	24.4714	26.2408	29.4427	43.3939	59.1272	60.6351	63.6238	64.1343	16.1697	15.5713	15.455	15.4182	15.4991	16.4839
428	Horatio	N200_S0_-P_-K	23.0692	3.1385	20.299	7.23552	3.74859	0.517809	0.510147	0.993568	1.5603	1.46035	-0.0530511	45.0423	5.74912	7.55821	4.8136	19.5793	9.44134	22.0381	8.2291	59.1437	47.9466	0.0241526	3.26938	5.43281	7.63602	10.8284	12.4277	13.5524	14.8935	15.3875	16.0281	18.5965	22.6143	24.7113	26.5706	29.7408	43.3418	58.5038	59.8882	62.8121	63.2967	16.3244	15.7515	16.0261	16.1641	16.4558	17.3733
429	Firefly	N200_S0_-P_-K	25.4462	3.23657	20.0387	7.1989	3.74882	0.520856	0.507423	0.990636	1.57208	1.44718	-0.0661407	43.8587	6.17395	7.59489	4.87188	19.805	9.47106	22.2245	8.36767	59.6264	47.4905	0.0273498	3.20336	5.24778	7.30463	10.3712	11.9253	12.9962	14.2298	14.65	15.3779	17.7513	21.5626	23.5803	25.4005	28.5584	42.1824	57.4007	58.9802	62.2514	62.8704	15.9911	15.5462	15.4681	15.4362	15.5149	16.4666
430	Myriad	N200_S0_-P_-K	33.6258	3.51529	18.8514	6.99767	3.60155	0.513928	0.505043	0.992572	1.55823	1.47515	-0.0435472	46.4561	5.64842	8.25474	4.60216	22.0301	9.44826	24.3265	8.52272	62.0434	42.534	0.034734	3.41321	5.4458	7.5548	10.7374	12.4263	13.6323	15.3128	15.7687	17.7138	20.1716	23.9953	25.9211	27.7453	30.9907	44.2957	58.2551	59.417	61.2297	61.4462	16.2304	15.7019	15.614	15.5913	15.6653	16.6468
431	Croft	N200_S0_-P_-K	45.9121	3.82673	18.3512	6.94544	3.58013	0.515517	0.505505	0.991623	1.60299	1.511	-0.0468006	44.9528	5.62712	7.58401	4.70558	19.8026	9.20818	22.1845	8.06116	59.7615	46.7952	0.0253101	3.32288	5.45249	7.54823	10.6779	12.2977	13.4107	14.7336	15.1747	16.168	18.5934	22.4268	24.41	26.2682	29.4245	43.076	58.3101	59.8013	62.9322	63.5545	16.0225	15.5451	15.4715	15.4191	15.5218	16.4774
432	Elicit	N200_S0_-P_-K	43.8613	3.78103	19.3525	7.0598	3.64258	0.515812	0.508155	0.993163	1.54433	1.46159	-0.044597	45.7399	5.52576	7.57282	4.53989	19.7673	9.18445	22.1383	7.97417	59.6986	45.8948	0.02054	3.43227	5.61607	7.84242	11.1381	12.7832	13.8852	15.2314	15.6419	16.8463	19.247	22.978	24.9085	26.7692	29.9128	43.5291	58.7586	60.2133	63.084	63.6204	16.2117	15.6596	15.5572	15.5387	15.6138	16.6178
[truncated: 25 more columns]
