# Supplementary material for: Reducing Dietary Acrylamide Exposure from Wheat Products through Crop Management and Imaging
Source: J Agric Food Chem. 2023 Feb 6;71(7):3403–13. doi: 10.1021/acs.jafc.2c07208 (PMC9951245; doi:10.1021/acs.jafc.2c07208)
Supplement: Supplementary file 4 — jf2c07208_si_004.xlsx [file jf2c07208_si_004.xlsx]

## Sheet: H20 ANOVA
Source of variation	Degrees of Freedom	Missing Values	Sum of Squares	Mean Squares	Variance ratio	F probability
Replicate stratum	2		15.6186	7.80929	2.37
Replicate.Mainplot stratum
subblocktreatments	10		87.4499	8.74499	2.66	0.03
Residual	20		65.8755	3.29378	10.17
Replicate.Mainplot.Sub plot stratum
variety	3		16.5231	5.50771	17.01	<.001
subblocktreatments.variety
	30		12.6764	0.42255	1.3	0.183
Residual	66		21.3718	0.32381	15.38
Replicate.Mainplot.Sub plot.*Technical replicate* stratum
	263	-1	5.53695	0.02105
Total	394	-1	225.052
Variate: Asparagine (natural log transformation)
Treatment model: Treatment*Variety
Blocking model: Replicate/Mainplot/Sub plot
Variate: Yield
Source of variation	Degrees of Freedom	Sum of Squares	Mean Squares	Variance ratio	F probability
Replicate stratum	2	122.727	61.3636	29.74
Replicate.Mainplot stratum
subblocktreatments	10	44.9902	4.499	2.18	0.066
Residual	20	41.265	2.0633	6.28
Replicate.Mainplot.Sub plot stratum
variety	3	89.296	29.7653	90.64	<.001
subblocktreatments.variety
	30	10.463	0.3488	1.06	0.408
Residual	66	21.6743	0.3284
Total	131	330.416
Treatment model: Treatment*Variety
Blocking model: Replicate/Mainplot/Sub plot

## Sheet: H21 ANOVA
Source of variation	Degrees of Freedom	Missing Values	Sum of Squares	Mean Squares	Variance ratio	F probability
Replicate stratum	2		9.73948	4.86974	2.52
Replicate.Mainplot stratum
subblocktreatments	11		1143.03	103.912	53.83	<.001
Residual	22		42.4684	1.93038	6.73
Replicate.Mainplot.Sub plot stratum
variety	11		18.9927	1.72661	6.02	<.001
subblocktreatments.variety
	121		51.3936	0.42474	1.48	0.005
Residual	256	-8	73.4526	0.28692	20.15
Replicate.Mainplot.Sub block.*Technical replicate* stratum
	837	-27	11.9213	0.01424
Total	1260	-35	1336.67
Variate: Asparagine (natural log transformation)
Treatment model: Treatment*Variety
Blocking model: Replicate/Mainplot/Split plot
Variate: Yield
Source of variation	Degrees of Freedom	Missing Values	Sum of Squares	Mean Squares	Variance ratio	F probability
Replicate stratum	2		19.5603	9.7801	1.3
Replicate.Mainplot stratum
subblocktreatments	11		352.679	32.0617	4.28	0.002
Residual	22		164.978	7.499	11.33
Replicate.Mainplot.Sub plot stratum
variety	11		110.808	10.0735	15.22	<.001
subblocktreatments.variety
	121		60.1648	0.4972	0.75	0.963
Residual	262	-2	173.395	0.6618
Total	429	-2	879.122
Treatment model: Treatment*Variety
Blocking model: Replicate/Mainplot/Subplot

## Sheet: Both Nested ANOVA
Source of variation	Degrees of Freedom	Missing Values	Sum of Squares	Mean Squares	Variance ratio	F probability
Trial.Replicate stratum
Trial	1		260.91	260.91	41.16	0.003
Residual	4		25.3559	6.33897	2.46
Trial.Replicate.Mainplot stratum
Trial.subblocktreatments
	21		1230.48	58.5942	22.71	<.001
Residual	42		108.343	2.5796	8.76
Trial.Replicate.Mainplot.Sub block stratum
Trial.variety	14		35.5172	2.53695	8.62	<.001
Trial.subblocktreatments.variety
	151		64.0681	0.42429	1.44	0.004
Residual	322	-8	94.8224	0.29448	18.55
Trial.Replicate.Mainplot.Sub block.*Technical replicate* stratum
	1100	-28	17.4582	0.01587
Total	1655	-36	1823.6
Variate: Asparagine (natural log transformation)
Treatment model: Trial/(treatment*variety)
Blocking model: trial/rep/mainplot/Subplot
Term occurs in both the BLOCK and the TREATMENT formulae.
Term Trial occurring in both the block and treatment models has been deleted from the block model; its variance ratio may be inappropriate.
Variate: Asparagine (natural log transformation)
Source of variation	Degrees of Freedom	Missing Values	Sum of Squares	Mean Squares	Variance ratio	F probability
Trial stratum
Trial	1		260.91	260.91
Trial.Replicate stratum	4		25.3559	6.33897	2.46
Trial.Replicate.Mainplot stratum
Trial.subblocktreatments
	21		1230.48	58.5942	22.71	<.001
Residual	42		108.343	2.5796	8.76
Trial.Replicate.Mainplot.Sub block stratum
Trial.variety	14		35.5172	2.53695	8.62	<.001
Trial.variety.subblocktreatments
	151		64.0681	0.42429	1.44	0.004
Residual	322	-8	94.8224	0.29448	18.55
Trial.Replicate.Mainplot.Sub block.*Technical replicate* stratum
	1100	-28	17.4582	0.01587
Total	1655	-36	1823.6
Treatment model: Trial/(treatment*variety)
Blocking model: Trial/rep/mainplot/Subplot
Variate: Yield
Source of variation	Degrees of Freedom	Missing Values	Sum of Squares	Mean Squares	Variance ratio	F probability
Trial.Replicate stratum
Trial	1		13.9025	13.9025	0.39	0.566
Residual	4		142.288	35.5719	7.24
Trial.Replicate.Mainplot stratum
Trial.subblocktreatments
	21		397.669	18.9366	3.86	<.001
Residual	42		206.243	4.9105	8.26
Trial.Replicate.Mainplot.Sub block stratum
Trial.variety	14		200.105	14.2932	24.03	<.001
Trial.subblocktreatments.variety
	151		70.628	0.4677	0.79	0.954
Residual	328	-2	195.07	0.5947
Total	561	-2	1223.6
Treatment model: Trial/(treatment*variety)
Blocking model: trial/rep/mainplot/Subplot
Variate: Yield
Source of variation	Degrees of Freedom	Missing Values	Sum of Squares	Mean Squares	Variance ratio	F probability
Trial stratum
Trial	1		13.9025	13.9025
Trial.Replicate stratum	4		142.288	35.5719	7.24
Trial.Replicate.Mainplot stratum
Trial.subblocktreatments
	21		397.669	18.9366	3.86	<.001
Residual	42		206.243	4.9105	8.26
Trial.Replicate.Mainplot.Sub block stratum
Trial.variety	14		200.105	14.2932	24.03	<.001
Trial.subblocktreatments.variety
	151		70.628	0.4677	0.79	0.954
Residual	328	-2	195.07	0.5947
Total	561	-2	1223.6
Treatment model: Trial/(treatment*variety)
Blocking model: Trial/rep/mainplot/Subplot
Variate: Yield
Source of variation	Degrees of Freedom	Missing Values	Sum of Squares	Mean Squares	Variance ratio	F probability
Replicate_both stratum
Trial	1		13.9025	13.9025	0.39	0.566
Residual	4		142.288	35.5719	7.24
Replicate_both.Mainplot stratum
Trial.subblocktreatments
	21		397.669	18.9366	3.86	<.001
Residual	42		206.243	4.9105	8.26
Replicate_both.Mainplot.Sub block stratum
Trial.variety	14		200.105	14.2932	24.03	<.001
Trial.subblocktreatments.variety
	151		70.628	0.4677	0.79	0.954
Residual	328	-2	195.07	0.5947
Total	561	-2	1223.6
Treatment model: Trial/(treatment*variety)
Blocking structure: Replicate_both/mainplot/Subplot

## Sheet: Both Full ANOVA
Variate: Asparagine (natural log transformation)
Source of variation	Degrees of Freedom	Missing Values	Sum of Squares	Mean Squares	Variance ratio	F probability
Trial stratum
Trial	1		141.969	141.969
Trial.Replicate stratum	4		20.1056	5.02639	2.38
Trial.Replicate.Mainplot stratum
subblocktreatments	10		271.281	27.1281	12.86	<.001
Trial.subblocktreatments
	10		19.4406	1.94405	0.92	0.524
Residual	40		84.3919	2.1098	6.69
Trial.Replicate.Mainplot.Sub block stratum
variety	3		12.1819	4.06062	12.88	<.001
Trial.variety	3		7.36764	2.45588	7.79	<.001
subblocktreatments.variety
	30		12.9163	0.43054	1.37	0.119
Trial.subblocktreatments.variety
	30		14.4195	0.48065	1.52	0.056
Residual	130	-2	40.9759	0.3152	19.09
Trial.Replicate.Mainplot.Sub block.*Technical replicate* stratum
	520	-8	8.58468	0.01651
Total	781	-10	631.229
Filtered dataset to remove varieties and treatments not present in both trials
Treatment model: Trial*treatment*variety
Blocking: Trial/Replicate/Mainplot/Sub plot
Variate: Yield
Source of variation	Degrees of Freedom	Missing Values	Sum of Squares	Mean Squares	Variance ratio	F probability
Trial stratum
Trial	1		6.2372	6.2372
Trial.Replicate stratum	4		123.26	30.8149	12.23
Trial.Replicate.Mainplot stratum
subblocktreatments	10		41.1871	4.1187	1.63	0.132
Trial.subblocktreatments
	10		41.5117	4.1512	1.65	0.128
Residual	40		100.796	2.5199	4.35
Trial.Replicate.Mainplot.Sub block stratum
variety	3		141.901	47.3003	81.74	<.001
Trial.variety	3		2.247	0.749	1.29	0.279
subblocktreatments.variety
	30		10.7091	0.357	0.62	0.938
Trial.subblocktreatments.variety
	30		15.605	0.5202	0.9	0.621
Residual	131	-1	75.8079	0.5787
Total	262	-1	559.256
Treatment model: Trial*treatment*variety
Blocking: Trial/Replicate/mainplot/Sub plot
