# Supplementary material for: Reducing Dietary Acrylamide Exposure from Wheat Products through Crop Management and Imaging
Source: J Agric Food Chem. 2023 Feb 6;71(7):3403–13. doi: 10.1021/acs.jafc.2c07208 (PMC9951245; doi:10.1021/acs.jafc.2c07208)
Supplement: Supplementary file 5 — jf2c07208_si_005.xlsx [file jf2c07208_si_005.xlsx]

## Sheet: H20 N AND S
Variate: Asparagine (natural log transformation)
Source of variation	Degrees of Freedom	Missing Values	Sum of Squares	Mean Squares	Variance Ratio	F probability
Replicate stratum	2		17.1743	8.58714	1.93
Replicate.Mainplot stratum
Nitrogen	1		16.0242	16.0242	3.61	0.078
Sulphur	3		54.7194	18.2398	4.11	0.028
Nitrogen.Sulphur	3		0.58027	0.19342	0.04	0.987
Residual	14		62.1447	4.43891	10.39
Replicate.Mainplot.Sub plot stratum
Variety	3		12.3496	4.11654	9.64	<.001
Nitrogen.Variety	3		2.50583	0.83528	1.96	0.133
Sulphur.Variety	9		2.38989	0.26554	0.62	0.773
Nitrogen.Sulphur.Variety
	9		7.43662	0.82629	1.93	0.069
Residual	48		20.5013	0.42711	17.67
Replicate.Mainplot.Sub plot.*Technical replicate* stratum
	191	-1	4.61797	0.02418
Total	286	-1	200.433
Blocking model: Rep/mainplot/subplot
Treatment model: nitrogen*sulphur*Variety
Filtering: Filtered to H20, P = yes and K = yes
Variate: Yield
Source of variation	Degrees of Freedom	Sum of Squares	Mean Squares	Variance Ratio	F probability
Replicate stratum	2	98.9259	49.463	19.62
Replicate.Mainplot stratum
Nitrogen	1	22.8268	22.8268	9.06	0.009
Sulphur	3	11.7412	3.9137	1.55	0.245
Nitrogen.Sulphur	3	6.138	2.046	0.81	0.508
Residual	14	35.2922	2.5209	7.37
Replicate.Mainplot.Sub plot stratum
Variety	3	58.4659	19.4886	56.95	<.001
Nitrogen.Variety	3	2.3638	0.7879	2.3	0.089
Sulphur.Variety	9	3.5838	0.3982	1.16	0.339
Nitrogen.Sulphur.Variety
	9	3.3452	0.3717	1.09	0.39
Residual	48	16.4249	0.3422
Total	95	259.108
Blocking model: rep/mainplot/subplot
Treatment model: nitrogen*sulphur*Variety

## Sheet: H21 N and S
Variate: Asparagine (natural log transformation)
Source of variation	Degrees of Freedom	Missing Values	Sum of Squares	Mean Squares	Variance Ratio	F probability
Replicate stratum	2		19.395	9.6975	7.78
Replicate.Mainplot stratum
Nitrogen	1		43.5527	43.5527	34.92	<.001
Sulphur	3		500.166	166.722	133.68	<.001
Nitrogen.Sulphur	3		18.7278	6.24259	5.01	0.015
Residual	14		17.4607	1.24719	3.91
Replicate.Mainplot.Sub plot stratum
Variety	11		18.7395	1.70359	5.34	<.001
Nitrogen.Variety	11		5.00532	0.45503	1.43	0.166
Sulphur.Variety	33		17.0526	0.51674	1.62	0.026
Nitrogen.Sulphur.Variety
	33		15.8515	0.48035	1.5	0.05
Residual	169	-7	53.9629	0.31931	25.95
Replicate.Mainplot.Sub plot.*Technical replicate* stratum
	556	-20	6.84021	0.0123
Total	836	-27	708.774
Blocking model: rep/mainplot/subplot
Treatment model: nitrogen*sulphur*Variety
Filtering: Filtered to H21, P = yes and K = yes
Variate: Yield
Source of variation	Degrees of Freedom	Missing Values	Sum of Squares	Mean Squares	Variance Ratio	F probability
Replicate stratum	2		0.002	0.001	0
Replicate.Mainplot stratum
Nitrogen	1		1.1734	1.1734	0.21	0.654
Sulphur	3		83.1951	27.7317	4.96	0.015
Nitrogen.Sulphur	3		12.7988	4.2663	0.76	0.533
Residual	14		78.2028	5.5859	7.67
Replicate.Mainplot.Sub plot stratum
Variety	11		78.0775	7.098	9.75	<.001
Nitrogen.Variety	11		5.6427	0.513	0.7	0.733
Sulphur.Variety	33		14.7658	0.4474	0.61	0.95
Nitrogen.Sulphur.Variety
	33		20.3035	0.6153	0.84	0.71
Residual	175	-1	127.429	0.7282
Total	286	-1	419.139
Blocking model: rep/mainplot/subplot
Treatment model: nitrogen*sulphur*Variety

## Sheet: Both N and S
Variate: Asparagine (natural log transformation)
Source of variation	Degrees of Freedom	Missing Values	Sum of Squares	Mean Squares	Variance Ratio	F probability
rep_both stratum
Trial	1		124.923	124.923	19.43	0.012
Residual	4		25.7151	6.42878	2.4
rep_both.Mainplot stratum
Nitrogen	1		24.6348	24.6348	9.22	0.005
Sulphur	3		189.619	63.2065	23.64	<.001
Trial.Nitrogen	1		0.4869	0.4869	0.18	0.673
Trial.Sulphur	3		11.7686	3.92287	1.47	0.245
Nitrogen.Sulphur	3		4.27118	1.42373	0.53	0.664
Trial.Nitrogen.Sulphur
	3		1.12553	0.37518	0.14	0.935
Residual	28		74.8488	2.67317	6.67
rep_both.Mainplot.Sub plot stratum
Variety	3		7.79171	2.59724	6.48	<.001
Trial.Variety	3		7.93499	2.645	6.6	<.001
Nitrogen.Variety	3		2.0125	0.67083	1.67	0.178
Sulphur.Variety	9		2.619	0.291	0.73	0.684
Trial.Nitrogen.Variety
	3		3.21224	1.07075	2.67	0.052
Trial.Sulphur.Variety	9		6.36011	0.70668	1.76	0.086
Nitrogen.Sulphur.Variety
	9		6.72162	0.74685	1.86	0.067
Trial.Nitrogen.Sulphur.Variety
	9		3.5348	0.39276	0.98	0.462
Residual	94	-2	37.6834	0.40089	21.15
rep_both.Mainplot.Sub plot.*Technical replicate* stratum
	378	-6	7.16571	0.01896
Total	567	-8	540.98
Blocking model: rep_both/mainplot/subplot
Treatment model: trial*nitrogen*sulphur*Variety
Filtering: Filtered to Arkeos, Basset, Croft and Invicta, P = yes and K = yes
Variate: Yield
Source of variation	Degrees of Freedom	Missing Values	Sum of Squares	Mean Squares	Variance Ratio	F probability
rep_both stratum
Trial	1		0.236	0.236	0.01	0.927
Residual	4		100.225	25.0563	8.67
rep_both.Mainplot stratum
Nitrogen	1		7.3877	7.3877	2.56	0.121
Sulphur	3		29.6715	9.8905	3.42	0.031
Trial.Nitrogen	1		16.3112	16.3112	5.64	0.025
Trial.Sulphur	3		4.4486	1.4829	0.51	0.677
Nitrogen.Sulphur	3		3.8189	1.273	0.44	0.726
Trial.Nitrogen.Sulphur
	3		9.7938	3.2646	1.13	0.354
Residual	28		80.9554	2.8913	4.53
rep_both.Mainplot.Sub plot stratum
Variety	3		97.0781	32.3594	50.75	<.001
Trial.Variety	3		0.9757	0.3252	0.51	0.676
Nitrogen.Variety	3		0.6529	0.2176	0.34	0.796
Sulphur.Variety	9		4.6262	0.514	0.81	0.612
Trial.Nitrogen.Variety
	3		4.7471	1.5824	2.48	0.066
Trial.Sulphur.Variety	9		3.797	0.4219	0.66	0.741
Nitrogen.Sulphur.Variety
	9		3.3168	0.3685	0.58	0.812
Trial.Nitrogen.Sulphur.Variety
	9		4.9695	0.5522	0.87	0.558
Residual	95	-1	60.5779	0.6377
Total	190	-1	433.586
Same model structure as above

## Sheet: H20 P and K
Variate: Asparagine (natural log transformation)
Source of variation	Degrees of Freedom	Sum of Squares	Mean Squares	Variance Ratio	F probability
Replicate stratum	2	1.09035	0.54517	1.21
Replicate.Mainplot stratum
phosphorus_y	1	0.45777	0.45777	1.01	0.353
potassium_y	1	0.52799	0.52799	1.17	0.321
phosphorus_y.potassium_y
	1	1.88754	1.88754	4.18	0.087
Residual	6	2.70967	0.45161	6.78
Replicate.Mainplot.Sub plot stratum
Variety	3	5.98034	1.99345	29.91	<.001
phosphorus_y.Variety	3	0.03916	0.01305	0.2	0.898
potassium_y.Variety	3	0.16308	0.05436	0.82	0.498
phosphorus_y.potassium_y.Variety
	3	0.14748	0.04916	0.74	0.54
Residual	24	1.5995	0.06665	3.8
Replicate.Mainplot.Sub plot.*Technical replicate* stratum
	96	1.68551	0.01756
Total	143	16.2884
Blocking model: rep/mainplot/subplot
Treatment model: phosphorus*potassium*Variety
Filtering: Filtered to H20, N = 100 and S = 20
Variate: Yield
Source of variation	Degrees of Freedom	Sum of Squares	Mean Squares	Variance Ratio	F probability
Replicate stratum	2	41.734	20.867	9.56
Replicate.Mainplot stratum
phosphorus_y	1	0.0026	0.0026	0	0.974
potassium_y	1	0.6767	0.6767	0.31	0.598
phosphorus_y.potassium_y
	1	0.4257	0.4257	0.19	0.674
Residual	6	13.0977	2.183	8.53
Replicate.Mainplot.Sub plot stratum
Variety	3	36.7578	12.2526	47.88	<.001
phosphorus_y.Variety	3	0.3855	0.1285	0.5	0.684
potassium_y.Variety	3	0.1928	0.0643	0.25	0.86
phosphorus_y.potassium_y.Variety
	3	0.5279	0.176	0.69	0.568
Residual	24	6.1411	0.2559
Total	47	99.9419
Same model structure as above

## Sheet: H21 P and K
Variate: Asparagine (natural log transformation)
Source of variation	Degrees of Freedom	Missing Values	Sum of Squares	Mean Squares	Variance Ratio	F probability
Replicate stratum	2		2.10401	1.05201	0.88
Replicate.Mainplot stratum
phosphorus_y	1		0.931155	0.931155	0.78	0.413
potassium_y	1		1.21453	1.21453	1.01	0.353
phosphorus_y.potassium_y
	1		1.66027	1.66027	1.38	0.284
Residual	6		7.20793	1.20132	15.9
Replicate.Mainplot.Sub plot stratum
Variety	11		6.94748	0.631589	8.36	<.001
phosphorus_y.Variety	11		1.00318	0.091199	1.21	0.295
potassium_y.Variety	11		0.592865	0.053897	0.71	0.723
phosphorus_y.potassium_y.Variety
	11		0.623826	0.056711	0.75	0.688
Residual	87	-1	6.57522	0.075577	12.61
Replicate.Mainplot.Sub plot.*Technical replicate* stratum
	281	-7	1.68409	0.005993
Total	423	-8	29.2196
Blocking model: rep/mainplot/subplot
Treatment model: phosphorus*potassium*Variety
Filtering: Filtered to H21, N = 100 and S = 20
Variate: Yield
Source of variation	Degrees of Freedom	Missing Values	Sum of Squares	Mean Squares	Variance Ratio	F probability
Replicate stratum	2		13.8252	6.9126	3.48
Replicate.Mainplot stratum
phosphorus_y	1		2.7786	2.7786	1.4	0.282
potassium_y	1		1.3823	1.3823	0.7	0.436
phosphorus_y.potassium_y
	1		3.7115	3.7115	1.87	0.221
Residual	6		11.9269	1.9878	2.43
Replicate.Mainplot.Sub plot stratum
Variety	11		55.6387	5.0581	6.18	<.001
phosphorus_y.Variety	11		5.2785	0.4799	0.59	0.835
potassium_y.Variety	11		3.94	0.3582	0.44	0.935
phosphorus_y.potassium_y.Variety
	11		5.4635	0.4967	0.61	0.818
Residual	87	-1	71.1765	0.8181
Total	142	-1	175.096
Same model structure as above

## Sheet: Both P and K
Variate: Asparagine (natural log transformation)
Source of variation	Degrees of Freedom	Missing Values	Sum of Squares	Mean Squares	Variance Ratio	F probability
rep_both stratum
Trial	1		31.0181	31.0181	74.22	<.001
Residual	4		1.67169	0.41792	1.2
rep_both.Mainplot stratum
phosphorus_y	1		0.05426	0.05426	0.16	0.7
potassium_y	1		0.65666	0.65666	1.88	0.195
Trial.phosphorus_y	1		0.52405	0.52405	1.5	0.244
Trial.potassium_y	1		0.0472	0.0472	0.14	0.719
phosphorus_y.potassium_y
	1		0.2891	0.2891	0.83	0.381
Trial.phosphorus_y.potassium_y
	1		1.97481	1.97481	5.66	0.035
Residual	12		4.18828	0.34902	4.07
rep_both.Mainplot.Sub plot stratum
Variety	3		7.87053	2.62351	30.59	<.001
Trial.Variety	3		0.58112	0.19371	2.26	0.094
phosphorus_y.Variety	3		0.25777	0.08592	1	0.4
potassium_y.Variety	3		0.17336	0.05779	0.67	0.572
Trial.phosphorus_y.Variety
	3		0.16883	0.05628	0.66	0.583
Trial.potassium_y.Variety
	3		0.08281	0.0276	0.32	0.81
phosphorus_y.potassium_y.Variety
	3		0.2986	0.09953	1.16	0.335
Trial.phosphorus_y.potassium_y.Variety
	3		0.06018	0.02006	0.23	0.872
Residual	48		4.11685	0.08577	7.44
rep_both.Mainplot.Sub plot.*Technical replicate* stratum
	190	-2	2.1911	0.01153
Total	285	-2	54.776
Blocking model: rep_both/mainplot/subplot
Treatment model: trial*phosphorus*potassium*Variety
Filtering: Filtered to Arkeos, Basset, Croft and Invicta, N = 100 and S = 20
Variate: Yield
Source of variation	Degrees of Freedom	Sum of Squares	Mean Squares	Variance Ratio	F probability
rep_both stratum
Trial	1	20.8637	20.8637	1.75	0.256
Residual	4	47.6343	11.9086	6.65
rep_both.Mainplot stratum
phosphorus_y	1	0.4943	0.4943	0.28	0.609
potassium_y	1	0.1275	0.1275	0.07	0.794
Trial.phosphorus_y	1	0.3981	0.3981	0.22	0.646
Trial.potassium_y	1	0.6501	0.6501	0.36	0.558
phosphorus_y.potassium_y
	1	0.9658	0.9658	0.54	0.477
Trial.phosphorus_y.potassium_y
	1	0.0036	0.0036	0	0.965
Residual	12	21.4829	1.7902	3.05
rep_both.Mainplot.Sub plot stratum
Variety	3	66.4581	22.1527	37.73	<.001
Trial.Variety	3	0.5742	0.1914	0.33	0.807
phosphorus_y.Variety	3	0.4929	0.1643	0.28	0.84
potassium_y.Variety	3	0.1612	0.0537	0.09	0.964
Trial.phosphorus_y.Variety
	3	1.7999	0.6	1.02	0.391
Trial.potassium_y.Variety
	3	0.218	0.0727	0.12	0.946
phosphorus_y.potassium_y.Variety
	3	1.2901	0.43	0.73	0.538
Trial.phosphorus_y.potassium_y.Variety
	3	2.5074	0.8358	1.42	0.247
Residual	48	28.18	0.5871
Total	95	194.302
Same model structure as above

## Sheet: H20 NS ratio
Variate: Asparagine (natural log transformation)
Source of variation	Degrees of Freedom	Missing Values	Sum of Squares	Mean Squares	Variance Ratio	F probability
Replicate stratum	2		17.1743	8.58714	1.95
Replicate.Mainplot stratum
N_S_ratio	5		62.8722	12.5744	2.85	0.05
Residual	16		70.5964	4.41227	11.49
Replicate.Mainplot.Sub plot stratum
Variety	3		12.3496	4.11654	10.72	<.001
N_S_ratio.Variety	15		12.1056	0.80704	2.1	0.024
Residual	54		20.728	0.38385	15.88
Replicate.Mainplot.Sub plot.*Technical replicate* stratum
	191	-1	4.61797	0.02418
Total	286	-1	200.433
Blocking model: rep/mainplot/subplot
Treatment model: NS_ratio*Variety
Filtering: Filtered to H20, P = yes and K = yes
Variate: Yield
Source of variation	Degrees of Freedom	Sum of Squares	Mean Squares	Variance Ratio	F probability
Replicate stratum	2	98.9259	49.463	16.08
Replicate.Mainplot stratum
N_S_ratio	5	26.7781	5.3556	1.74	0.182
Residual	16	49.2201	3.0763	8.65
Replicate.Mainplot.Sub plot stratum
Variety	3	58.4659	19.4886	54.78	<.001
N_S_ratio.Variety	15	6.5048	0.4337	1.22	0.287
Residual	54	19.2128	0.3558
Total	95	259.108
Same model structure as above

## Sheet: H21 NS ratio
Variate: Asparagine (natural log transformation)
Source of variation	Degrees of Freedom	Missing Values	Sum of Squares	Mean Squares	Variance Ratio	F probability
Replicate stratum	2		19.1996	9.59982	5.35
Replicate.Mainplot stratum
N_S_ratio	5		551.545	110.309	61.48	<.001
Residual	16		28.7094	1.79434	6.07
Replicate.Mainplot.Sub plot stratum
Variety	11		18.8216	1.71106	5.79	<.001
N_S_ratio.Variety	55		35.4301	0.64418	2.18	<.001
Residual	191	-7	56.4745	0.29568	24.03
Replicate.Mainplot.Sub plot.*Technical replicate* stratum
	556	-20	6.84021	0.0123
Total	836	-27	708.774
Blocking model: rep/mainplot/subplot
Treatment model: NS_ratio*Variety
Filtering: Filtered to H21, P = yes and K = yes
Variate: Yield
Source of variation	Degrees of Freedom	Missing Values	Sum of Squares	Mean Squares	Variance Ratio	F probability
Replicate stratum	2		0.002	0.001	0
Replicate.Mainplot stratum
N_S_ratio	5		85.2984	17.0597	3.03	0.041
Residual	16		90.0735	5.6296	8.14
Replicate.Mainplot.Sub plot stratum
Variety	11		78.0717	7.0974	10.26	<.001
N_S_ratio.Variety	55		31.9151	0.5803	0.84	0.776
Residual	197	-1	136.223	0.6915
Total	286	-1	419.139
Same model structure as above

## Sheet: Both NS ratio
Variate: Asparagine (natural log transformation)
Source of variation	Degrees of Freedom	Missing Values	Sum of Squares	Mean Squares	Variance Ratio	F probability
rep_both stratum
Trial	1		124.963	124.963	19.43	0.012
Residual	4		25.7276	6.43189	2.39
rep_both.Mainplot stratum
N_S_ratio	5		208.107	41.6213	15.48	<.001
Trial.N_S_ratio	5		12.5853	2.51706	0.94	0.471
Residual	32		86.0281	2.68838	7.25
rep_both.Mainplot.Sub plot stratum
Variety	3		7.782	2.594	7	<.001
Trial.Variety	3		7.93048	2.64349	7.13	<.001
N_S_ratio.Variety	15		10.4128	0.69419	1.87	0.034
Trial.N_S_ratio.Variety	15		12.4422	0.82948	2.24	0.009
Residual	106	-2	39.2941	0.3707	19.55
rep_both.Mainplot.Sub plot.*Technical replicate* stratum
	378	-6	7.16571	0.01896
Total	567	-8	540.98
Blocking model: rep_both/mainplot/subplot
Treatment model: trial*NS_ratio*Variety
Filtering: Filtered to Arkeos, Basset, Croft and Invicta, P = yes and K = yes
Variate: Yield
Source of variation	Degrees of Freedom	Missing Values	Sum of Squares	Mean Squares	Variance Ratio	F probability
rep_both stratum
Trial	1		0.236	0.236	0.01	0.927
Residual	4		100.225	25.0563	8.32
rep_both.Mainplot stratum
N_S_ratio	5		29.8305	5.9661	1.98	0.108
Trial.N_S_ratio	5		26.2032	5.2406	1.74	0.154
Residual	32		96.3543	3.0111	4.93
rep_both.Mainplot.Sub plot stratum
Variety	3		97.0767	32.3589	53	<.001
Trial.Variety	3		0.9758	0.3253	0.53	0.661
N_S_ratio.Variety	15		6.9822	0.4655	0.76	0.716
Trial.N_S_ratio.Variety	15		10.3806	0.692	1.13	0.336
Residual	107	-1	65.3247	0.6105
Total	190	-1	433.586
Same model structure as above
