# Supplementary material for: Reducing Dietary Acrylamide Exposure from Wheat Products through Crop Management and Imaging
Source: J Agric Food Chem. 2023 Feb 6;71(7):3403–13. doi: 10.1021/acs.jafc.2c07208 (PMC9951245; doi:10.1021/acs.jafc.2c07208)
Supplement: Supplementary file 6 — jf2c07208_si_006.xlsx [file jf2c07208_si_006.xlsx]

## Sheet: Sheet1
plotno	subblocktreatments	variety	Asparagine	Trial	ln.asn	Replicate	Mainplot	Sub plot	Technical replicate	Year	nitrogen_y	sulphur_y	phosphorus_y	potassium_y	rep_both	N:S ratio
2	N200_S0_+P_+K	Basset	1.62317	H20	0.484378	1	1	2	1	H20	200	0	yes	yes	1	200 to 0
2	N200_S0_+P_+K	Basset	1.64871	H20	0.499996	1	1	2	2	H20	200	0	yes	yes	1	200 to 0
2	N200_S0_+P_+K	Basset	1.54082	H20	0.432318	1	1	2	3	H20	200	0	yes	yes	1	200 to 0
3	N200_S0_+P_+K	Croft	2.47062	H20	0.90447	1	1	3	1	H20	200	0	yes	yes	1	200 to 0
3	N200_S0_+P_+K	Croft	2.3657	H20	0.861076	1	1	3	2	H20	200	0	yes	yes	1	200 to 0
3	N200_S0_+P_+K	Croft	2.46574	H20	0.90249	1	1	3	3	H20	200	0	yes	yes	1	200 to 0
5	N200_S0_+P_+K	Arkeos	2.95649	H20	1.084	1	1	5	1	H20	200	0	yes	yes	1	200 to 0
5	N200_S0_+P_+K	Arkeos	2.47342	H20	0.9056	1	1	5	2	H20	200	0	yes	yes	1	200 to 0
5	N200_S0_+P_+K	Arkeos	1.64147	H20	0.495589	1	1	5	3	H20	200	0	yes	yes	1	200 to 0
6	N200_S0_+P_+K	Invicta	1.37256	H20	0.316677	1	1	6	1	H20	200	0	yes	yes	1	200 to 0
6	N200_S0_+P_+K	Invicta	2.0705	H20	0.727788	1	1	6	2	H20	200	0	yes	yes	1	200 to 0
6	N200_S0_+P_+K	Invicta	1.51093	H20	0.412728	1	1	6	3	H20	200	0	yes	yes	1	200 to 0
13	N200_S20_+P_+K	Basset	0.99571	H20	-0.00429909	1	2	13	1	H20	200	20	yes	yes	1	10 to 1
13	N200_S20_+P_+K	Basset	0.956311	H20	-0.0446723	1	2	13	2	H20	200	20	yes	yes	1	10 to 1
13	N200_S20_+P_+K	Basset	0.952251	H20	-0.0489269	1	2	13	3	H20	200	20	yes	yes	1	10 to 1
14	N200_S20_+P_+K	Invicta	1.58561	H20	0.460969	1	2	14	1	H20	200	20	yes	yes	1	10 to 1
14	N200_S20_+P_+K	Invicta	1.43624	H20	0.362031	1	2	14	2	H20	200	20	yes	yes	1	10 to 1
14	N200_S20_+P_+K	Invicta	1.7657	H20	0.568547	1	2	14	3	H20	200	20	yes	yes	1	10 to 1
20	N200_S20_+P_+K	Arkeos	1.71295	H20	0.538214	1	2	20	1	H20	200	20	yes	yes	1	10 to 1
20	N200_S20_+P_+K	Arkeos	1.27708	H20	0.244575	1	2	20	2	H20	200	20	yes	yes	1	10 to 1
20	N200_S20_+P_+K	Arkeos	1.50485	H20	0.408695	1	2	20	3	H20	200	20	yes	yes	1	10 to 1
22	N200_S20_+P_+K	Croft	1.03836	H20	0.0376471	1	2	22	1	H20	200	20	yes	yes	1	10 to 1
22	N200_S20_+P_+K	Croft	1.1329	H20	0.124778	1	2	22	2	H20	200	20	yes	yes	1	10 to 1
22	N200_S20_+P_+K	Croft	1.07755	H20	0.0746898	1	2	22	3	H20	200	20	yes	yes	1	10 to 1
29	N100_S0_+P_+K	Arkeos	1.6541	H20	0.503259	1	3	29	1	H20	100	0	yes	yes	1	100 to 0
29	N100_S0_+P_+K	Arkeos	1.48977	H20	0.39862	1	3	29	2	H20	100	0	yes	yes	1	100 to 0
29	N100_S0_+P_+K	Arkeos	1.63617	H20	0.492358	1	3	29	3	H20	100	0	yes	yes	1	100 to 0
30	N100_S0_+P_+K	Croft	0.641394	H20	-0.444111	1	3	30	1	H20	100	0	yes	yes	1	100 to 0
30	N100_S0_+P_+K	Croft	0.592735	H20	-0.523008	1	3	30	2	H20	100	0	yes	yes	1	100 to 0
30	N100_S0_+P_+K	Croft	0.662096	H20	-0.412345	1	3	30	3	H20	100	0	yes	yes	1	100 to 0
31	N100_S0_+P_+K	Invicta	0.909295	H20	-0.0950852	1	3	31	1	H20	100	0	yes	yes	1	100 to 0
31	N100_S0_+P_+K	Invicta	0.891499	H20	-0.114851	1	3	31	2	H20	100	0	yes	yes	1	100 to 0
31	N100_S0_+P_+K	Invicta	0.766835	H20	-0.265484	1	3	31	3	H20	100	0	yes	yes	1	100 to 0
34	N100_S0_+P_+K	Basset	0.765058	H20	-0.267804	1	3	34	1	H20	100	0	yes	yes	1	100 to 0
34	N100_S0_+P_+K	Basset	0.915103	H20	-0.0887188	1	3	34	2	H20	100	0	yes	yes	1	100 to 0
34	N100_S0_+P_+K	Basset	0.782885	H20	-0.24477	1	3	34	3	H20	100	0	yes	yes	1	100 to 0
37	N100_S20_+P_+K	Arkeos	2.43717	H20	0.890839	1	4	1	1	H20	100	20	yes	yes	1	5 to 1
37	N100_S20_+P_+K	Arkeos	2.35945	H20	0.85843	1	4	1	2	H20	100	20	yes	yes	1	5 to 1
37	N100_S20_+P_+K	Arkeos	2.16552	H20	0.772661	1	4	1	3	H20	100	20	yes	yes	1	5 to 1
41	N100_S20_+P_+K	Invicta	1.07018	H20	0.0678315	1	4	5	1	H20	100	20	yes	yes	1	5 to 1
41	N100_S20_+P_+K	Invicta	2.2654	H20	0.817751	1	4	5	2	H20	100	20	yes	yes	1	5 to 1
41	N100_S20_+P_+K	Invicta	1.27568	H20	0.243481	1	4	5	3	H20	100	20	yes	yes	1	5 to 1
43	N100_S20_+P_+K	Croft	1.19696	H20	0.179788	1	4	7	1	H20	100	20	yes	yes	1	5 to 1
43	N100_S20_+P_+K	Croft	0.515519	H20	-0.662581	1	4	7	2	H20	100	20	yes	yes	1	5 to 1
43	N100_S20_+P_+K	Croft	0.772353	H20	-0.258314	1	4	7	3	H20	100	20	yes	yes	1	5 to 1
45	N100_S20_+P_+K	Basset	1.32057	H20	0.278065	1	4	9	1	H20	100	20	yes	yes	1	5 to 1
45	N100_S20_+P_+K	Basset	0.994428	H20	-0.00558791	1	4	9	2	H20	100	20	yes	yes	1	5 to 1
45	N100_S20_+P_+K	Basset	0.941724	H20	-0.0600431	1	4	9	3	H20	100	20	yes	yes	1	5 to 1
52	N100_S40_+P_+K	Croft	0.805351	H20	-0.216477	1	5	16	1	H20	100	40	yes	yes	1	2.5 to 1
52	N100_S40_+P_+K	Croft	1.11967	H20	0.113036	1	5	16	2	H20	100	40	yes	yes	1	2.5 to 1
52	N100_S40_+P_+K	Croft	0.83158	H20	-0.184428	1	5	16	3	H20	100	40	yes	yes	1	2.5 to 1
54	N100_S40_+P_+K	Arkeos	2.1412	H20	0.761366	1	5	18	1	H20	100	40	yes	yes	1	2.5 to 1
54	N100_S40_+P_+K	Arkeos	1.60908	H20	0.47566	1	5	18	2	H20	100	40	yes	yes	1	2.5 to 1
54	N100_S40_+P_+K	Arkeos	1.47669	H20	0.389805	1	5	18	3	H20	100	40	yes	yes	1	2.5 to 1
58	N100_S40_+P_+K	Basset	1.81024	H20	0.59346	1	5	22	1	H20	100	40	yes	yes	1	2.5 to 1
58	N100_S40_+P_+K	Basset	0.777959	H20	-0.251081	1	5	22	2	H20	100	40	yes	yes	1	2.5 to 1
58	N100_S40_+P_+K	Basset	1.12989	H20	0.122119	1	5	22	3	H20	100	40	yes	yes	1	2.5 to 1
60	N100_S40_+P_+K	Invicta	1.2937	H20	0.257509	1	5	24	1	H20	100	40	yes	yes	1	2.5 to 1
60	N100_S40_+P_+K	Invicta	1.3719	H20	0.316198	1	5	24	2	H20	100	40	yes	yes	1	2.5 to 1
60	N100_S40_+P_+K	Invicta	1.38038	H20	0.322359	1	5	24	3	H20	100	40	yes	yes	1	2.5 to 1
61	N100_S20_-P_-K	Basset	1.07771	H20	0.074837	1	6	25	1	H20	100	20	no	no	1	5 to 1
61	N100_S20_-P_-K	Basset	1.30032	H20	0.262608	1	6	25	2	H20	100	20	no	no	1	5 to 1
61	N100_S20_-P_-K	Basset	1.19324	H20	0.17667	1	6	25	3	H20	100	20	no	no	1	5 to 1
63	N100_S20_-P_-K	Croft	0.702821	H20	-0.352652	1	6	27	1	H20	100	20	no	no	1	5 to 1
63	N100_S20_-P_-K	Croft	0.755614	H20	-0.280225	1	6	27	2	H20	100	20	no	no	1	5 to 1
63	N100_S20_-P_-K	Croft	0.987964	H20	-0.0121091	1	6	27	3	H20	100	20	no	no	1	5 to 1
64	N100_S20_-P_-K	Arkeos	1.33311	H20	0.287513	1	6	28	1	H20	100	20	no	no	1	5 to 1
64	N100_S20_-P_-K	Arkeos	1.64662	H20	0.498727	1	6	28	2	H20	100	20	no	no	1	5 to 1
64	N100_S20_-P_-K	Arkeos	1.19506	H20	0.178194	1	6	28	3	H20	100	20	no	no	1	5 to 1
70	N100_S20_-P_-K	Invicta	1.20227	H20	0.184211	1	6	34	1	H20	100	20	no	no	1	5 to 1
70	N100_S20_-P_-K	Invicta	1.74983	H20	0.55952	1	6	34	2	H20	100	20	no	no	1	5 to 1
70	N100_S20_-P_-K	Invicta	1.47568	H20	0.389118	1	6	34	3	H20	100	20	no	no	1	5 to 1
77	N200_S40_+P_+K	Basset	2.08598	H20	0.735238	1	7	5	1	H20	200	40	yes	yes	1	5 to 1
77	N200_S40_+P_+K	Basset	1.47818	H20	0.390813	1	7	5	2	H20	200	40	yes	yes	1	5 to 1
77	N200_S40_+P_+K	Basset	2.35689	H20	0.857341	1	7	5	3	H20	200	40	yes	yes	1	5 to 1
80	N200_S40_+P_+K	Croft	NA	H20		1	7	8	1	H20	200	40	yes	yes	1	5 to 1
80	N200_S40_+P_+K	Croft	1.6289	H20	0.487902	1	7	8	2	H20	200	40	yes	yes	1	5 to 1
80	N200_S40_+P_+K	Croft	1.75344	H20	0.56158	1	7	8	3	H20	200	40	yes	yes	1	5 to 1
81	N200_S40_+P_+K	Invicta	3.04345	H20	1.11299	1	7	9	1	H20	200	40	yes	yes	1	5 to 1
81	N200_S40_+P_+K	Invicta	2.30187	H20	0.83372	1	7	9	2	H20	200	40	yes	yes	1	5 to 1
81	N200_S40_+P_+K	Invicta	3.05148	H20	1.11563	1	7	9	3	H20	200	40	yes	yes	1	5 to 1
83	N200_S40_+P_+K	Arkeos	5.10947	H20	1.6311	1	7	11	1	H20	200	40	yes	yes	1	5 to 1
83	N200_S40_+P_+K	Arkeos	4.77271	H20	1.56291	1	7	11	2	H20	200	40	yes	yes	1	5 to 1
83	N200_S40_+P_+K	Arkeos	3.28424	H20	1.18913	1	7	11	3	H20	200	40	yes	yes	1	5 to 1
86	N100_S10_+P_+K	Croft	2.55163	H20	0.936733	1	8	14	1	H20	100	10	yes	yes	1	10 to 1
86	N100_S10_+P_+K	Croft	0.831769	H20	-0.1842	1	8	14	2	H20	100	10	yes	yes	1	10 to 1
86	N100_S10_+P_+K	Croft	1.20626	H20	0.187526	1	8	14	3	H20	100	10	yes	yes	1	10 to 1
89	N100_S10_+P_+K	Invicta	1.55931	H20	0.444241	1	8	17	1	H20	100	10	yes	yes	1	10 to 1
89	N100_S10_+P_+K	Invicta	1.8324	H20	0.605627	1	8	17	2	H20	100	10	yes	yes	1	10 to 1
89	N100_S10_+P_+K	Invicta	1.90886	H20	0.646504	1	8	17	3	H20	100	10	yes	yes	1	10 to 1
90	N100_S10_+P_+K	Basset	1.0389	H20	0.0381588	1	8	18	1	H20	100	10	yes	yes	1	10 to 1
90	N100_S10_+P_+K	Basset	1.08701	H20	0.0834303	1	8	18	2	H20	100	10	yes	yes	1	10 to 1
90	N100_S10_+P_+K	Basset	1.08314	H20	0.0798673	1	8	18	3	H20	100	10	yes	yes	1	10 to 1
91	N100_S10_+P_+K	Arkeos	2.04424	H20	0.715025	1	8	19	1	H20	100	10	yes	yes	1	10 to 1
91	N100_S10_+P_+K	Arkeos	2.23449	H20	0.804013	1	8	19	2	H20	100	10	yes	yes	1	10 to 1
91	N100_S10_+P_+K	Arkeos	2.38875	H20	0.870771	1	8	19	3	H20	100	10	yes	yes	1	10 to 1
100	N100_S20_-P_+K	Basset	0.782797	H20	-0.244882	1	9	28	1	H20	100	20	no	yes	1	5 to 1
100	N100_S20_-P_+K	Basset	0.886511	H20	-0.120462	1	9	28	2	H20	100	20	no	yes	1	5 to 1
100	N100_S20_-P_+K	Basset	0.788276	H20	-0.237906	1	9	28	3	H20	100	20	no	yes	1	5 to 1
101	N100_S20_-P_+K	Invicta	0.70921	H20	-0.343604	1	9	29	1	H20	100	20	no	yes	1	5 to 1
101	N100_S20_-P_+K	Invicta	1.05951	H20	0.0578074	1	9	29	2	H20	100	20	no	yes	1	5 to 1
101	N100_S20_-P_+K	Invicta	0.70294	H20	-0.352484	1	9	29	3	H20	100	20	no	yes	1	5 to 1
103	N100_S20_-P_+K	Arkeos	1.54601	H20	0.435678	1	9	31	1	H20	100	20	no	yes	1	5 to 1
103	N100_S20_-P_+K	Arkeos	1.45252	H20	0.3733	1	9	31	2	H20	100	20	no	yes	1	5 to 1
103	N100_S20_-P_+K	Arkeos	1.77257	H20	0.57243	1	9	31	3	H20	100	20	no	yes	1	5 to 1
104	N100_S20_-P_+K	Croft	0.969245	H20	-0.0312382	1	9	32	1	H20	100	20	no	yes	1	5 to 1
104	N100_S20_-P_+K	Croft	0.844141	H20	-0.169436	1	9	32	2	H20	100	20	no	yes	1	5 to 1
104	N100_S20_-P_+K	Croft	0.845561	H20	-0.167755	1	9	32	3	H20	100	20	no	yes	1	5 to 1
109	N100_S20_+P_-K	Croft	1.02507	H20	0.0247638	1	10	1	1	H20	100	20	yes	no	1	5 to 1
109	N100_S20_+P_-K	Croft	1.32066	H20	0.278135	1	10	1	2	H20	100	20	yes	no	1	5 to 1
109	N100_S20_+P_-K	Croft	1.3795	H20	0.321721	1	10	1	3	H20	100	20	yes	no	1	5 to 1
111	N100_S20_+P_-K	Basset	1.03636	H20	0.0357148	1	10	3	1	H20	100	20	yes	no	1	5 to 1
111	N100_S20_+P_-K	Basset	1.44552	H20	0.368467	1	10	3	2	H20	100	20	yes	no	1	5 to 1
111	N100_S20_+P_-K	Basset	1.79101	H20	0.582781	1	10	3	3	H20	100	20	yes	no	1	5 to 1
116	N100_S20_+P_-K	Arkeos	1.47138	H20	0.386198	1	10	8	1	H20	100	20	yes	no	1	5 to 1
116	N100_S20_+P_-K	Arkeos	2.00192	H20	0.694108	1	10	8	2	H20	100	20	yes	no	1	5 to 1
116	N100_S20_+P_-K	Arkeos	1.89882	H20	0.641234	1	10	8	3	H20	100	20	yes	no	1	5 to 1
118	N100_S20_+P_-K	Invicta	0.977094	H20	-0.0231721	1	10	10	1	H20	100	20	yes	no	1	5 to 1
118	N100_S20_+P_-K	Invicta	0.977748	H20	-0.0225036	1	10	10	2	H20	100	20	yes	no	1	5 to 1
118	N100_S20_+P_-K	Invicta	1.40067	H20	0.336953	1	10	10	3	H20	100	20	yes	no	1	5 to 1
125	N200_S10_+P_+K	Arkeos	2.3503	H20	0.854541	1	11	17	1	H20	200	10	yes	yes	1	20 to 1
125	N200_S10_+P_+K	Arkeos	3.66569	H20	1.29902	1	11	17	2	H20	200	10	yes	yes	1	20 to 1
125	N200_S10_+P_+K	Arkeos	3.29782	H20	1.19326	1	11	17	3	H20	200	10	yes	yes	1	20 to 1
127	N200_S10_+P_+K	Invicta	1.81692	H20	0.597141	1	11	19	1	H20	200	10	yes	yes	1	20 to 1
127	N200_S10_+P_+K	Invicta	1.85594	H20	0.61839	1	11	19	2	H20	200	10	yes	yes	1	20 to 1
127	N200_S10_+P_+K	Invicta	2.16065	H20	0.77041	1	11	19	3	H20	200	10	yes	yes	1	20 to 1
129	N200_S10_+P_+K	Basset	1.94447	H20	0.664989	1	11	21	1	H20	200	10	yes	yes	1	20 to 1
129	N200_S10_+P_+K	Basset	2.10516	H20	0.744391	1	11	21	2	H20	200	10	yes	yes	1	20 to 1
129	N200_S10_+P_+K	Basset	1.50188	H20	0.406715	1	11	21	3	H20	200	10	yes	yes	1	20 to 1
131	N200_S10_+P_+K	Croft	1.99871	H20	0.692503	1	11	23	1	H20	200	10	yes	yes	1	20 to 1
131	N200_S10_+P_+K	Croft	1.81003	H20	0.593342	1	11	23	2	H20	200	10	yes	yes	1	20 to 1
131	N200_S10_+P_+K	Croft	2.01984	H20	0.703017	1	11	23	3	H20	200	10	yes	yes	1	20 to 1
138	N100_S10_+P_+K	Arkeos	1.64022	H20	0.49483	2	12	30	1	H20	100	10	yes	yes	2	10 to 1
138	N100_S10_+P_+K	Arkeos	1.47127	H20	0.386129	2	12	30	2	H20	100	10	yes	yes	2	10 to 1
138	N100_S10_+P_+K	Arkeos	1.56407	H20	0.447292	2	12	30	3	H20	100	10	yes	yes	2	10 to 1
140	N100_S10_+P_+K	Invicta	0.764703	H20	-0.268267	2	12	32	1	H20	100	10	yes	yes	2	10 to 1
140	N100_S10_+P_+K	Invicta	0.864185	H20	-0.145968	2	12	32	2	H20	100	10	yes	yes	2	10 to 1
140	N100_S10_+P_+K	Invicta	0.937466	H20	-0.0645753	2	12	32	3	H20	100	10	yes	yes	2	10 to 1
142	N100_S10_+P_+K	Croft	0.82067	H20	-0.197635	2	12	34	1	H20	100	10	yes	yes	2	10 to 1
142	N100_S10_+P_+K	Croft	0.832715	H20	-0.183063	2	12	34	2	H20	100	10	yes	yes	2	10 to 1
142	N100_S10_+P_+K	Croft	0.788555	H20	-0.237553	2	12	34	3	H20	100	10	yes	yes	2	10 to 1
144	N100_S10_+P_+K	Basset	1.33658	H20	0.290112	2	12	36	1	H20	100	10	yes	yes	2	10 to 1
144	N100_S10_+P_+K	Basset	1.31421	H20	0.273232	2	12	36	2	H20	100	10	yes	yes	2	10 to 1
144	N100_S10_+P_+K	Basset	1.29614	H20	0.259389	2	12	36	3	H20	100	10	yes	yes	2	10 to 1
145	N100_S0_+P_+K	Basset	2.5377	H20	0.931257	2	13	1	1	H20	100	0	yes	yes	2	100 to 0
145	N100_S0_+P_+K	Basset	2.72228	H20	1.00147	2	13	1	2	H20	100	0	yes	yes	2	100 to 0
145	N100_S0_+P_+K	Basset	2.78533	H20	1.02436	2	13	1	3	H20	100	0	yes	yes	2	100 to 0
148	N100_S0_+P_+K	Croft	25.0013	H20	3.21893	2	13	4	1	H20	100	0	yes	yes	2	100 to 0
148	N100_S0_+P_+K	Croft	23.9933	H20	3.17777	2	13	4	2	H20	100	0	yes	yes	2	100 to 0
148	N100_S0_+P_+K	Croft	24.8404	H20	3.21247	2	13	4	3	H20	100	0	yes	yes	2	100 to 0
150	N100_S0_+P_+K	Arkeos	26.572	H20	3.27986	2	13	6	1	H20	100	0	yes	yes	2	100 to 0
150	N100_S0_+P_+K	Arkeos	25.5309	H20	3.23989	2	13	6	2	H20	100	0	yes	yes	2	100 to 0
150	N100_S0_+P_+K	Arkeos	25.6847	H20	3.2459	2	13	6	3	H20	100	0	yes	yes	2	100 to 0
155	N100_S0_+P_+K	Invicta	3.93593	H20	1.37015	2	13	11	1	H20	100	0	yes	yes	2	100 to 0
155	N100_S0_+P_+K	Invicta	3.71802	H20	1.31319	2	13	11	2	H20	100	0	yes	yes	2	100 to 0
155	N100_S0_+P_+K	Invicta	3.85706	H20	1.34991	2	13	11	3	H20	100	0	yes	yes	2	100 to 0
157	N200_S10_+P_+K	Invicta	2.53827	H20	0.931485	2	14	13	1	H20	200	10	yes	yes	2	20 to 1
157	N200_S10_+P_+K	Invicta	2.54222	H20	0.933036	2	14	13	2	H20	200	10	yes	yes	2	20 to 1
157	N200_S10_+P_+K	Invicta	2.5023	H20	0.917211	2	14	13	3	H20	200	10	yes	yes	2	20 to 1
162	N200_S10_+P_+K	Croft	1.97668	H20	0.681419	2	14	18	1	H20	200	10	yes	yes	2	20 to 1
162	N200_S10_+P_+K	Croft	2.22103	H20	0.797973	2	14	18	2	H20	200	10	yes	yes	2	20 to 1
162	N200_S10_+P_+K	Croft	2.20675	H20	0.791523	2	14	18	3	H20	200	10	yes	yes	2	20 to 1
163	N200_S10_+P_+K	Basset	1.84135	H20	0.610502	2	14	19	1	H20	200	10	yes	yes	2	20 to 1
163	N200_S10_+P_+K	Basset	1.816	H20	0.596634	2	14	19	2	H20	200	10	yes	yes	2	20 to 1
163	N200_S10_+P_+K	Basset	1.8873	H20	0.63515	2	14	19	3	H20	200	10	yes	yes	2	20 to 1
165	N200_S10_+P_+K	Arkeos	2.56169	H20	0.940667	2	14	21	1	H20	200	10	yes	yes	2	20 to 1
165	N200_S10_+P_+K	Arkeos	2.50448	H20	0.91808	2	14	21	2	H20	200	10	yes	yes	2	20 to 1
165	N200_S10_+P_+K	Arkeos	2.56786	H20	0.943074	2	14	21	3	H20	200	10	yes	yes	2	20 to 1
171	N100_S20_-P_-K	Basset	1.1931	H20	0.176556	2	15	27	1	H20	100	20	no	no	2	5 to 1
171	N100_S20_-P_-K	Basset	1.19582	H20	0.178832	2	15	27	2	H20	100	20	no	no	2	5 to 1
171	N100_S20_-P_-K	Basset	1.19654	H20	0.179436	2	15	27	3	H20	100	20	no	no	2	5 to 1
172	N100_S20_-P_-K	Croft	1.03874	H20	0.0380077	2	15	28	1	H20	100	20	no	no	2	5 to 1
172	N100_S20_-P_-K	Croft	1.05859	H20	0.05694	2	15	28	2	H20	100	20	no	no	2	5 to 1
172	N100_S20_-P_-K	Croft	1.08353	H20	0.0802211	2	15	28	3	H20	100	20	no	no	2	5 to 1
174	N100_S20_-P_-K	Invicta	0.724528	H20	-0.322235	2	15	30	1	H20	100	20	no	no	2	5 to 1
174	N100_S20_-P_-K	Invicta	1.14125	H20	0.132122	2	15	30	2	H20	100	20	no	no	2	5 to 1
174	N100_S20_-P_-K	Invicta	1.12111	H20	0.114322	2	15	30	3	H20	100	20	no	no	2	5 to 1
176	N100_S20_-P_-K	Arkeos	1.75662	H20	0.56339	2	15	32	1	H20	100	20	no	no	2	5 to 1
176	N100_S20_-P_-K	Arkeos	1.78762	H20	0.580887	2	15	32	2	H20	100	20	no	no	2	5 to 1
176	N100_S20_-P_-K	Arkeos	1.87565	H20	0.628953	2	15	32	3	H20	100	20	no	no	2	5 to 1
183	N100_S40_+P_+K	Arkeos	1.93117	H20	0.658124	2	16	3	1	H20	100	40	yes	yes	2	2.5 to 1
183	N100_S40_+P_+K	Arkeos	1.95301	H20	0.669373	2	16	3	2	H20	100	40	yes	yes	2	2.5 to 1
183	N100_S40_+P_+K	Arkeos	2.01941	H20	0.702804	2	16	3	3	H20	100	40	yes	yes	2	2.5 to 1
184	N100_S40_+P_+K	Invicta	1.17748	H20	0.163376	2	16	4	1	H20	100	40	yes	yes	2	2.5 to 1
184	N100_S40_+P_+K	Invicta	1.28762	H20	0.252796	2	16	4	2	H20	100	40	yes	yes	2	2.5 to 1
184	N100_S40_+P_+K	Invicta	1.3078	H20	0.268348	2	16	4	3	H20	100	40	yes	yes	2	2.5 to 1
189	N100_S40_+P_+K	Croft	1.24074	H20	0.215707	2	16	9	1	H20	100	40	yes	yes	2	2.5 to 1
189	N100_S40_+P_+K	Croft	1.28258	H20	0.248872	2	16	9	2	H20	100	40	yes	yes	2	2.5 to 1
189	N100_S40_+P_+K	Croft	1.23917	H20	0.214438	2	16	9	3	H20	100	40	yes	yes	2	2.5 to 1
192	N100_S40_+P_+K	Basset	1.27427	H20	0.24237	2	16	12	1	H20	100	40	yes	yes	2	2.5 to 1
192	N100_S40_+P_+K	Basset	1.24924	H20	0.222537	2	16	12	2	H20	100	40	yes	yes	2	2.5 to 1
192	N100_S40_+P_+K	Basset	1.28133	H20	0.2479	2	16	12	3	H20	100	40	yes	yes	2	2.5 to 1
195	N100_S20_-P_+K	Croft	0.91117	H20	-0.0930253	2	17	15	1	H20	100	20	no	yes	2	5 to 1
195	N100_S20_-P_+K	Croft	0.909686	H20	-0.0946561	2	17	15	2	H20	100	20	no	yes	2	5 to 1
195	N100_S20_-P_+K	Croft	0.91051	H20	-0.0937503	2	17	15	3	H20	100	20	no	yes	2	5 to 1
198	N100_S20_-P_+K	Invicta	1.19455	H20	0.177766	2	17	18	1	H20	100	20	no	yes	2	5 to 1
198	N100_S20_-P_+K	Invicta	1.20304	H20	0.184851	2	17	18	2	H20	100	20	no	yes	2	5 to 1
198	N100_S20_-P_+K	Invicta	1.19946	H20	0.181871	2	17	18	3	H20	100	20	no	yes	2	5 to 1
203	N100_S20_-P_+K	Basset	1.11069	H20	0.104985	2	17	23	1	H20	100	20	no	yes	2	5 to 1
203	N100_S20_-P_+K	Basset	1.15413	H20	0.143343	2	17	23	2	H20	100	20	no	yes	2	5 to 1
203	N100_S20_-P_+K	Basset	1.21249	H20	0.192679	2	17	23	3	H20	100	20	no	yes	2	5 to 1
204	N100_S20_-P_+K	Arkeos	1.82015	H20	0.598918	2	17	24	1	H20	100	20	no	yes	2	5 to 1
204	N100_S20_-P_+K	Arkeos	1.81364	H20	0.595334	2	17	24	2	H20	100	20	no	yes	2	5 to 1
204	N100_S20_-P_+K	Arkeos	1.81728	H20	0.597341	2	17	24	3	H20	100	20	no	yes	2	5 to 1
210	N100_S20_+P_-K	Basset	1.6285	H20	0.487662	2	18	30	1	H20	100	20	yes	no	2	5 to 1
210	N100_S20_+P_-K	Basset	1.6164	H20	0.480202	2	18	30	2	H20	100	20	yes	no	2	5 to 1
210	N100_S20_+P_-K	Basset	1.62179	H20	0.483533	2	18	30	3	H20	100	20	yes	no	2	5 to 1
211	N100_S20_+P_-K	Croft	1.47049	H20	0.385592	2	18	31	1	H20	100	20	yes	no	2	5 to 1
211	N100_S20_+P_-K	Croft	1.50694	H20	0.410083	2	18	31	2	H20	100	20	yes	no	2	5 to 1
211	N100_S20_+P_-K	Croft	1.51888	H20	0.417971	2	18	31	3	H20	100	20	yes	no	2	5 to 1
213	N100_S20_+P_-K	Arkeos	2.1779	H20	0.778363	2	18	33	1	H20	100	20	yes	no	2	5 to 1
213	N100_S20_+P_-K	Arkeos	2.11785	H20	0.750404	2	18	33	2	H20	100	20	yes	no	2	5 to 1
213	N100_S20_+P_-K	Arkeos	2.14477	H20	0.763033	2	18	33	3	H20	100	20	yes	no	2	5 to 1
215	N100_S20_+P_-K	Invicta	1.61827	H20	0.481357	2	18	35	1	H20	100	20	yes	no	2	5 to 1
215	N100_S20_+P_-K	Invicta	1.68403	H20	0.521187	2	18	35	2	H20	100	20	yes	no	2	5 to 1
215	N100_S20_+P_-K	Invicta	1.66222	H20	0.508152	2	18	35	3	H20	100	20	yes	no	2	5 to 1
222	N200_S20_+P_+K	Croft	2.29295	H20	0.829841	2	19	6	1	H20	200	20	yes	yes	2	10 to 1
222	N200_S20_+P_+K	Croft	2.31104	H20	0.837696	2	19	6	2	H20	200	20	yes	yes	2	10 to 1
222	N200_S20_+P_+K	Croft	2.29995	H20	0.832886	2	19	6	3	H20	200	20	yes	yes	2	10 to 1
223	N200_S20_+P_+K	Invicta	2.29424	H20	0.8304	2	19	7	1	H20	200	20	yes	yes	2	10 to 1
223	N200_S20_+P_+K	Invicta	2.48833	H20	0.911612	2	19	7	2	H20	200	20	yes	yes	2	10 to 1
223	N200_S20_+P_+K	Invicta	2.39255	H20	0.872359	2	19	7	3	H20	200	20	yes	yes	2	10 to 1
224	N200_S20_+P_+K	Basset	2.30733	H20	0.836091	2	19	8	1	H20	200	20	yes	yes	2	10 to 1
224	N200_S20_+P_+K	Basset	2.24514	H20	0.808767	2	19	8	2	H20	200	20	yes	yes	2	10 to 1
224	N200_S20_+P_+K	Basset	2.21006	H20	0.79302	2	19	8	3	H20	200	20	yes	yes	2	10 to 1
228	N200_S20_+P_+K	Arkeos	3.0422	H20	1.11258	2	19	12	1	H20	200	20	yes	yes	2	10 to 1
228	N200_S20_+P_+K	Arkeos	2.93155	H20	1.07553	2	19	12	2	H20	200	20	yes	yes	2	10 to 1
228	N200_S20_+P_+K	Arkeos	2.95412	H20	1.0832	2	19	12	3	H20	200	20	yes	yes	2	10 to 1
229	N100_S20_+P_+K	Croft	1.02513	H20	0.0248189	2	20	13	1	H20	100	20	yes	yes	2	5 to 1
229	N100_S20_+P_+K	Croft	1.02453	H20	0.0242315	2	20	13	2	H20	100	20	yes	yes	2	5 to 1
229	N100_S20_+P_+K	Croft	1.0554	H20	0.0539229	2	20	13	3	H20	100	20	yes	yes	2	5 to 1
231	N100_S20_+P_+K	Invicta	1.03096	H20	0.0304907	2	20	15	1	H20	100	20	yes	yes	2	5 to 1
231	N100_S20_+P_+K	Invicta	1.03862	H20	0.0378921	2	20	15	2	H20	100	20	yes	yes	2	5 to 1
231	N100_S20_+P_+K	Invicta	1.02488	H20	0.0245719	2	20	15	3	H20	100	20	yes	yes	2	5 to 1
232	N100_S20_+P_+K	Arkeos	1.47832	H20	0.390904	2	20	16	1	H20	100	20	yes	yes	2	5 to 1
232	N100_S20_+P_+K	Arkeos	1.46834	H20	0.384135	2	20	16	2	H20	100	20	yes	yes	2	5 to 1
232	N100_S20_+P_+K	Arkeos	1.44628	H20	0.368997	2	20	16	3	H20	100	20	yes	yes	2	5 to 1
236	N100_S20_+P_+K	Basset	1.06091	H20	0.0591259	2	20	20	1	H20	100	20	yes	yes	2	5 to 1
236	N100_S20_+P_+K	Basset	1.06027	H20	0.0585228	2	20	20	2	H20	100	20	yes	yes	2	5 to 1
236	N100_S20_+P_+K	Basset	1.07571	H20	0.0729766	2	20	20	3	H20	100	20	yes	yes	2	5 to 1
241	N200_S0_+P_+K	Invicta	36.1922	H20	3.58884	2	21	25	1	H20	200	0	yes	yes	2	200 to 0
241	N200_S0_+P_+K	Invicta	34.1501	H20	3.53076	2	21	25	2	H20	200	0	yes	yes	2	200 to 0
241	N200_S0_+P_+K	Invicta	34.1261	H20	3.53006	2	21	25	3	H20	200	0	yes	yes	2	200 to 0
242	N200_S0_+P_+K	Arkeos	36.5104	H20	3.5976	2	21	26	1	H20	200	0	yes	yes	2	200 to 0
242	N200_S0_+P_+K	Arkeos	35.4924	H20	3.56932	2	21	26	2	H20	200	0	yes	yes	2	200 to 0
242	N200_S0_+P_+K	Arkeos	35.2454	H20	3.56234	2	21	26	3	H20	200	0	yes	yes	2	200 to 0
245	N200_S0_+P_+K	Basset	36.2451	H20	3.5903	2	21	29	1	H20	200	0	yes	yes	2	200 to 0
245	N200_S0_+P_+K	Basset	36.5054	H20	3.59746	2	21	29	2	H20	200	0	yes	yes	2	200 to 0
245	N200_S0_+P_+K	Basset	35.0788	H20	3.5576	2	21	29	3	H20	200	0	yes	yes	2	200 to 0
251	N200_S0_+P_+K	Croft	3.52905	H20	1.26103	2	21	35	1	H20	200	0	yes	yes	2	200 to 0
251	N200_S0_+P_+K	Croft	3.10578	H20	1.13327	2	21	35	2	H20	200	0	yes	yes	2	200 to 0
251	N200_S0_+P_+K	Croft	3.49246	H20	1.2506	2	21	35	3	H20	200	0	yes	yes	2	200 to 0
255	N100_S20_-P_+K	Invicta	1.20463	H20	0.186172	3	23	3	1	H20	100	20	no	yes	3	5 to 1
255	N100_S20_-P_+K	Invicta	1.30175	H20	0.263711	3	23	3	2	H20	100	20	no	yes	3	5 to 1
255	N100_S20_-P_+K	Invicta	0.961279	H20	-0.0394905	3	23	3	3	H20	100	20	no	yes	3	5 to 1
259	N100_S20_-P_+K	Arkeos	2.01815	H20	0.702182	3	23	7	1	H20	100	20	no	yes	3	5 to 1
259	N100_S20_-P_+K	Arkeos	2.11618	H20	0.749614	3	23	7	2	H20	100	20	no	yes	3	5 to 1
259	N100_S20_-P_+K	Arkeos	2.07927	H20	0.732017	3	23	7	3	H20	100	20	no	yes	3	5 to 1
262	N100_S20_-P_+K	Basset	1.22682	H20	0.204422	3	23	10	1	H20	100	20	no	yes	3	5 to 1
262	N100_S20_-P_+K	Basset	1.28709	H20	0.25238	3	23	10	2	H20	100	20	no	yes	3	5 to 1
262	N100_S20_-P_+K	Basset	1.28343	H20	0.249538	3	23	10	3	H20	100	20	no	yes	3	5 to 1
263	N100_S20_-P_+K	Croft	1.10915	H20	0.103591	3	23	11	1	H20	100	20	no	yes	3	5 to 1
263	N100_S20_-P_+K	Croft	1.1647	H20	0.152463	3	23	11	2	H20	100	20	no	yes	3	5 to 1
263	N100_S20_-P_+K	Croft	1.11617	H20	0.109903	3	23	11	3	H20	100	20	no	yes	3	5 to 1
266	N200_S20_+P_+K	Basset	2.33935	H20	0.849871	3	24	14	1	H20	200	20	yes	yes	3	10 to 1
266	N200_S20_+P_+K	Basset	1.50014	H20	0.40556	3	24	14	2	H20	200	20	yes	yes	3	10 to 1
266	N200_S20_+P_+K	Basset	1.63636	H20	0.492477	3	24	14	3	H20	200	20	yes	yes	3	10 to 1
267	N200_S20_+P_+K	Arkeos	1.85211	H20	0.616327	3	24	15	1	H20	200	20	yes	yes	3	10 to 1
267	N200_S20_+P_+K	Arkeos	1.82267	H20	0.600303	3	24	15	2	H20	200	20	yes	yes	3	10 to 1
267	N200_S20_+P_+K	Arkeos	1.87763	H20	0.630009	3	24	15	3	H20	200	20	yes	yes	3	10 to 1
273	N200_S20_+P_+K	Invicta	1.22014	H20	0.198964	3	24	21	1	H20	200	20	yes	yes	3	10 to 1
273	N200_S20_+P_+K	Invicta	1.25453	H20	0.226759	3	24	21	2	H20	200	20	yes	yes	3	10 to 1
273	N200_S20_+P_+K	Invicta	1.31176	H20	0.271368	3	24	21	3	H20	200	20	yes	yes	3	10 to 1
276	N200_S20_+P_+K	Croft	1.29957	H20	0.262031	3	24	24	1	H20	200	20	yes	yes	3	10 to 1
276	N200_S20_+P_+K	Croft	1.29702	H20	0.260066	3	24	24	2	H20	200	20	yes	yes	3	10 to 1
276	N200_S20_+P_+K	Croft	1.25792	H20	0.229462	3	24	24	3	H20	200	20	yes	yes	3	10 to 1
278	N200_S40_+P_+K	Croft	1.21233	H20	0.192546	2	22	26	1	H20	200	40	yes	yes	2	5 to 1
278	N200_S40_+P_+K	Croft	1.25748	H20	0.22911	2	22	26	2	H20	200	40	yes	yes	2	5 to 1
278	N200_S40_+P_+K	Croft	1.18745	H20	0.171812	2	22	26	3	H20	200	40	yes	yes	2	5 to 1
279	N200_S40_+P_+K	Arkeos	1.86301	H20	0.622195	2	22	27	1	H20	200	40	yes	yes	2	5 to 1
279	N200_S40_+P_+K	Arkeos	1.78769	H20	0.580925	2	22	27	2	H20	200	40	yes	yes	2	5 to 1
279	N200_S40_+P_+K	Arkeos	1.76616	H20	0.568805	2	22	27	3	H20	200	40	yes	yes	2	5 to 1
287	N200_S40_+P_+K	Basset	1.41894	H20	0.349911	2	22	35	1	H20	200	40	yes	yes	2	5 to 1
287	N200_S40_+P_+K	Basset	1.43577	H20	0.361702	2	22	35	2	H20	200	40	yes	yes	2	5 to 1
287	N200_S40_+P_+K	Basset	0.86811	H20	-0.141437	2	22	35	3	H20	200	40	yes	yes	2	5 to 1
288	N200_S40_+P_+K	Invicta	1.54468	H20	0.434817	2	22	36	1	H20	200	40	yes	yes	2	5 to 1
288	N200_S40_+P_+K	Invicta	1.28873	H20	0.253661	2	22	36	2	H20	200	40	yes	yes	2	5 to 1
288	N200_S40_+P_+K	Invicta	1.34087	H20	0.293315	2	22	36	3	H20	200	40	yes	yes	2	5 to 1
292	N100_S10_+P_+K	Basset	0.797407	H20	-0.22639	3	25	4	1	H20	100	10	yes	yes	3	10 to 1
292	N100_S10_+P_+K	Basset	0.858141	H20	-0.152986	3	25	4	2	H20	100	10	yes	yes	3	10 to 1
292	N100_S10_+P_+K	Basset	0.930625	H20	-0.0718988	3	25	4	3	H20	100	10	yes	yes	3	10 to 1
293	N100_S10_+P_+K	Croft	0.807615	H20	-0.21367	3	25	5	1	H20	100	10	yes	yes	3	10 to 1
293	N100_S10_+P_+K	Croft	0.846671	H20	-0.166443	3	25	5	2	H20	100	10	yes	yes	3	10 to 1
293	N100_S10_+P_+K	Croft	0.818131	H20	-0.200733	3	25	5	3	H20	100	10	yes	yes	3	10 to 1
298	N100_S10_+P_+K	Arkeos	1.21202	H20	0.192285	3	25	10	1	H20	100	10	yes	yes	3	10 to 1
298	N100_S10_+P_+K	Arkeos	1.23227	H20	0.208861	3	25	10	2	H20	100	10	yes	yes	3	10 to 1
298	N100_S10_+P_+K	Arkeos	1.17085	H20	0.157727	3	25	10	3	H20	100	10	yes	yes	3	10 to 1
300	N100_S10_+P_+K	Invicta	0.855178	H20	-0.156445	3	25	12	1	H20	100	10	yes	yes	3	10 to 1
300	N100_S10_+P_+K	Invicta	0.835332	H20	-0.179927	3	25	12	2	H20	100	10	yes	yes	3	10 to 1
300	N100_S10_+P_+K	Invicta	0.837988	H20	-0.176752	3	25	12	3	H20	100	10	yes	yes	3	10 to 1
302	N100_S20_-P_-K	Arkeos	1.0998	H20	0.0951266	3	26	14	1	H20	100	20	no	no	3	5 to 1
302	N100_S20_-P_-K	Arkeos	1.0673	H20	0.0651347	3	26	14	2	H20	100	20	no	no	3	5 to 1
302	N100_S20_-P_-K	Arkeos	1.15672	H20	0.145587	3	26	14	3	H20	100	20	no	no	3	5 to 1
307	N100_S20_-P_-K	Croft	0.591029	H20	-0.52589	3	26	19	1	H20	100	20	no	no	3	5 to 1
307	N100_S20_-P_-K	Croft	0.651892	H20	-0.427876	3	26	19	2	H20	100	20	no	no	3	5 to 1
307	N100_S20_-P_-K	Croft	0.669104	H20	-0.401816	3	26	19	3	H20	100	20	no	no	3	5 to 1
308	N100_S20_-P_-K	Invicta	0.798193	H20	-0.225405	3	26	20	1	H20	100	20	no	no	3	5 to 1
308	N100_S20_-P_-K	Invicta	0.773999	H20	-0.256185	3	26	20	2	H20	100	20	no	no	3	5 to 1
308	N100_S20_-P_-K	Invicta	0.759358	H20	-0.275282	3	26	20	3	H20	100	20	no	no	3	5 to 1
312	N100_S20_-P_-K	Basset	0.844173	H20	-0.169397	3	26	24	1	H20	100	20	no	no	3	5 to 1
312	N100_S20_-P_-K	Basset	0.846898	H20	-0.166175	3	26	24	2	H20	100	20	no	no	3	5 to 1
312	N100_S20_-P_-K	Basset	0.833971	H20	-0.181557	3	26	24	3	H20	100	20	no	no	3	5 to 1
313	N100_S20_+P_+K	Arkeos	1.00344	H20	0.00343481	3	27	25	1	H20	100	20	yes	yes	3	5 to 1
313	N100_S20_+P_+K	Arkeos	0.898913	H20	-0.106569	3	27	25	2	H20	100	20	yes	yes	3	5 to 1
313	N100_S20_+P_+K	Arkeos	1.01369	H20	0.0135963	3	27	25	3	H20	100	20	yes	yes	3	5 to 1
314	N100_S20_+P_+K	Invicta	0.755291	H20	-0.280652	3	27	26	1	H20	100	20	yes	yes	3	5 to 1
314	N100_S20_+P_+K	Invicta	0.659961	H20	-0.415574	3	27	26	2	H20	100	20	yes	yes	3	5 to 1
314	N100_S20_+P_+K	Invicta	0.74833	H20	-0.289911	3	27	26	3	H20	100	20	yes	yes	3	5 to 1
319	N100_S20_+P_+K	Basset	0.859529	H20	-0.151371	3	27	31	1	H20	100	20	yes	yes	3	5 to 1
319	N100_S20_+P_+K	Basset	0.868637	H20	-0.14083	3	27	31	2	H20	100	20	yes	yes	3	5 to 1
319	N100_S20_+P_+K	Basset	0.890194	H20	-0.116316	3	27	31	3	H20	100	20	yes	yes	3	5 to 1
321	N100_S20_+P_+K	Croft	0.663875	H20	-0.409661	3	27	33	1	H20	100	20	yes	yes	3	5 to 1
321	N100_S20_+P_+K	Croft	0.625725	H20	-0.468844	3	27	33	2	H20	100	20	yes	yes	3	5 to 1
321	N100_S20_+P_+K	Croft	0.582548	H20	-0.540345	3	27	33	3	H20	100	20	yes	yes	3	5 to 1
326	N100_S0_+P_+K	Invicta	1.30246	H20	0.264258	3	28	2	1	H20	100	0	yes	yes	3	100 to 0
326	N100_S0_+P_+K	Invicta	1.34937	H20	0.299636	3	28	2	2	H20	100	0	yes	yes	3	100 to 0
326	N100_S0_+P_+K	Invicta	1.27019	H20	0.23917	3	28	2	3	H20	100	0	yes	yes	3	100 to 0
330	N100_S0_+P_+K	Basset	6.13839	H20	1.81456	3	28	6	1	H20	100	0	yes	yes	3	100 to 0
330	N100_S0_+P_+K	Basset	5.85233	H20	1.76684	3	28	6	2	H20	100	0	yes	yes	3	100 to 0
330	N100_S0_+P_+K	Basset	5.74791	H20	1.74884	3	28	6	3	H20	100	0	yes	yes	3	100 to 0
333	N100_S0_+P_+K	Arkeos	6.4257	H20	1.86031	3	28	9	1	H20	100	0	yes	yes	3	100 to 0
333	N100_S0_+P_+K	Arkeos	25.5888	H20	3.24216	3	28	9	2	H20	100	0	yes	yes	3	100 to 0
333	N100_S0_+P_+K	Arkeos	6.50757	H20	1.87297	3	28	9	3	H20	100	0	yes	yes	3	100 to 0
334	N100_S0_+P_+K	Croft	4.93214	H20	1.59577	3	28	10	1	H20	100	0	yes	yes	3	100 to 0
334	N100_S0_+P_+K	Croft	4.47674	H20	1.49889	3	28	10	2	H20	100	0	yes	yes	3	100 to 0
334	N100_S0_+P_+K	Croft	4.57243	H20	1.52005	3	28	10	3	H20	100	0	yes	yes	3	100 to 0
340	N100_S40_+P_+K	Basset	0.940674	H20	-0.0611585	3	29	16	1	H20	100	40	yes	yes	3	2.5 to 1
340	N100_S40_+P_+K	Basset	0.945858	H20	-0.0556623	3	29	16	2	H20	100	40	yes	yes	3	2.5 to 1
340	N100_S40_+P_+K	Basset	0.975094	H20	-0.0252216	3	29	16	3	H20	100	40	yes	yes	3	2.5 to 1
344	N100_S40_+P_+K	Croft	0.737372	H20	-0.304663	3	29	20	1	H20	100	40	yes	yes	3	2.5 to 1
344	N100_S40_+P_+K	Croft	0.912312	H20	-0.0917728	3	29	20	2	H20	100	40	yes	yes	3	2.5 to 1
344	N100_S40_+P_+K	Croft	0.904289	H20	-0.100606	3	29	20	3	H20	100	40	yes	yes	3	2.5 to 1
346	N100_S40_+P_+K	Arkeos	1.2512	H20	0.224103	3	29	22	1	H20	100	40	yes	yes	3	2.5 to 1
346	N100_S40_+P_+K	Arkeos	1.24998	H20	0.223125	3	29	22	2	H20	100	40	yes	yes	3	2.5 to 1
346	N100_S40_+P_+K	Arkeos	1.22281	H20	0.201155	3	29	22	3	H20	100	40	yes	yes	3	2.5 to 1
347	N100_S40_+P_+K	Invicta	0.860836	H20	-0.149852	3	29	23	1	H20	100	40	yes	yes	3	2.5 to 1
347	N100_S40_+P_+K	Invicta	0.884557	H20	-0.122668	3	29	23	2	H20	100	40	yes	yes	3	2.5 to 1
347	N100_S40_+P_+K	Invicta	0.852237	H20	-0.159891	3	29	23	3	H20	100	40	yes	yes	3	2.5 to 1
349	N200_S40_+P_+K	Croft	1.64126	H20	0.495464	3	30	25	1	H20	200	40	yes	yes	3	5 to 1
349	N200_S40_+P_+K	Croft	1.5911	H20	0.464424	3	30	25	2	H20	200	40	yes	yes	3	5 to 1
349	N200_S40_+P_+K	Croft	1.55269	H20	0.43999	3	30	25	3	H20	200	40	yes	yes	3	5 to 1
351	N200_S40_+P_+K	Invicta	2.00645	H20	0.696367	3	30	27	1	H20	200	40	yes	yes	3	5 to 1
351	N200_S40_+P_+K	Invicta	2.06	H20	0.722704	3	30	27	2	H20	200	40	yes	yes	3	5 to 1
351	N200_S40_+P_+K	Invicta	2.0557	H20	0.720618	3	30	27	3	H20	200	40	yes	yes	3	5 to 1
357	N200_S40_+P_+K	Basset	1.83319	H20	0.606055	3	30	33	1	H20	200	40	yes	yes	3	5 to 1
357	N200_S40_+P_+K	Basset	1.81603	H20	0.596652	3	30	33	2	H20	200	40	yes	yes	3	5 to 1
357	N200_S40_+P_+K	Basset	1.58432	H20	0.460157	3	30	33	3	H20	200	40	yes	yes	3	5 to 1
360	N200_S40_+P_+K	Arkeos	2.42487	H20	0.885779	3	30	36	1	H20	200	40	yes	yes	3	5 to 1
360	N200_S40_+P_+K	Arkeos	1.86567	H20	0.623621	3	30	36	2	H20	200	40	yes	yes	3	5 to 1
360	N200_S40_+P_+K	Arkeos	2.45229	H20	0.897023	3	30	36	3	H20	200	40	yes	yes	3	5 to 1
361	N100_S20_+P_-K	Invicta	1.62485	H20	0.485418	3	31	1	1	H20	100	20	yes	no	3	5 to 1
361	N100_S20_+P_-K	Invicta	1.57177	H20	0.452202	3	31	1	2	H20	100	20	yes	no	3	5 to 1
361	N100_S20_+P_-K	Invicta	1.59782	H20	0.468639	3	31	1	3	H20	100	20	yes	no	3	5 to 1
362	N100_S20_+P_-K	Arkeos	1.98904	H20	0.687652	3	31	2	1	H20	100	20	yes	no	3	5 to 1
362	N100_S20_+P_-K	Arkeos	1.94636	H20	0.665961	3	31	2	2	H20	100	20	yes	no	3	5 to 1
362	N100_S20_+P_-K	Arkeos	1.86041	H20	0.620798	3	31	2	3	H20	100	20	yes	no	3	5 to 1
371	N100_S20_+P_-K	Basset	1.15856	H20	0.147181	3	31	11	1	H20	100	20	yes	no	3	5 to 1
371	N100_S20_+P_-K	Basset	1.25709	H20	0.228798	3	31	11	2	H20	100	20	yes	no	3	5 to 1
371	N100_S20_+P_-K	Basset	1.25541	H20	0.227465	3	31	11	3	H20	100	20	yes	no	3	5 to 1
372	N100_S20_+P_-K	Croft	1.08644	H20	0.0829077	3	31	12	1	H20	100	20	yes	no	3	5 to 1
372	N100_S20_+P_-K	Croft	1.12263	H20	0.115672	3	31	12	2	H20	100	20	yes	no	3	5 to 1
372	N100_S20_+P_-K	Croft	1.08144	H20	0.0782945	3	31	12	3	H20	100	20	yes	no	3	5 to 1
375	N200_S10_+P_+K	Basset	2.03325	H20	0.709636	3	32	15	1	H20	200	10	yes	yes	3	20 to 1
375	N200_S10_+P_+K	Basset	2.00848	H20	0.697378	3	32	15	2	H20	200	10	yes	yes	3	20 to 1
375	N200_S10_+P_+K	Basset	2.07171	H20	0.728376	3	32	15	3	H20	200	10	yes	yes	3	20 to 1
377	N200_S10_+P_+K	Croft	2.09579	H20	0.739929	3	32	17	1	H20	200	10	yes	yes	3	20 to 1
377	N200_S10_+P_+K	Croft	2.10753	H20	0.745518	3	32	17	2	H20	200	10	yes	yes	3	20 to 1
377	N200_S10_+P_+K	Croft	1.99826	H20	0.692279	3	32	17	3	H20	200	10	yes	yes	3	20 to 1
382	N200_S10_+P_+K	Invicta	1.87044	H20	0.626174	3	32	22	1	H20	200	10	yes	yes	3	20 to 1
382	N200_S10_+P_+K	Invicta	1.57182	H20	0.452235	3	32	22	2	H20	200	10	yes	yes	3	20 to 1
382	N200_S10_+P_+K	Invicta	1.79849	H20	0.586949	3	32	22	3	H20	200	10	yes	yes	3	20 to 1
383	N200_S10_+P_+K	Arkeos	2.29966	H20	0.832762	3	32	23	1	H20	200	10	yes	yes	3	20 to 1
383	N200_S10_+P_+K	Arkeos	2.3724	H20	0.863903	3	32	23	2	H20	200	10	yes	yes	3	20 to 1
383	N200_S10_+P_+K	Arkeos	2.14636	H20	0.763771	3	32	23	3	H20	200	10	yes	yes	3	20 to 1
386	N200_S0_+P_+K	Basset	3.93572	H20	1.37009	3	33	26	1	H20	200	0	yes	yes	3	200 to 0
386	N200_S0_+P_+K	Basset	3.89061	H20	1.35857	3	33	26	2	H20	200	0	yes	yes	3	200 to 0
386	N200_S0_+P_+K	Basset	3.9948	H20	1.38499	3	33	26	3	H20	200	0	yes	yes	3	200 to 0
388	N200_S0_+P_+K	Invicta	2.59703	H20	0.954369	3	33	28	1	H20	200	0	yes	yes	3	200 to 0
388	N200_S0_+P_+K	Invicta	2.66805	H20	0.981347	3	33	28	2	H20	200	0	yes	yes	3	200 to 0
388	N200_S0_+P_+K	Invicta	2.57127	H20	0.944398	3	33	28	3	H20	200	0	yes	yes	3	200 to 0
394	N200_S0_+P_+K	Arkeos	3.22132	H20	1.16979	3	33	34	1	H20	200	0	yes	yes	3	200 to 0
394	N200_S0_+P_+K	Arkeos	3.27108	H20	1.18512	3	33	34	2	H20	200	0	yes	yes	3	200 to 0
394	N200_S0_+P_+K	Arkeos	3.20582	H20	1.16497	3	33	34	3	H20	200	0	yes	yes	3	200 to 0
396	N200_S0_+P_+K	Croft	1.70212	H20	0.531873	3	33	36	1	H20	200	0	yes	yes	3	200 to 0
396	N200_S0_+P_+K	Croft	1.76626	H20	0.568862	3	33	36	2	H20	200	0	yes	yes	3	200 to 0
396	N200_S0_+P_+K	Croft	1.796	H20	0.585564	3	33	36	3	H20	200	0	yes	yes	3	200 to 0
1	N100_S20_+P_+K	Elicit	1.85933	H21	0.620214	1	1	1	1	H21	100	20	yes	yes	4	5 to 1
1	N100_S20_+P_+K	Elicit	1.75271	H21	0.561163	1	1	1	2	H21	100	20	yes	yes	4	5 to 1
1	N100_S20_+P_+K	Elicit	1.88629	H21	0.634611	1	1	1	3	H21	100	20	yes	yes	4	5 to 1
2	N100_S20_+P_+K	Invicta	2.40145	H21	0.876072	1	1	2	1	H21	100	20	yes	yes	4	5 to 1
2	N100_S20_+P_+K	Invicta	2.38671	H21	0.869914	1	1	2	2	H21	100	20	yes	yes	4	5 to 1
2	N100_S20_+P_+K	Invicta	2.40855	H21	0.879024	1	1	2	3	H21	100	20	yes	yes	4	5 to 1
3	N100_S20_+P_+K	Arkeos	3.0788	H21	1.12454	1	1	3	1	H21	100	20	yes	yes	4	5 to 1
3	N100_S20_+P_+K	Arkeos	3.04968	H21	1.11504	1	1	3	2	H21	100	20	yes	yes	4	5 to 1
3	N100_S20_+P_+K	Arkeos	3.09541	H21	1.12992	1	1	3	3	H21	100	20	yes	yes	4	5 to 1
4	N100_S20_+P_+K	Barrel	1.8628	H21	0.622082	1	1	4	1	H21	100	20	yes	yes	4	5 to 1
4	N100_S20_+P_+K	Barrel	1.95091	H21	0.668295	1	1	4	2	H21	100	20	yes	yes	4	5 to 1
4	N100_S20_+P_+K	Barrel	2.06147	H21	0.723418	1	1	4	3	H21	100	20	yes	yes	4	5 to 1
5	N100_S20_+P_+K	Horatio	1.6665	H21	0.510726	1	1	5	1	H21	100	20	yes	yes	4	5 to 1
5	N100_S20_+P_+K	Horatio	1.68404	H21	0.521193	1	1	5	2	H21	100	20	yes	yes	4	5 to 1
5	N100_S20_+P_+K	Horatio	1.67178	H21	0.513889	1	1	5	3	H21	100	20	yes	yes	4	5 to 1
6	N100_S20_+P_+K	Claire	1.86368	H21	0.622555	1	1	6	1	H21	100	20	yes	yes	4	5 to 1
6	N100_S20_+P_+K	Claire	1.94042	H21	0.662905	1	1	6	2	H21	100	20	yes	yes	4	5 to 1
6	N100_S20_+P_+K	Claire	1.93502	H21	0.660116	1	1	6	3	H21	100	20	yes	yes	4	5 to 1
7	N100_S20_+P_+K	Croft	1.75107	H21	0.560226	1	1	7	1	H21	100	20	yes	yes	4	5 to 1
7	N100_S20_+P_+K	Croft	1.81203	H21	0.59445	1	1	7	2	H21	100	20	yes	yes	4	5 to 1
7	N100_S20_+P_+K	Croft	1.74798	H21	0.558459	1	1	7	3	H21	100	20	yes	yes	4	5 to 1
8	N100_S20_+P_+K	Firefly	1.67297	H21	0.514602	1	1	8	1	H21	100	20	yes	yes	4	5 to 1
8	N100_S20_+P_+K	Firefly	1.6958	H21	0.528153	1	1	8	2	H21	100	20	yes	yes	4	5 to 1
8	N100_S20_+P_+K	Firefly	1.5992	H21	0.469505	1	1	8	3	H21	100	20	yes	yes	4	5 to 1
9	N100_S20_+P_+K	Leeds	1.76681	H21	0.569173	1	1	9	1	H21	100	20	yes	yes	4	5 to 1
9	N100_S20_+P_+K	Leeds	1.81709	H21	0.597238	1	1	9	2	H21	100	20	yes	yes	4	5 to 1
9	N100_S20_+P_+K	Leeds	1.79709	H21	0.586168	1	1	9	3	H21	100	20	yes	yes	4	5 to 1
10	N100_S20_+P_+K	Basset	1.87809	H21	0.630258	1	1	10	1	H21	100	20	yes	yes	4	5 to 1
10	N100_S20_+P_+K	Basset	1.8548	H21	0.617775	1	1	10	2	H21	100	20	yes	yes	4	5 to 1
10	N100_S20_+P_+K	Basset	1.87244	H21	0.627245	1	1	10	3	H21	100	20	yes	yes	4	5 to 1
11	N100_S20_+P_+K	Zulu	1.98964	H21	0.687953	1	1	11	1	H21	100	20	yes	yes	4	5 to 1
11	N100_S20_+P_+K	Zulu	1.9409	H21	0.663151	1	1	11	2	H21	100	20	yes	yes	4	5 to 1
11	N100_S20_+P_+K	Zulu	1.93977	H21	0.662568	1	1	11	3	H21	100	20	yes	yes	4	5 to 1
12	N100_S20_+P_+K	Myriad	1.43154	H21	0.358752	1	1	12	1	H21	100	20	yes	yes	4	5 to 1
12	N100_S20_+P_+K	Myriad	1.39619	H21	0.333747	1	1	12	2	H21	100	20	yes	yes	4	5 to 1
12	N100_S20_+P_+K	Myriad	1.42644	H21	0.35518	1	1	12	3	H21	100	20	yes	yes	4	5 to 1
13	N100_S20_-P_-K	Invicta	1.99896	H21	0.692627	1	2	13	1	H21	100	20	no	no	4	5 to 1
13	N100_S20_-P_-K	Invicta	1.9771	H21	0.681633	1	2	13	2	H21	100	20	no	no	4	5 to 1
13	N100_S20_-P_-K	Invicta	1.96739	H21	0.676708	1	2	13	3	H21	100	20	no	no	4	5 to 1
14	N100_S20_-P_-K	Arkeos	2.57392	H21	0.94543	1	2	14	1	H21	100	20	no	no	4	5 to 1
14	N100_S20_-P_-K	Arkeos	2.57483	H21	0.945783	1	2	14	2	H21	100	20	no	no	4	5 to 1
14	N100_S20_-P_-K	Arkeos	2.57694	H21	0.946601	1	2	14	3	H21	100	20	no	no	4	5 to 1
15	N100_S20_-P_-K	Firefly	1.71208	H21	0.537707	1	2	15	1	H21	100	20	no	no	4	5 to 1
15	N100_S20_-P_-K	Firefly	1.69353	H21	0.526815	1	2	15	2	H21	100	20	no	no	4	5 to 1
15	N100_S20_-P_-K	Firefly	1.71529	H21	0.539581	1	2	15	3	H21	100	20	no	no	4	5 to 1
16	N100_S20_-P_-K	Zulu	1.62795	H21	0.487324	1	2	16	1	H21	100	20	no	no	4	5 to 1
16	N100_S20_-P_-K	Zulu	1.91757	H21	0.651056	1	2	16	2	H21	100	20	no	no	4	5 to 1
16	N100_S20_-P_-K	Zulu	1.90005	H21	0.641882	1	2	16	3	H21	100	20	no	no	4	5 to 1
17	N100_S20_-P_-K	Basset	1.97087	H21	0.678476	1	2	17	1	H21	100	20	no	no	4	5 to 1
17	N100_S20_-P_-K	Basset	1.97872	H21	0.682448	1	2	17	2	H21	100	20	no	no	4	5 to 1
17	N100_S20_-P_-K	Basset	2.03615	H21	0.711059	1	2	17	3	H21	100	20	no	no	4	5 to 1
18	N100_S20_-P_-K	Claire	1.90146	H21	0.64262	1	2	18	1	H21	100	20	no	no	4	5 to 1
18	N100_S20_-P_-K	Claire	1.72403	H21	0.544667	1	2	18	2	H21	100	20	no	no	4	5 to 1
18	N100_S20_-P_-K	Claire	2.02337	H21	0.704767	1	2	18	3	H21	100	20	no	no	4	5 to 1
19	N100_S20_-P_-K	Myriad	1.768	H21	0.569848	1	2	19	1	H21	100	20	no	no	4	5 to 1
19	N100_S20_-P_-K	Myriad	1.8459	H21	0.612967	1	2	19	2	H21	100	20	no	no	4	5 to 1
19	N100_S20_-P_-K	Myriad	1.79927	H21	0.58738	1	2	19	3	H21	100	20	no	no	4	5 to 1
20	N100_S20_-P_-K	Barrel	1.50602	H21	0.409472	1	2	20	1	H21	100	20	no	no	4	5 to 1
20	N100_S20_-P_-K	Barrel	1.47724	H21	0.390175	1	2	20	2	H21	100	20	no	no	4	5 to 1
20	N100_S20_-P_-K	Barrel	1.52908	H21	0.424666	1	2	20	3	H21	100	20	no	no	4	5 to 1
21	N100_S20_-P_-K	Leeds	2.08334	H21	0.733973	1	2	21	1	H21	100	20	no	no	4	5 to 1
21	N100_S20_-P_-K	Leeds	2.07395	H21	0.729454	1	2	21	2	H21	100	20	no	no	4	5 to 1
21	N100_S20_-P_-K	Leeds	2.0227	H21	0.704432	1	2	21	3	H21	100	20	no	no	4	5 to 1
22	N100_S20_-P_-K	Horatio	1.69711	H21	0.528924	1	2	22	1	H21	100	20	no	no	4	5 to 1
22	N100_S20_-P_-K	Horatio	1.70075	H21	0.53107	1	2	22	2	H21	100	20	no	no	4	5 to 1
22	N100_S20_-P_-K	Horatio	1.69172	H21	0.525748	1	2	22	3	H21	100	20	no	no	4	5 to 1
23	N100_S20_-P_-K	Elicit	1.61354	H21	0.478431	1	2	23	1	H21	100	20	no	no	4	5 to 1
23	N100_S20_-P_-K	Elicit	1.46944	H21	0.384884	1	2	23	2	H21	100	20	no	no	4	5 to 1
23	N100_S20_-P_-K	Elicit	1.63736	H21	0.493085	1	2	23	3	H21	100	20	no	no	4	5 to 1
24	N100_S20_-P_-K	Croft	2.17407	H21	0.776602	1	2	24	1	H21	100	20	no	no	4	5 to 1
24	N100_S20_-P_-K	Croft	2.1932	H21	0.785363	1	2	24	2	H21	100	20	no	no	4	5 to 1
24	N100_S20_-P_-K	Croft	1.74366	H21	0.555986	1	2	24	3	H21	100	20	no	no	4	5 to 1
25	N100_S10_+P_+K	Firefly	1.79977	H21	0.587661	1	3	25	1	H21	100	10	yes	yes	4	10 to 1
25	N100_S10_+P_+K	Firefly	1.81846	H21	0.597993	1	3	25	2	H21	100	10	yes	yes	4	10 to 1
25	N100_S10_+P_+K	Firefly	1.73169	H21	0.549098	1	3	25	3	H21	100	10	yes	yes	4	10 to 1
26	N100_S10_+P_+K	Invicta	2.02085	H21	0.703516	1	3	26	1	H21	100	10	yes	yes	4	10 to 1
26	N100_S10_+P_+K	Invicta	2.09244	H21	0.738332	1	3	26	2	H21	100	10	yes	yes	4	10 to 1
26	N100_S10_+P_+K	Invicta	2.03624	H21	0.711107	1	3	26	3	H21	100	10	yes	yes	4	10 to 1
27	N100_S10_+P_+K	Myriad	1.61361	H21	0.478473	1	3	27	1	H21	100	10	yes	yes	4	10 to 1
27	N100_S10_+P_+K	Myriad	1.60868	H21	0.475416	1	3	27	2	H21	100	10	yes	yes	4	10 to 1
27	N100_S10_+P_+K	Myriad	1.59587	H21	0.46742	1	3	27	3	H21	100	10	yes	yes	4	10 to 1
28	N100_S10_+P_+K	Barrel	1.99366	H21	0.689972	1	3	28	1	H21	100	10	yes	yes	4	10 to 1
28	N100_S10_+P_+K	Barrel	1.96206	H21	0.673993	1	3	28	2	H21	100	10	yes	yes	4	10 to 1
28	N100_S10_+P_+K	Barrel	1.96972	H21	0.677892	1	3	28	3	H21	100	10	yes	yes	4	10 to 1
29	N100_S10_+P_+K	Zulu	2.29409	H21	0.830335	1	3	29	1	H21	100	10	yes	yes	4	10 to 1
29	N100_S10_+P_+K	Zulu	2.23184	H21	0.802826	1	3	29	2	H21	100	10	yes	yes	4	10 to 1
29	N100_S10_+P_+K	Zulu	2.19775	H21	0.787434	1	3	29	3	H21	100	10	yes	yes	4	10 to 1
30	N100_S10_+P_+K	Horatio	1.90915	H21	0.646656	1	3	30	1	H21	100	10	yes	yes	4	10 to 1
30	N100_S10_+P_+K	Horatio	1.93333	H21	0.659243	1	3	30	2	H21	100	10	yes	yes	4	10 to 1
30	N100_S10_+P_+K	Horatio	1.89032	H21	0.636745	1	3	30	3	H21	100	10	yes	yes	4	10 to 1
31	N100_S10_+P_+K	Arkeos	3.25024	H21	1.17873	1	3	31	1	H21	100	10	yes	yes	4	10 to 1
31	N100_S10_+P_+K	Arkeos	3.26545	H21	1.1834	1	3	31	2	H21	100	10	yes	yes	4	10 to 1
31	N100_S10_+P_+K	Arkeos	3.22794	H21	1.17185	1	3	31	3	H21	100	10	yes	yes	4	10 to 1
32	N100_S10_+P_+K	Claire	2.20516	H21	0.790801	1	3	32	1	H21	100	10	yes	yes	4	10 to 1
32	N100_S10_+P_+K	Claire	2.11136	H21	0.747331	1	3	32	2	H21	100	10	yes	yes	4	10 to 1
32	N100_S10_+P_+K	Claire	2.23112	H21	0.802503	1	3	32	3	H21	100	10	yes	yes	4	10 to 1
33	N100_S10_+P_+K	Leeds	2.64675	H21	0.973333	1	3	33	1	H21	100	10	yes	yes	4	10 to 1
33	N100_S10_+P_+K	Leeds	2.62018	H21	0.963243	1	3	33	2	H21	100	10	yes	yes	4	10 to 1
33	N100_S10_+P_+K	Leeds	2.61262	H21	0.960352	1	3	33	3	H21	100	10	yes	yes	4	10 to 1
34	N100_S10_+P_+K	Basset	2.55229	H21	0.936992	1	3	34	1	H21	100	10	yes	yes	4	10 to 1
34	N100_S10_+P_+K	Basset	2.53181	H21	0.928934	1	3	34	2	H21	100	10	yes	yes	4	10 to 1
34	N100_S10_+P_+K	Basset	2.59734	H21	0.954488	1	3	34	3	H21	100	10	yes	yes	4	10 to 1
35	N100_S10_+P_+K	Croft	2.82096	H21	1.03708	1	3	35	1	H21	100	10	yes	yes	4	10 to 1
35	N100_S10_+P_+K	Croft	2.81811	H21	1.03607	1	3	35	2	H21	100	10	yes	yes	4	10 to 1
35	N100_S10_+P_+K	Croft	2.79874	H21	1.02917	1	3	35	3	H21	100	10	yes	yes	4	10 to 1
36	N100_S10_+P_+K	Elicit	2.06183	H21	0.723592	1	3	36	1	H21	100	10	yes	yes	4	10 to 1
36	N100_S10_+P_+K	Elicit	2.02955	H21	0.707814	1	3	36	2	H21	100	10	yes	yes	4	10 to 1
36	N100_S10_+P_+K	Elicit	2.09005	H21	0.737188	1	3	36	3	H21	100	10	yes	yes	4	10 to 1
37	N200_S10_+P_+K	Claire	3.31593	H21	1.19874	1	4	37	1	H21	200	10	yes	yes	4	20 to 1
37	N200_S10_+P_+K	Claire	3.34723	H21	1.20813	1	4	37	2	H21	200	10	yes	yes	4	20 to 1
37	N200_S10_+P_+K	Claire	3.4575	H21	1.24055	1	4	37	3	H21	200	10	yes	yes	4	20 to 1
38	N200_S10_+P_+K	Firefly	6.89383	H21	1.93063	1	4	38	1	H21	200	10	yes	yes	4	20 to 1
38	N200_S10_+P_+K	Firefly	6.92188	H21	1.93469	1	4	38	2	H21	200	10	yes	yes	4	20 to 1
38	N200_S10_+P_+K	Firefly	6.8529	H21	1.92467	1	4	38	3	H21	200	10	yes	yes	4	20 to 1
39	N200_S10_+P_+K	Invicta	NA	H21		1	4	39	1	H21	200	10	yes	yes	4	20 to 1
39	N200_S10_+P_+K	Invicta	8.08937	H21	2.09055	1	4	39	2	H21	200	10	yes	yes	4	20 to 1
39	N200_S10_+P_+K	Invicta	7.95046	H21	2.07323	1	4	39	3	H21	200	10	yes	yes	4	20 to 1
40	N200_S10_+P_+K	Myriad	6.92865	H21	1.93566	1	4	40	1	H21	200	10	yes	yes	4	20 to 1
40	N200_S10_+P_+K	Myriad	6.99296	H21	1.9449	1	4	40	2	H21	200	10	yes	yes	4	20 to 1
40	N200_S10_+P_+K	Myriad	6.76356	H21	1.91155	1	4	40	3	H21	200	10	yes	yes	4	20 to 1
41	N200_S10_+P_+K	Leeds	25.6874	H21	3.246	1	4	41	1	H21	200	10	yes	yes	4	20 to 1
41	N200_S10_+P_+K	Leeds	25.7419	H21	3.24812	1	4	41	2	H21	200	10	yes	yes	4	20 to 1
41	N200_S10_+P_+K	Leeds	26.1562	H21	3.26409	1	4	41	3	H21	200	10	yes	yes	4	20 to 1
42	N200_S10_+P_+K	Horatio	4.13656	H21	1.41986	1	4	42	1	H21	200	10	yes	yes	4	20 to 1
42	N200_S10_+P_+K	Horatio	4.05519	H21	1.4	1	4	42	2	H21	200	10	yes	yes	4	20 to 1
42	N200_S10_+P_+K	Horatio	4.1028	H21	1.41167	1	4	42	3	H21	200	10	yes	yes	4	20 to 1
43	N200_S10_+P_+K	Zulu	35.2053	H21	3.5612	1	4	43	1	H21	200	10	yes	yes	4	20 to 1
43	N200_S10_+P_+K	Zulu	34.6626	H21	3.54566	1	4	43	2	H21	200	10	yes	yes	4	20 to 1
43	N200_S10_+P_+K	Zulu	35.7956	H21	3.57782	1	4	43	3	H21	200	10	yes	yes	4	20 to 1
44	N200_S10_+P_+K	Elicit	7.21562	H21	1.97625	1	4	44	1	H21	200	10	yes	yes	4	20 to 1
44	N200_S10_+P_+K	Elicit	7.39119	H21	2.00029	1	4	44	2	H21	200	10	yes	yes	4	20 to 1
44	N200_S10_+P_+K	Elicit	7.51648	H21	2.0171	1	4	44	3	H21	200	10	yes	yes	4	20 to 1
45	N200_S10_+P_+K	Arkeos	4.03842	H21	1.39585	1	4	45	1	H21	200	10	yes	yes	4	20 to 1
45	N200_S10_+P_+K	Arkeos	4.25198	H21	1.44739	1	4	45	2	H21	200	10	yes	yes	4	20 to 1
45	N200_S10_+P_+K	Arkeos	4.22805	H21	1.44174	1	4	45	3	H21	200	10	yes	yes	4	20 to 1
46	N200_S10_+P_+K	Barrel	3.20605	H21	1.16504	1	4	46	1	H21	200	10	yes	yes	4	20 to 1
46	N200_S10_+P_+K	Barrel	3.00693	H21	1.10092	1	4	46	2	H21	200	10	yes	yes	4	20 to 1
46	N200_S10_+P_+K	Barrel	3.1341	H21	1.14234	1	4	46	3	H21	200	10	yes	yes	4	20 to 1
47	N200_S10_+P_+K	Basset	4.57252	H21	1.52007	1	4	47	1	H21	200	10	yes	yes	4	20 to 1
47	N200_S10_+P_+K	Basset	4.33731	H21	1.46725	1	4	47	2	H21	200	10	yes	yes	4	20 to 1
47	N200_S10_+P_+K	Basset	4.63297	H21	1.5332	1	4	47	3	H21	200	10	yes	yes	4	20 to 1
48	N200_S10_+P_+K	Croft	30.1138	H21	3.40498	1	4	48	1	H21	200	10	yes	yes	4	20 to 1
48	N200_S10_+P_+K	Croft	29.5479	H21	3.38601	1	4	48	2	H21	200	10	yes	yes	4	20 to 1
48	N200_S10_+P_+K	Croft	30.693	H21	3.42403	1	4	48	3	H21	200	10	yes	yes	4	20 to 1
49	N100_S20_-P_+K	Claire	1.99413	H21	0.69021	1	5	1	1	H21	100	20	no	yes	4	5 to 1
49	N100_S20_-P_+K	Claire	2.01617	H21	0.701197	1	5	1	2	H21	100	20	no	yes	4	5 to 1
49	N100_S20_-P_+K	Claire	1.99611	H21	0.691199	1	5	1	3	H21	100	20	no	yes	4	5 to 1
50	N100_S20_-P_+K	Basset	1.7388	H21	0.553193	1	5	2	1	H21	100	20	no	yes	4	5 to 1
50	N100_S20_-P_+K	Basset	1.78677	H21	0.580409	1	5	2	2	H21	100	20	no	yes	4	5 to 1
50	N100_S20_-P_+K	Basset	1.71514	H21	0.539496	1	5	2	3	H21	100	20	no	yes	4	5 to 1
51	N100_S20_-P_+K	Horatio	2.03126	H21	0.708658	1	5	3	1	H21	100	20	no	yes	4	5 to 1
51	N100_S20_-P_+K	Horatio	2.08009	H21	0.732411	1	5	3	2	H21	100	20	no	yes	4	5 to 1
51	N100_S20_-P_+K	Horatio	2.01	H21	0.698137	1	5	3	3	H21	100	20	no	yes	4	5 to 1
52	N100_S20_-P_+K	Invicta	1.7923	H21	0.583499	1	5	4	1	H21	100	20	no	yes	4	5 to 1
52	N100_S20_-P_+K	Invicta	1.79898	H21	0.587222	1	5	4	2	H21	100	20	no	yes	4	5 to 1
52	N100_S20_-P_+K	Invicta	1.84366	H21	0.611752	1	5	4	3	H21	100	20	no	yes	4	5 to 1
53	N100_S20_-P_+K	Elicit	1.91686	H21	0.650688	1	5	5	1	H21	100	20	no	yes	4	5 to 1
53	N100_S20_-P_+K	Elicit	1.8782	H21	0.630313	1	5	5	2	H21	100	20	no	yes	4	5 to 1
53	N100_S20_-P_+K	Elicit	1.83581	H21	0.607488	1	5	5	3	H21	100	20	no	yes	4	5 to 1
54	N100_S20_-P_+K	Zulu	1.94828	H21	0.666945	1	5	6	1	H21	100	20	no	yes	4	5 to 1
54	N100_S20_-P_+K	Zulu	1.99478	H21	0.690532	1	5	6	2	H21	100	20	no	yes	4	5 to 1
54	N100_S20_-P_+K	Zulu	1.95474	H21	0.670258	1	5	6	3	H21	100	20	no	yes	4	5 to 1
55	N100_S20_-P_+K	Leeds	1.66347	H21	0.508909	1	5	7	1	H21	100	20	no	yes	4	5 to 1
55	N100_S20_-P_+K	Leeds	1.93016	H21	0.657604	1	5	7	2	H21	100	20	no	yes	4	5 to 1
55	N100_S20_-P_+K	Leeds	1.76747	H21	0.569551	1	5	7	3	H21	100	20	no	yes	4	5 to 1
56	N100_S20_-P_+K	Myriad	NA	H21		1	5	8	1	H21	100	20	no	yes	4	5 to 1
56	N100_S20_-P_+K	Myriad	1.55263	H21	0.43995	1	5	8	2	H21	100	20	no	yes	4	5 to 1
56	N100_S20_-P_+K	Myriad	1.48852	H21	0.39778	1	5	8	3	H21	100	20	no	yes	4	5 to 1
57	N100_S20_-P_+K	Barrel	1.46141	H21	0.379402	1	5	9	1	H21	100	20	no	yes	4	5 to 1
57	N100_S20_-P_+K	Barrel	1.44583	H21	0.368685	1	5	9	2	H21	100	20	no	yes	4	5 to 1
57	N100_S20_-P_+K	Barrel	1.39084	H21	0.32991	1	5	9	3	H21	100	20	no	yes	4	5 to 1
58	N100_S20_-P_+K	Firefly	1.51422	H21	0.414901	1	5	10	1	H21	100	20	no	yes	4	5 to 1
58	N100_S20_-P_+K	Firefly	1.50125	H21	0.4063	1	5	10	2	H21	100	20	no	yes	4	5 to 1
58	N100_S20_-P_+K	Firefly	1.52115	H21	0.419465	1	5	10	3	H21	100	20	no	yes	4	5 to 1
59	N100_S20_-P_+K	Croft	1.71864	H21	0.541533	1	5	11	1	H21	100	20	no	yes	4	5 to 1
59	N100_S20_-P_+K	Croft	1.79077	H21	0.582644	1	5	11	2	H21	100	20	no	yes	4	5 to 1
59	N100_S20_-P_+K	Croft	1.74018	H21	0.553989	1	5	11	3	H21	100	20	no	yes	4	5 to 1
60	N100_S20_-P_+K	Arkeos	2.10643	H21	0.744993	1	5	12	1	H21	100	20	no	yes	4	5 to 1
60	N100_S20_-P_+K	Arkeos	2.2892	H21	0.828201	1	5	12	2	H21	100	20	no	yes	4	5 to 1
60	N100_S20_-P_+K	Arkeos	2.06169	H21	0.723528	1	5	12	3	H21	100	20	no	yes	4	5 to 1
61	N200_S0_-P_-K	Myriad	37.6782	H21	3.62908	1	6	13	1	H21	200	0	no	no	4	200 to 0
61	N200_S0_-P_-K	Myriad	34.471	H21	3.54012	1	6	13	2	H21	200	0	no	no	4	200 to 0
61	N200_S0_-P_-K	Myriad	32.8997	H21	3.49346	1	6	13	3	H21	200	0	no	no	4	200 to 0
62	N200_S0_-P_-K	Basset	18.7987	H21	2.93379	1	6	14	1	H21	200	0	no	no	4	200 to 0
62	N200_S0_-P_-K	Basset	23.7643	H21	3.16818	1	6	14	2	H21	200	0	no	no	4	200 to 0
62	N200_S0_-P_-K	Basset	15.5606	H21	2.74474	1	6	14	3	H21	200	0	no	no	4	200 to 0
63	N200_S0_-P_-K	Claire	20.0071	H21	2.99609	1	6	15	1	H21	200	0	no	no	4	200 to 0
63	N200_S0_-P_-K	Claire	20.598	H21	3.02519	1	6	15	2	H21	200	0	no	no	4	200 to 0
63	N200_S0_-P_-K	Claire	21.9326	H21	3.08797	1	6	15	3	H21	200	0	no	no	4	200 to 0
64	N200_S0_-P_-K	Elicit	30.0729	H21	3.40362	1	6	16	1	H21	200	0	no	no	4	200 to 0
64	N200_S0_-P_-K	Elicit	28.3619	H21	3.34505	1	6	16	2	H21	200	0	no	no	4	200 to 0
64	N200_S0_-P_-K	Elicit	28.6228	H21	3.3542	1	6	16	3	H21	200	0	no	no	4	200 to 0
65	N200_S0_-P_-K	Leeds	16.4686	H21	2.80146	1	6	17	1	H21	200	0	no	no	4	200 to 0
65	N200_S0_-P_-K	Leeds	14.3822	H21	2.66599	1	6	17	2	H21	200	0	no	no	4	200 to 0
65	N200_S0_-P_-K	Leeds	23.8028	H21	3.1698	1	6	17	3	H21	200	0	no	no	4	200 to 0
66	N200_S0_-P_-K	Zulu	47.5668	H21	3.86214	1	6	18	1	H21	200	0	no	no	4	200 to 0
66	N200_S0_-P_-K	Zulu	45.3983	H21	3.81547	1	6	18	2	H21	200	0	no	no	4	200 to 0
66	N200_S0_-P_-K	Zulu	47.9091	H21	3.86931	1	6	18	3	H21	200	0	no	no	4	200 to 0
67	N200_S0_-P_-K	Horatio	40.5342	H21	3.70215	1	6	19	1	H21	200	0	no	no	4	200 to 0
67	N200_S0_-P_-K	Horatio	41.9825	H21	3.73725	1	6	19	2	H21	200	0	no	no	4	200 to 0
67	N200_S0_-P_-K	Horatio	43.3621	H21	3.76959	1	6	19	3	H21	200	0	no	no	4	200 to 0
68	N200_S0_-P_-K	Invicta	72.6523	H21	4.28568	1	6	20	1	H21	200	0	no	no	4	200 to 0
68	N200_S0_-P_-K	Invicta	71.8466	H21	4.27453	1	6	20	2	H21	200	0	no	no	4	200 to 0
68	N200_S0_-P_-K	Invicta	70.9427	H21	4.26187	1	6	20	3	H21	200	0	no	no	4	200 to 0
69	N200_S0_-P_-K	Arkeos	85.8491	H21	4.45259	1	6	21	1	H21	200	0	no	no	4	200 to 0
69	N200_S0_-P_-K	Arkeos	79.8719	H21	4.38042	1	6	21	2	H21	200	0	no	no	4	200 to 0
69	N200_S0_-P_-K	Arkeos	79.6068	H21	4.3771	1	6	21	3	H21	200	0	no	no	4	200 to 0
70	N200_S0_-P_-K	Croft	87.947	H21	4.47673	1	6	22	1	H21	200	0	no	no	4	200 to 0
70	N200_S0_-P_-K	Croft	86.013	H21	4.4545	1	6	22	2	H21	200	0	no	no	4	200 to 0
70	N200_S0_-P_-K	Croft	84.4343	H21	4.43597	1	6	22	3	H21	200	0	no	no	4	200 to 0
71	N200_S0_-P_-K	Firefly	63.1967	H21	4.14625	1	6	23	1	H21	200	0	no	no	4	200 to 0
71	N200_S0_-P_-K	Firefly	62.9493	H21	4.14233	1	6	23	2	H21	200	0	no	no	4	200 to 0
71	N200_S0_-P_-K	Firefly	56.3198	H21	4.03105	1	6	23	3	H21	200	0	no	no	4	200 to 0
72	N200_S0_-P_-K	Barrel	72.1175	H21	4.2783	1	6	24	1	H21	200	0	no	no	4	200 to 0
72	N200_S0_-P_-K	Barrel	72.1765	H21	4.27911	1	6	24	2	H21	200	0	no	no	4	200 to 0
72	N200_S0_-P_-K	Barrel	68.4419	H21	4.22598	1	6	24	3	H21	200	0	no	no	4	200 to 0
73	N100_S20_+P_-K	Claire	1.66343	H21	0.508883	1	7	25	1	H21	100	20	yes	no	4	5 to 1
73	N100_S20_+P_-K	Claire	1.72252	H21	0.543791	1	7	25	2	H21	100	20	yes	no	4	5 to 1
73	N100_S20_+P_-K	Claire	1.75919	H21	0.564854	1	7	25	3	H21	100	20	yes	no	4	5 to 1
74	N100_S20_+P_-K	Elicit	1.39523	H21	0.333057	1	7	26	1	H21	100	20	yes	no	4	5 to 1
74	N100_S20_+P_-K	Elicit	2.13259	H21	0.757338	1	7	26	2	H21	100	20	yes	no	4	5 to 1
74	N100_S20_+P_-K	Elicit	1.42153	H21	0.351736	1	7	26	3	H21	100	20	yes	no	4	5 to 1
75	N100_S20_+P_-K	Basset	1.52087	H21	0.419284	1	7	27	1	H21	100	20	yes	no	4	5 to 1
75	N100_S20_+P_-K	Basset	1.62838	H21	0.487588	1	7	27	2	H21	100	20	yes	no	4	5 to 1
75	N100_S20_+P_-K	Basset	1.52687	H21	0.423217	1	7	27	3	H21	100	20	yes	no	4	5 to 1
76	N100_S20_+P_-K	Arkeos	3.00056	H21	1.0988	1	7	28	1	H21	100	20	yes	no	4	5 to 1
76	N100_S20_+P_-K	Arkeos	3.0073	H21	1.10104	1	7	28	2	H21	100	20	yes	no	4	5 to 1
76	N100_S20_+P_-K	Arkeos	3.04222	H21	1.11259	1	7	28	3	H21	100	20	yes	no	4	5 to 1
77	N100_S20_+P_-K	Invicta	2.17209	H21	0.775688	1	7	29	1	H21	100	20	yes	no	4	5 to 1
77	N100_S20_+P_-K	Invicta	2.23395	H21	0.80377	1	7	29	2	H21	100	20	yes	no	4	5 to 1
77	N100_S20_+P_-K	Invicta	2.22571	H21	0.800077	1	7	29	3	H21	100	20	yes	no	4	5 to 1
78	N100_S20_+P_-K	Myriad	1.76748	H21	0.569555	1	7	30	1	H21	100	20	yes	no	4	5 to 1
78	N100_S20_+P_-K	Myriad	1.84764	H21	0.613909	1	7	30	2	H21	100	20	yes	no	4	5 to 1
78	N100_S20_+P_-K	Myriad	1.77017	H21	0.571075	1	7	30	3	H21	100	20	yes	no	4	5 to 1
79	N100_S20_+P_-K	Croft	2.02972	H21	0.707896	1	7	31	1	H21	100	20	yes	no	4	5 to 1
79	N100_S20_+P_-K	Croft	1.98996	H21	0.688115	1	7	31	2	H21	100	20	yes	no	4	5 to 1
79	N100_S20_+P_-K	Croft	2.06221	H21	0.72378	1	7	31	3	H21	100	20	yes	no	4	5 to 1
80	N100_S20_+P_-K	Leeds	1.94716	H21	0.666373	1	7	32	1	H21	100	20	yes	no	4	5 to 1
80	N100_S20_+P_-K	Leeds	1.97043	H21	0.678254	1	7	32	2	H21	100	20	yes	no	4	5 to 1
80	N100_S20_+P_-K	Leeds	2.00923	H21	0.697752	1	7	32	3	H21	100	20	yes	no	4	5 to 1
81	N100_S20_+P_-K	Firefly	1.88158	H21	0.632112	1	7	33	1	H21	100	20	yes	no	4	5 to 1
81	N100_S20_+P_-K	Firefly	1.83294	H21	0.60592	1	7	33	2	H21	100	20	yes	no	4	5 to 1
81	N100_S20_+P_-K	Firefly	1.82415	H21	0.601112	1	7	33	3	H21	100	20	yes	no	4	5 to 1
82	N100_S20_+P_-K	Horatio	1.85195	H21	0.616237	1	7	34	1	H21	100	20	yes	no	4	5 to 1
82	N100_S20_+P_-K	Horatio	1.86208	H21	0.621692	1	7	34	2	H21	100	20	yes	no	4	5 to 1
82	N100_S20_+P_-K	Horatio	1.83786	H21	0.608602	1	7	34	3	H21	100	20	yes	no	4	5 to 1
83	N100_S20_+P_-K	Barrel	1.66714	H21	0.51111	1	7	35	1	H21	100	20	yes	no	4	5 to 1
83	N100_S20_+P_-K	Barrel	1.80864	H21	0.592576	1	7	35	2	H21	100	20	yes	no	4	5 to 1
83	N100_S20_+P_-K	Barrel	1.71141	H21	0.537318	1	7	35	3	H21	100	20	yes	no	4	5 to 1
84	N100_S20_+P_-K	Zulu	1.77601	H21	0.574369	1	7	36	1	H21	100	20	yes	no	4	5 to 1
84	N100_S20_+P_-K	Zulu	1.82489	H21	0.601518	1	7	36	2	H21	100	20	yes	no	4	5 to 1
84	N100_S20_+P_-K	Zulu	1.82843	H21	0.60346	1	7	36	3	H21	100	20	yes	no	4	5 to 1
85	N200_S40_+P_+K	Leeds	3.04825	H21	1.11457	1	8	37	1	H21	200	40	yes	yes	4	5 to 1
85	N200_S40_+P_+K	Leeds	2.97844	H21	1.0914	1	8	37	2	H21	200	40	yes	yes	4	5 to 1
85	N200_S40_+P_+K	Leeds	2.88941	H21	1.06105	1	8	37	3	H21	200	40	yes	yes	4	5 to 1
86	N200_S40_+P_+K	Claire	2.57705	H21	0.946646	1	8	38	1	H21	200	40	yes	yes	4	5 to 1
86	N200_S40_+P_+K	Claire	2.49685	H21	0.915029	1	8	38	2	H21	200	40	yes	yes	4	5 to 1
86	N200_S40_+P_+K	Claire	2.48352	H21	0.909679	1	8	38	3	H21	200	40	yes	yes	4	5 to 1
87	N200_S40_+P_+K	Myriad	2.42193	H21	0.884564	1	8	39	1	H21	200	40	yes	yes	4	5 to 1
87	N200_S40_+P_+K	Myriad	2.37561	H21	0.865255	1	8	39	2	H21	200	40	yes	yes	4	5 to 1
87	N200_S40_+P_+K	Myriad	2.42015	H21	0.88383	1	8	39	3	H21	200	40	yes	yes	4	5 to 1
88	N200_S40_+P_+K	Barrel	2.57183	H21	0.944618	1	8	40	1	H21	200	40	yes	yes	4	5 to 1
88	N200_S40_+P_+K	Barrel	2.53518	H21	0.930265	1	8	40	2	H21	200	40	yes	yes	4	5 to 1
88	N200_S40_+P_+K	Barrel	2.53368	H21	0.929672	1	8	40	3	H21	200	40	yes	yes	4	5 to 1
89	N200_S40_+P_+K	Arkeos	4.66165	H21	1.53937	1	8	41	1	H21	200	40	yes	yes	4	5 to 1
89	N200_S40_+P_+K	Arkeos	4.72301	H21	1.55245	1	8	41	2	H21	200	40	yes	yes	4	5 to 1
89	N200_S40_+P_+K	Arkeos	4.43821	H21	1.49025	1	8	41	3	H21	200	40	yes	yes	4	5 to 1
90	N200_S40_+P_+K	Elicit	2.68261	H21	0.98679	1	8	42	1	H21	200	40	yes	yes	4	5 to 1
90	N200_S40_+P_+K	Elicit	2.14873	H21	0.764876	1	8	42	2	H21	200	40	yes	yes	4	5 to 1
90	N200_S40_+P_+K	Elicit	2.46771	H21	0.903291	1	8	42	3	H21	200	40	yes	yes	4	5 to 1
91	N200_S40_+P_+K	Croft	2.73276	H21	1.00531	1	8	43	1	H21	200	40	yes	yes	4	5 to 1
91	N200_S40_+P_+K	Croft	2.66175	H21	0.978986	1	8	43	2	H21	200	40	yes	yes	4	5 to 1
91	N200_S40_+P_+K	Croft	2.64627	H21	0.973152	1	8	43	3	H21	200	40	yes	yes	4	5 to 1
92	N200_S40_+P_+K	Firefly	2.5062	H21	0.918767	1	8	44	1	H21	200	40	yes	yes	4	5 to 1
92	N200_S40_+P_+K	Firefly	2.46186	H21	0.900916	1	8	44	2	H21	200	40	yes	yes	4	5 to 1
92	N200_S40_+P_+K	Firefly	2.47661	H21	0.906891	1	8	44	3	H21	200	40	yes	yes	4	5 to 1
93	N200_S40_+P_+K	Basset	2.73938	H21	1.00773	1	8	45	1	H21	200	40	yes	yes	4	5 to 1
93	N200_S40_+P_+K	Basset	2.83718	H21	1.04281	1	8	45	2	H21	200	40	yes	yes	4	5 to 1
93	N200_S40_+P_+K	Basset	2.91931	H21	1.07135	1	8	45	3	H21	200	40	yes	yes	4	5 to 1
94	N200_S40_+P_+K	Invicta	2.81215	H21	1.03395	1	8	46	1	H21	200	40	yes	yes	4	5 to 1
94	N200_S40_+P_+K	Invicta	2.8042	H21	1.03112	1	8	46	2	H21	200	40	yes	yes	4	5 to 1
94	N200_S40_+P_+K	Invicta	2.77183	H21	1.01951	1	8	46	3	H21	200	40	yes	yes	4	5 to 1
95	N200_S40_+P_+K	Zulu	2.84187	H21	1.04446	1	8	47	1	H21	200	40	yes	yes	4	5 to 1
95	N200_S40_+P_+K	Zulu	2.86158	H21	1.05137	1	8	47	2	H21	200	40	yes	yes	4	5 to 1
95	N200_S40_+P_+K	Zulu	2.85837	H21	1.05025	1	8	47	3	H21	200	40	yes	yes	4	5 to 1
96	N200_S40_+P_+K	Horatio	2.15564	H21	0.768087	1	8	48	1	H21	200	40	yes	yes	4	5 to 1
96	N200_S40_+P_+K	Horatio	2.13418	H21	0.758081	1	8	48	2	H21	200	40	yes	yes	4	5 to 1
96	N200_S40_+P_+K	Horatio	2.1815	H21	0.780014	1	8	48	3	H21	200	40	yes	yes	4	5 to 1
97	N100_S0_+P_+K	Leeds	18.8264	H21	2.93526	1	9	1	1	H21	100	0	yes	yes	4	100 to 0
97	N100_S0_+P_+K	Leeds	18.556	H21	2.92079	1	9	1	2	H21	100	0	yes	yes	4	100 to 0
97	N100_S0_+P_+K	Leeds	18.6469	H21	2.92568	1	9	1	3	H21	100	0	yes	yes	4	100 to 0
98	N100_S0_+P_+K	Myriad	19.6526	H21	2.97821	1	9	2	1	H21	100	0	yes	yes	4	100 to 0
98	N100_S0_+P_+K	Myriad	19.467	H21	2.96872	1	9	2	2	H21	100	0	yes	yes	4	100 to 0
98	N100_S0_+P_+K	Myriad	19.8061	H21	2.98599	1	9	2	3	H21	100	0	yes	yes	4	100 to 0
99	N100_S0_+P_+K	Basset	14.7452	H21	2.69091	1	9	3	1	H21	100	0	yes	yes	4	100 to 0
99	N100_S0_+P_+K	Basset	14.9628	H21	2.70557	1	9	3	2	H21	100	0	yes	yes	4	100 to 0
99	N100_S0_+P_+K	Basset	14.8303	H21	2.69667	1	9	3	3	H21	100	0	yes	yes	4	100 to 0
100	N100_S0_+P_+K	Zulu	27.0739	H21	3.29857	1	9	4	1	H21	100	0	yes	yes	4	100 to 0
100	N100_S0_+P_+K	Zulu	27.1917	H21	3.30291	1	9	4	2	H21	100	0	yes	yes	4	100 to 0
100	N100_S0_+P_+K	Zulu	27.3299	H21	3.30798	1	9	4	3	H21	100	0	yes	yes	4	100 to 0
101	N100_S0_+P_+K	Invicta	20.6228	H21	3.0264	1	9	5	1	H21	100	0	yes	yes	4	100 to 0
101	N100_S0_+P_+K	Invicta	20.8956	H21	3.03954	1	9	5	2	H21	100	0	yes	yes	4	100 to 0
101	N100_S0_+P_+K	Invicta	21.0019	H21	3.04461	1	9	5	3	H21	100	0	yes	yes	4	100 to 0
102	N100_S0_+P_+K	Elicit	19.9254	H21	2.99199	1	9	6	1	H21	100	0	yes	yes	4	100 to 0
102	N100_S0_+P_+K	Elicit	19.7885	H21	2.9851	1	9	6	2	H21	100	0	yes	yes	4	100 to 0
102	N100_S0_+P_+K	Elicit	20.2806	H21	3.00967	1	9	6	3	H21	100	0	yes	yes	4	100 to 0
103	N100_S0_+P_+K	Firefly	8.76179	H21	2.1704	1	9	7	1	H21	100	0	yes	yes	4	100 to 0
103	N100_S0_+P_+K	Firefly	8.69833	H21	2.16313	1	9	7	2	H21	100	0	yes	yes	4	100 to 0
103	N100_S0_+P_+K	Firefly	8.85114	H21	2.18055	1	9	7	3	H21	100	0	yes	yes	4	100 to 0
104	N100_S0_+P_+K	Horatio	6.58809	H21	1.88526	1	9	8	1	H21	100	0	yes	yes	4	100 to 0
104	N100_S0_+P_+K	Horatio	6.54497	H21	1.8787	1	9	8	2	H21	100	0	yes	yes	4	100 to 0
104	N100_S0_+P_+K	Horatio	6.44916	H21	1.86395	1	9	8	3	H21	100	0	yes	yes	4	100 to 0
105	N100_S0_+P_+K	Arkeos	7.10936	H21	1.96141	1	9	9	1	H21	100	0	yes	yes	4	100 to 0
105	N100_S0_+P_+K	Arkeos	7.21806	H21	1.97659	1	9	9	2	H21	100	0	yes	yes	4	100 to 0
105	N100_S0_+P_+K	Arkeos	7.01153	H21	1.94756	1	9	9	3	H21	100	0	yes	yes	4	100 to 0
106	N100_S0_+P_+K	Claire	12.0116	H21	2.48587	1	9	10	1	H21	100	0	yes	yes	4	100 to 0
106	N100_S0_+P_+K	Claire	11.4506	H21	2.43804	1	9	10	2	H21	100	0	yes	yes	4	100 to 0
106	N100_S0_+P_+K	Claire	12.1107	H21	2.49409	1	9	10	3	H21	100	0	yes	yes	4	100 to 0
107	N100_S0_+P_+K	Barrel	22.4286	H21	3.11034	1	9	11	1	H21	100	0	yes	yes	4	100 to 0
107	N100_S0_+P_+K	Barrel	22.4362	H21	3.11068	1	9	11	2	H21	100	0	yes	yes	4	100 to 0
107	N100_S0_+P_+K	Barrel	22.4908	H21	3.11311	1	9	11	3	H21	100	0	yes	yes	4	100 to 0
108	N100_S0_+P_+K	Croft	32.4254	H21	3.47894	1	9	12	1	H21	100	0	yes	yes	4	100 to 0
108	N100_S0_+P_+K	Croft	28.9674	H21	3.36617	1	9	12	2	H21	100	0	yes	yes	4	100 to 0
108	N100_S0_+P_+K	Croft	31.8498	H21	3.46103	1	9	12	3	H21	100	0	yes	yes	4	100 to 0
109	N200_S0_+P_+K	Basset	29.0721	H21	3.36978	1	10	13	1	H21	200	0	yes	yes	4	200 to 0
109	N200_S0_+P_+K	Basset	30.1646	H21	3.40667	1	10	13	2	H21	200	0	yes	yes	4	200 to 0
109	N200_S0_+P_+K	Basset	30.2987	H21	3.4111	1	10	13	3	H21	200	0	yes	yes	4	200 to 0
110	N200_S0_+P_+K	Horatio	32.6653	H21	3.48631	1	10	14	1	H21	200	0	yes	yes	4	200 to 0
110	N200_S0_+P_+K	Horatio	31.7119	H21	3.45669	1	10	14	2	H21	200	0	yes	yes	4	200 to 0
110	N200_S0_+P_+K	Horatio	33.4278	H21	3.50939	1	10	14	3	H21	200	0	yes	yes	4	200 to 0
111	N200_S0_+P_+K	Croft	35.2057	H21	3.56121	1	10	15	1	H21	200	0	yes	yes	4	200 to 0
111	N200_S0_+P_+K	Croft	17.0156	H21	2.83413	1	10	15	2	H21	200	0	yes	yes	4	200 to 0
111	N200_S0_+P_+K	Croft	16.9929	H21	2.83279	1	10	15	3	H21	200	0	yes	yes	4	200 to 0
112	N200_S0_+P_+K	Arkeos	29.6341	H21	3.38893	1	10	16	1	H21	200	0	yes	yes	4	200 to 0
112	N200_S0_+P_+K	Arkeos	29.6764	H21	3.39035	1	10	16	2	H21	200	0	yes	yes	4	200 to 0
112	N200_S0_+P_+K	Arkeos	29.9629	H21	3.39996	1	10	16	3	H21	200	0	yes	yes	4	200 to 0
113	N200_S0_+P_+K	Claire	NA	H21		1	10	17	1	H21	200	0	yes	yes	4	200 to 0
113	N200_S0_+P_+K	Claire	NA	H21		1	10	17	2	H21	200	0	yes	yes	4	200 to 0
113	N200_S0_+P_+K	Claire	NA	H21		1	10	17	3	H21	200	0	yes	yes	4	200 to 0
114	N200_S0_+P_+K	Invicta	15.8556	H21	2.76352	1	10	18	1	H21	200	0	yes	yes	4	200 to 0
114	N200_S0_+P_+K	Invicta	28.1612	H21	3.33795	1	10	18	2	H21	200	0	yes	yes	4	200 to 0
114	N200_S0_+P_+K	Invicta	30.5929	H21	3.42077	1	10	18	3	H21	200	0	yes	yes	4	200 to 0
115	N200_S0_+P_+K	Firefly	25.6189	H21	3.24333	1	10	19	1	H21	200	0	yes	yes	4	200 to 0
115	N200_S0_+P_+K	Firefly	25.6596	H21	3.24492	1	10	19	2	H21	200	0	yes	yes	4	200 to 0
115	N200_S0_+P_+K	Firefly	25.7076	H21	3.24679	1	10	19	3	H21	200	0	yes	yes	4	200 to 0
116	N200_S0_+P_+K	Leeds	31.0788	H21	3.43653	1	10	20	1	H21	200	0	yes	yes	4	200 to 0
116	N200_S0_+P_+K	Leeds	31.4493	H21	3.44838	1	10	20	2	H21	200	0	yes	yes	4	200 to 0
116	N200_S0_+P_+K	Leeds	31.6098	H21	3.45347	1	10	20	3	H21	200	0	yes	yes	4	200 to 0
117	N200_S0_+P_+K	Elicit	28.785	H21	3.35986	1	10	21	1	H21	200	0	yes	yes	4	200 to 0
117	N200_S0_+P_+K	Elicit	28.789	H21	3.35999	1	10	21	2	H21	200	0	yes	yes	4	200 to 0
117	N200_S0_+P_+K	Elicit	19.7531	H21	2.98331	1	10	21	3	H21	200	0	yes	yes	4	200 to 0
118	N200_S0_+P_+K	Zulu	27.4865	H21	3.31369	1	10	22	1	H21	200	0	yes	yes	4	200 to 0
118	N200_S0_+P_+K	Zulu	33.4482	H21	3.51	1	10	22	2	H21	200	0	yes	yes	4	200 to 0
118	N200_S0_+P_+K	Zulu	22.3501	H21	3.10683	1	10	22	3	H21	200	0	yes	yes	4	200 to 0
119	N200_S0_+P_+K	Barrel	NA	H21		1	10	23	1	H21	200	0	yes	yes	4	200 to 0
119	N200_S0_+P_+K	Barrel	9.22314	H21	2.22172	1	10	23	2	H21	200	0	yes	yes	4	200 to 0
119	N200_S0_+P_+K	Barrel	7.24099	H21	1.97976	1	10	23	3	H21	200	0	yes	yes	4	200 to 0
120	N200_S0_+P_+K	Myriad	6.69827	H21	1.90185	1	10	24	1	H21	200	0	yes	yes	4	200 to 0
120	N200_S0_+P_+K	Myriad	3.07911	H21	1.12464	1	10	24	2	H21	200	0	yes	yes	4	200 to 0
120	N200_S0_+P_+K	Myriad	5.77819	H21	1.75409	1	10	24	3	H21	200	0	yes	yes	4	200 to 0
121	N100_S40_+P_+K	Croft	4.12144	H21	1.4162	1	11	25	1	H21	100	40	yes	yes	4	2.5 to 1
121	N100_S40_+P_+K	Croft	4.13876	H21	1.4204	1	11	25	2	H21	100	40	yes	yes	4	2.5 to 1
121	N100_S40_+P_+K	Croft	4.0019	H21	1.38677	1	11	25	3	H21	100	40	yes	yes	4	2.5 to 1
122	N100_S40_+P_+K	Barrel	2.34598	H21	0.852703	1	11	26	1	H21	100	40	yes	yes	4	2.5 to 1
122	N100_S40_+P_+K	Barrel	2.37061	H21	0.863147	1	11	26	2	H21	100	40	yes	yes	4	2.5 to 1
122	N100_S40_+P_+K	Barrel	2.93425	H21	1.07645	1	11	26	3	H21	100	40	yes	yes	4	2.5 to 1
123	N100_S40_+P_+K	Invicta	3.12226	H21	1.13856	1	11	27	1	H21	100	40	yes	yes	4	2.5 to 1
123	N100_S40_+P_+K	Invicta	3.11064	H21	1.13483	1	11	27	2	H21	100	40	yes	yes	4	2.5 to 1
123	N100_S40_+P_+K	Invicta	3.20941	H21	1.16609	1	11	27	3	H21	100	40	yes	yes	4	2.5 to 1
124	N100_S40_+P_+K	Zulu	2.63733	H21	0.969768	1	11	28	1	H21	100	40	yes	yes	4	2.5 to 1
124	N100_S40_+P_+K	Zulu	2.68792	H21	0.988768	1	11	28	2	H21	100	40	yes	yes	4	2.5 to 1
124	N100_S40_+P_+K	Zulu	2.80945	H21	1.03299	1	11	28	3	H21	100	40	yes	yes	4	2.5 to 1
125	N100_S40_+P_+K	Claire	2.92632	H21	1.07375	1	11	29	1	H21	100	40	yes	yes	4	2.5 to 1
125	N100_S40_+P_+K	Claire	2.8888	H21	1.06084	1	11	29	2	H21	100	40	yes	yes	4	2.5 to 1
125	N100_S40_+P_+K	Claire	2.86773	H21	1.05352	1	11	29	3	H21	100	40	yes	yes	4	2.5 to 1
126	N100_S40_+P_+K	Firefly	2.35735	H21	0.85754	1	11	30	1	H21	100	40	yes	yes	4	2.5 to 1
126	N100_S40_+P_+K	Firefly	2.40008	H21	0.875504	1	11	30	2	H21	100	40	yes	yes	4	2.5 to 1
126	N100_S40_+P_+K	Firefly	2.44265	H21	0.893084	1	11	30	3	H21	100	40	yes	yes	4	2.5 to 1
127	N100_S40_+P_+K	Myriad	2.12695	H21	0.754688	1	11	31	1	H21	100	40	yes	yes	4	2.5 to 1
127	N100_S40_+P_+K	Myriad	2.15342	H21	0.767056	1	11	31	2	H21	100	40	yes	yes	4	2.5 to 1
127	N100_S40_+P_+K	Myriad	2.10412	H21	0.743899	1	11	31	3	H21	100	40	yes	yes	4	2.5 to 1
128	N100_S40_+P_+K	Basset	2.74818	H21	1.01094	1	11	32	1	H21	100	40	yes	yes	4	2.5 to 1
128	N100_S40_+P_+K	Basset	2.69024	H21	0.989631	1	11	32	2	H21	100	40	yes	yes	4	2.5 to 1
128	N100_S40_+P_+K	Basset	2.85137	H21	1.0478	1	11	32	3	H21	100	40	yes	yes	4	2.5 to 1
129	N100_S40_+P_+K	Elicit	2.23434	H21	0.803945	1	11	33	1	H21	100	40	yes	yes	4	2.5 to 1
129	N100_S40_+P_+K	Elicit	4.98296	H21	1.60602	1	11	33	2	H21	100	40	yes	yes	4	2.5 to 1
129	N100_S40_+P_+K	Elicit	4.93273	H21	1.59589	1	11	33	3	H21	100	40	yes	yes	4	2.5 to 1
130	N100_S40_+P_+K	Arkeos	7.90762	H21	2.06783	1	11	34	1	H21	100	40	yes	yes	4	2.5 to 1
130	N100_S40_+P_+K	Arkeos	7.45215	H21	2.0085	1	11	34	2	H21	100	40	yes	yes	4	2.5 to 1
130	N100_S40_+P_+K	Arkeos	7.9921	H21	2.07845	1	11	34	3	H21	100	40	yes	yes	4	2.5 to 1
131	N100_S40_+P_+K	Leeds	5.4872	H21	1.70242	1	11	35	1	H21	100	40	yes	yes	4	2.5 to 1
131	N100_S40_+P_+K	Leeds	5.47636	H21	1.70044	1	11	35	2	H21	100	40	yes	yes	4	2.5 to 1
131	N100_S40_+P_+K	Leeds	5.33416	H21	1.67413	1	11	35	3	H21	100	40	yes	yes	4	2.5 to 1
132	N100_S40_+P_+K	Horatio	5.2311	H21	1.65462	1	11	36	1	H21	100	40	yes	yes	4	2.5 to 1
132	N100_S40_+P_+K	Horatio	5.29971	H21	1.66765	1	11	36	2	H21	100	40	yes	yes	4	2.5 to 1
132	N100_S40_+P_+K	Horatio	5.71655	H21	1.74336	1	11	36	3	H21	100	40	yes	yes	4	2.5 to 1
133	N200_S20_+P_+K	Croft	7.03147	H21	1.9504	1	12	37	1	H21	200	20	yes	yes	4	10 to 1
133	N200_S20_+P_+K	Croft	7.40286	H21	2.00187	1	12	37	2	H21	200	20	yes	yes	4	10 to 1
133	N200_S20_+P_+K	Croft	7.44025	H21	2.0069	1	12	37	3	H21	200	20	yes	yes	4	10 to 1
134	N200_S20_+P_+K	Zulu	6.46419	H21	1.86628	1	12	38	1	H21	200	20	yes	yes	4	10 to 1
134	N200_S20_+P_+K	Zulu	6.28645	H21	1.8384	1	12	38	2	H21	200	20	yes	yes	4	10 to 1
134	N200_S20_+P_+K	Zulu	6.12155	H21	1.81181	1	12	38	3	H21	200	20	yes	yes	4	10 to 1
135	N200_S20_+P_+K	Barrel	5.2216	H21	1.6528	1	12	39	1	H21	200	20	yes	yes	4	10 to 1
135	N200_S20_+P_+K	Barrel	5.62478	H21	1.72718	1	12	39	2	H21	200	20	yes	yes	4	10 to 1
135	N200_S20_+P_+K	Barrel	5.65616	H21	1.73275	1	12	39	3	H21	200	20	yes	yes	4	10 to 1
136	N200_S20_+P_+K	Elicit	4.70442	H21	1.5485	1	12	40	1	H21	200	20	yes	yes	4	10 to 1
136	N200_S20_+P_+K	Elicit	4.90183	H21	1.58961	1	12	40	2	H21	200	20	yes	yes	4	10 to 1
136	N200_S20_+P_+K	Elicit	4.82595	H21	1.57401	1	12	40	3	H21	200	20	yes	yes	4	10 to 1
137	N200_S20_+P_+K	Myriad	NA	H21		1	12	41	1	H21	200	20	yes	yes	4	10 to 1
137	N200_S20_+P_+K	Myriad	NA	H21		1	12	41	2	H21	200	20	yes	yes	4	10 to 1
137	N200_S20_+P_+K	Myriad	NA	H21		1	12	41	3	H21	200	20	yes	yes	4	10 to 1
138	N200_S20_+P_+K	Firefly	NA	H21		1	12	42	1	H21	200	20	yes	yes	4	10 to 1
138	N200_S20_+P_+K	Firefly	NA	H21		1	12	42	2	H21	200	20	yes	yes	4	10 to 1
138	N200_S20_+P_+K	Firefly	NA	H21		1	12	42	3	H21	200	20	yes	yes	4	10 to 1
139	N200_S20_+P_+K	Leeds	NA	H21		1	12	43	1	H21	200	20	yes	yes	4	10 to 1
139	N200_S20_+P_+K	Leeds	NA	H21		1	12	43	2	H21	200	20	yes	yes	4	10 to 1
139	N200_S20_+P_+K	Leeds	NA	H21		1	12	43	3	H21	200	20	yes	yes	4	10 to 1
140	N200_S20_+P_+K	Basset	NA	H21		1	12	44	1	H21	200	20	yes	yes	4	10 to 1
140	N200_S20_+P_+K	Basset	NA	H21		1	12	44	2	H21	200	20	yes	yes	4	10 to 1
140	N200_S20_+P_+K	Basset	NA	H21		1	12	44	3	H21	200	20	yes	yes	4	10 to 1
141	N200_S20_+P_+K	Claire	NA	H21		1	12	45	1	H21	200	20	yes	yes	4	10 to 1
141	N200_S20_+P_+K	Claire	NA	H21		1	12	45	2	H21	200	20	yes	yes	4	10 to 1
141	N200_S20_+P_+K	Claire	NA	H21		1	12	45	3	H21	200	20	yes	yes	4	10 to 1
142	N200_S20_+P_+K	Horatio	NA	H21		1	12	46	1	H21	200	20	yes	yes	4	10 to 1
142	N200_S20_+P_+K	Horatio	NA	H21		1	12	46	2	H21	200	20	yes	yes	4	10 to 1
142	N200_S20_+P_+K	Horatio	2.18592	H21	0.782036	1	12	46	3	H21	200	20	yes	yes	4	10 to 1
143	N200_S20_+P_+K	Arkeos	2.2134	H21	0.794529	1	12	47	1	H21	200	20	yes	yes	4	10 to 1
143	N200_S20_+P_+K	Arkeos	3.11042	H21	1.13476	1	12	47	2	H21	200	20	yes	yes	4	10 to 1
143	N200_S20_+P_+K	Arkeos	2.64293	H21	0.971887	1	12	47	3	H21	200	20	yes	yes	4	10 to 1
144	N200_S20_+P_+K	Invicta	2.30753	H21	0.836179	1	12	48	1	H21	200	20	yes	yes	4	10 to 1
144	N200_S20_+P_+K	Invicta	2.81224	H21	1.03398	1	12	48	2	H21	200	20	yes	yes	4	10 to 1
144	N200_S20_+P_+K	Invicta	3.30152	H21	1.19438	1	12	48	3	H21	200	20	yes	yes	4	10 to 1
145	N200_S0_-P_-K	Zulu	12.5683	H21	2.53118	2	13	1	1	H21	200	0	no	no	5	200 to 0
145	N200_S0_-P_-K	Zulu	10.5474	H21	2.35588	2	13	1	2	H21	200	0	no	no	5	200 to 0
145	N200_S0_-P_-K	Zulu	8.61852	H21	2.15391	2	13	1	3	H21	200	0	no	no	5	200 to 0
146	N200_S0_-P_-K	Barrel	16.1436	H21	2.78152	2	13	2	1	H21	200	0	no	no	5	200 to 0
146	N200_S0_-P_-K	Barrel	25.0444	H21	3.22065	2	13	2	2	H21	200	0	no	no	5	200 to 0
146	N200_S0_-P_-K	Barrel	26.1385	H21	3.26341	2	13	2	3	H21	200	0	no	no	5	200 to 0
147	N200_S0_-P_-K	Leeds	28.7605	H21	3.359	2	13	3	1	H21	200	0	no	no	5	200 to 0
147	N200_S0_-P_-K	Leeds	45.8933	H21	3.82632	2	13	3	2	H21	200	0	no	no	5	200 to 0
147	N200_S0_-P_-K	Leeds	43.2373	H21	3.7667	2	13	3	3	H21	200	0	no	no	5	200 to 0
148	N200_S0_-P_-K	Croft	41.4934	H21	3.72554	2	13	4	1	H21	200	0	no	no	5	200 to 0
148	N200_S0_-P_-K	Croft	22.4979	H21	3.11342	2	13	4	2	H21	200	0	no	no	5	200 to 0
148	N200_S0_-P_-K	Croft	48.8834	H21	3.88944	2	13	4	3	H21	200	0	no	no	5	200 to 0
149	N200_S0_-P_-K	Firefly	46.343	H21	3.83607	2	13	5	1	H21	200	0	no	no	5	200 to 0
149	N200_S0_-P_-K	Firefly	18.2067	H21	2.90179	2	13	5	2	H21	200	0	no	no	5	200 to 0
149	N200_S0_-P_-K	Firefly	36.0065	H21	3.5837	2	13	5	3	H21	200	0	no	no	5	200 to 0
150	N200_S0_-P_-K	Myriad	31.7419	H21	3.45764	2	13	6	1	H21	200	0	no	no	5	200 to 0
150	N200_S0_-P_-K	Myriad	24.8434	H21	3.21259	2	13	6	2	H21	200	0	no	no	5	200 to 0
150	N200_S0_-P_-K	Myriad	29.4708	H21	3.3834	2	13	6	3	H21	200	0	no	no	5	200 to 0
151	N200_S0_-P_-K	Horatio	17.1809	H21	2.8438	2	13	7	1	H21	200	0	no	no	5	200 to 0
151	N200_S0_-P_-K	Horatio	14.2725	H21	2.65833	2	13	7	2	H21	200	0	no	no	5	200 to 0
151	N200_S0_-P_-K	Horatio	19.5215	H21	2.97152	2	13	7	3	H21	200	0	no	no	5	200 to 0
152	N200_S0_-P_-K	Elicit	30.6533	H21	3.42274	2	13	8	1	H21	200	0	no	no	5	200 to 0
152	N200_S0_-P_-K	Elicit	26.0993	H21	3.26191	2	13	8	2	H21	200	0	no	no	5	200 to 0
152	N200_S0_-P_-K	Elicit	16.9423	H21	2.82981	2	13	8	3	H21	200	0	no	no	5	200 to 0
153	N200_S0_-P_-K	Invicta	67.1829	H21	4.20742	2	13	9	1	H21	200	0	no	no	5	200 to 0
153	N200_S0_-P_-K	Invicta	18.7673	H21	2.93211	2	13	9	2	H21	200	0	no	no	5	200 to 0
153	N200_S0_-P_-K	Invicta	57.603	H21	4.05357	2	13	9	3	H21	200	0	no	no	5	200 to 0
154	N200_S0_-P_-K	Arkeos	24.6805	H21	3.20601	2	13	10	1	H21	200	0	no	no	5	200 to 0
154	N200_S0_-P_-K	Arkeos	13.0001	H21	2.56496	2	13	10	2	H21	200	0	no	no	5	200 to 0
154	N200_S0_-P_-K	Arkeos	21.7966	H21	3.08175	2	13	10	3	H21	200	0	no	no	5	200 to 0
155	N200_S0_-P_-K	Claire	17.9583	H21	2.88805	2	13	11	1	H21	200	0	no	no	5	200 to 0
155	N200_S0_-P_-K	Claire	12.7347	H21	2.54433	2	13	11	2	H21	200	0	no	no	5	200 to 0
155	N200_S0_-P_-K	Claire	16.719	H21	2.81654	2	13	11	3	H21	200	0	no	no	5	200 to 0
156	N200_S0_-P_-K	Basset	16.5399	H21	2.80577	2	13	12	1	H21	200	0	no	no	5	200 to 0
156	N200_S0_-P_-K	Basset	22.9925	H21	3.13517	2	13	12	2	H21	200	0	no	no	5	200 to 0
156	N200_S0_-P_-K	Basset	20.0255	H21	2.99701	2	13	12	3	H21	200	0	no	no	5	200 to 0
157	N200_S10_+P_+K	Zulu	6.4599	H21	1.86561	2	14	13	1	H21	200	10	yes	yes	5	20 to 1
157	N200_S10_+P_+K	Zulu	6.24098	H21	1.83114	2	14	13	2	H21	200	10	yes	yes	5	20 to 1
157	N200_S10_+P_+K	Zulu	6.18727	H21	1.82249	2	14	13	3	H21	200	10	yes	yes	5	20 to 1
158	N200_S10_+P_+K	Elicit	4.03622	H21	1.39531	2	14	14	1	H21	200	10	yes	yes	5	20 to 1
158	N200_S10_+P_+K	Elicit	4.09056	H21	1.40868	2	14	14	2	H21	200	10	yes	yes	5	20 to 1
158	N200_S10_+P_+K	Elicit	4.31861	H21	1.46293	2	14	14	3	H21	200	10	yes	yes	5	20 to 1
159	N200_S10_+P_+K	Horatio	2.62877	H21	0.966516	2	14	15	1	H21	200	10	yes	yes	5	20 to 1
159	N200_S10_+P_+K	Horatio	2.63221	H21	0.967824	2	14	15	2	H21	200	10	yes	yes	5	20 to 1
159	N200_S10_+P_+K	Horatio	2.61771	H21	0.962301	2	14	15	3	H21	200	10	yes	yes	5	20 to 1
160	N200_S10_+P_+K	Croft	5.63956	H21	1.72981	2	14	16	1	H21	200	10	yes	yes	5	20 to 1
160	N200_S10_+P_+K	Croft	5.40052	H21	1.68649	2	14	16	2	H21	200	10	yes	yes	5	20 to 1
160	N200_S10_+P_+K	Croft	5.46772	H21	1.69886	2	14	16	3	H21	200	10	yes	yes	5	20 to 1
161	N200_S10_+P_+K	Myriad	7.40497	H21	2.00215	2	14	17	1	H21	200	10	yes	yes	5	20 to 1
161	N200_S10_+P_+K	Myriad	7.41209	H21	2.00311	2	14	17	2	H21	200	10	yes	yes	5	20 to 1
161	N200_S10_+P_+K	Myriad	7.38703	H21	1.99973	2	14	17	3	H21	200	10	yes	yes	5	20 to 1
162	N200_S10_+P_+K	Leeds	7.49959	H21	2.01485	2	14	18	1	H21	200	10	yes	yes	5	20 to 1
162	N200_S10_+P_+K	Leeds	9.35808	H21	2.23624	2	14	18	2	H21	200	10	yes	yes	5	20 to 1
162	N200_S10_+P_+K	Leeds	7.91979	H21	2.06937	2	14	18	3	H21	200	10	yes	yes	5	20 to 1
163	N200_S10_+P_+K	Barrel	8.98516	H21	2.19557	2	14	19	1	H21	200	10	yes	yes	5	20 to 1
163	N200_S10_+P_+K	Barrel	14.105	H21	2.64653	2	14	19	2	H21	200	10	yes	yes	5	20 to 1
163	N200_S10_+P_+K	Barrel	8.78136	H21	2.17263	2	14	19	3	H21	200	10	yes	yes	5	20 to 1
164	N200_S10_+P_+K	Firefly	5.2296	H21	1.65433	2	14	20	1	H21	200	10	yes	yes	5	20 to 1
164	N200_S10_+P_+K	Firefly	5.20879	H21	1.65035	2	14	20	2	H21	200	10	yes	yes	5	20 to 1
164	N200_S10_+P_+K	Firefly	5.47961	H21	1.70103	2	14	20	3	H21	200	10	yes	yes	5	20 to 1
165	N200_S10_+P_+K	Invicta	10.3424	H21	2.33625	2	14	21	1	H21	200	10	yes	yes	5	20 to 1
165	N200_S10_+P_+K	Invicta	12.1242	H21	2.4952	2	14	21	2	H21	200	10	yes	yes	5	20 to 1
165	N200_S10_+P_+K	Invicta	10.9917	H21	2.39714	2	14	21	3	H21	200	10	yes	yes	5	20 to 1
166	N200_S10_+P_+K	Basset	5.52843	H21	1.7099	2	14	22	1	H21	200	10	yes	yes	5	20 to 1
166	N200_S10_+P_+K	Basset	5.68256	H21	1.7374	2	14	22	2	H21	200	10	yes	yes	5	20 to 1
166	N200_S10_+P_+K	Basset	5.66584	H21	1.73446	2	14	22	3	H21	200	10	yes	yes	5	20 to 1
167	N200_S10_+P_+K	Arkeos	6.12723	H21	1.81274	2	14	23	1	H21	200	10	yes	yes	5	20 to 1
167	N200_S10_+P_+K	Arkeos	7.28183	H21	1.98538	2	14	23	2	H21	200	10	yes	yes	5	20 to 1
167	N200_S10_+P_+K	Arkeos	7.37325	H21	1.99786	2	14	23	3	H21	200	10	yes	yes	5	20 to 1
168	N200_S10_+P_+K	Claire	5.61205	H21	1.72492	2	14	24	1	H21	200	10	yes	yes	5	20 to 1
168	N200_S10_+P_+K	Claire	5.52375	H21	1.70906	2	14	24	2	H21	200	10	yes	yes	5	20 to 1
168	N200_S10_+P_+K	Claire	5.59637	H21	1.72212	2	14	24	3	H21	200	10	yes	yes	5	20 to 1
169	N100_S0_+P_+K	Horatio	9.51868	H21	2.25326	2	15	25	1	H21	100	0	yes	yes	5	100 to 0
169	N100_S0_+P_+K	Horatio	7.4089	H21	2.00268	2	15	25	2	H21	100	0	yes	yes	5	100 to 0
169	N100_S0_+P_+K	Horatio	11.5858	H21	2.44978	2	15	25	3	H21	100	0	yes	yes	5	100 to 0
170	N100_S0_+P_+K	Myriad	15.0021	H21	2.70819	2	15	26	1	H21	100	0	yes	yes	5	100 to 0
170	N100_S0_+P_+K	Myriad	14.259	H21	2.65739	2	15	26	2	H21	100	0	yes	yes	5	100 to 0
170	N100_S0_+P_+K	Myriad	12.7623	H21	2.54649	2	15	26	3	H21	100	0	yes	yes	5	100 to 0
171	N100_S0_+P_+K	Elicit	33.4184	H21	3.50911	2	15	27	1	H21	100	0	yes	yes	5	100 to 0
171	N100_S0_+P_+K	Elicit	34.7775	H21	3.54897	2	15	27	2	H21	100	0	yes	yes	5	100 to 0
171	N100_S0_+P_+K	Elicit	34.2273	H21	3.53302	2	15	27	3	H21	100	0	yes	yes	5	100 to 0
172	N100_S0_+P_+K	Invicta	31.5835	H21	3.45264	2	15	28	1	H21	100	0	yes	yes	5	100 to 0
172	N100_S0_+P_+K	Invicta	23.6273	H21	3.1624	2	15	28	2	H21	100	0	yes	yes	5	100 to 0
172	N100_S0_+P_+K	Invicta	35.2635	H21	3.56285	2	15	28	3	H21	100	0	yes	yes	5	100 to 0
173	N100_S0_+P_+K	Croft	38.6209	H21	3.65379	2	15	29	1	H21	100	0	yes	yes	5	100 to 0
173	N100_S0_+P_+K	Croft	38.651	H21	3.65457	2	15	29	2	H21	100	0	yes	yes	5	100 to 0
173	N100_S0_+P_+K	Croft	23.4909	H21	3.15661	2	15	29	3	H21	100	0	yes	yes	5	100 to 0
174	N100_S0_+P_+K	Barrel	29.4116	H21	3.38139	2	15	30	1	H21	100	0	yes	yes	5	100 to 0
174	N100_S0_+P_+K	Barrel	21.5299	H21	3.06944	2	15	30	2	H21	100	0	yes	yes	5	100 to 0
174	N100_S0_+P_+K	Barrel	16.7096	H21	2.81598	2	15	30	3	H21	100	0	yes	yes	5	100 to 0
175	N100_S0_+P_+K	Basset	9.05613	H21	2.20344	2	15	31	1	H21	100	0	yes	yes	5	100 to 0
175	N100_S0_+P_+K	Basset	12.6958	H21	2.54127	2	15	31	2	H21	100	0	yes	yes	5	100 to 0
175	N100_S0_+P_+K	Basset	19.1008	H21	2.94973	2	15	31	3	H21	100	0	yes	yes	5	100 to 0
176	N100_S0_+P_+K	Arkeos	22.132	H21	3.09703	2	15	32	1	H21	100	0	yes	yes	5	100 to 0
176	N100_S0_+P_+K	Arkeos	18.1902	H21	2.90088	2	15	32	2	H21	100	0	yes	yes	5	100 to 0
176	N100_S0_+P_+K	Arkeos	21.3339	H21	3.0603	2	15	32	3	H21	100	0	yes	yes	5	100 to 0
177	N100_S0_+P_+K	Zulu	49.3784	H21	3.89951	2	15	33	1	H21	100	0	yes	yes	5	100 to 0
177	N100_S0_+P_+K	Zulu	34.3354	H21	3.53618	2	15	33	2	H21	100	0	yes	yes	5	100 to 0
177	N100_S0_+P_+K	Zulu	42.1768	H21	3.74187	2	15	33	3	H21	100	0	yes	yes	5	100 to 0
178	N100_S0_+P_+K	Leeds	22.0291	H21	3.09236	2	15	34	1	H21	100	0	yes	yes	5	100 to 0
178	N100_S0_+P_+K	Leeds	10.276	H21	2.32981	2	15	34	2	H21	100	0	yes	yes	5	100 to 0
178	N100_S0_+P_+K	Leeds	5.70046	H21	1.74055	2	15	34	3	H21	100	0	yes	yes	5	100 to 0
179	N100_S0_+P_+K	Claire	12.3143	H21	2.51076	2	15	35	1	H21	100	0	yes	yes	5	100 to 0
179	N100_S0_+P_+K	Claire	12.187	H21	2.50037	2	15	35	2	H21	100	0	yes	yes	5	100 to 0
179	N100_S0_+P_+K	Claire	12.1241	H21	2.49519	2	15	35	3	H21	100	0	yes	yes	5	100 to 0
180	N100_S0_+P_+K	Firefly	5.69576	H21	1.73972	2	15	36	1	H21	100	0	yes	yes	5	100 to 0
180	N100_S0_+P_+K	Firefly	9.1257	H21	2.21109	2	15	36	2	H21	100	0	yes	yes	5	100 to 0
180	N100_S0_+P_+K	Firefly	4.63431	H21	1.53349	2	15	36	3	H21	100	0	yes	yes	5	100 to 0
181	N100_S20_+P_-K	Invicta	2.33412	H21	0.847633	2	16	37	1	H21	100	20	yes	no	5	5 to 1
181	N100_S20_+P_-K	Invicta	2.54532	H21	0.934256	2	16	37	2	H21	100	20	yes	no	5	5 to 1
181	N100_S20_+P_-K	Invicta	2.58555	H21	0.949939	2	16	37	3	H21	100	20	yes	no	5	5 to 1
182	N100_S20_+P_-K	Croft	2.24925	H21	0.810595	2	16	38	1	H21	100	20	yes	no	5	5 to 1
182	N100_S20_+P_-K	Croft	2.18103	H21	0.779797	2	16	38	2	H21	100	20	yes	no	5	5 to 1
182	N100_S20_+P_-K	Croft	2.25743	H21	0.814225	2	16	38	3	H21	100	20	yes	no	5	5 to 1
183	N100_S20_+P_-K	Basset	2.20103	H21	0.788925	2	16	39	1	H21	100	20	yes	no	5	5 to 1
183	N100_S20_+P_-K	Basset	2.15216	H21	0.766474	2	16	39	2	H21	100	20	yes	no	5	5 to 1
183	N100_S20_+P_-K	Basset	2.21182	H21	0.793815	2	16	39	3	H21	100	20	yes	no	5	5 to 1
184	N100_S20_+P_-K	Firefly	1.84234	H21	0.611039	2	16	40	1	H21	100	20	yes	no	5	5 to 1
184	N100_S20_+P_-K	Firefly	1.91557	H21	0.650014	2	16	40	2	H21	100	20	yes	no	5	5 to 1
184	N100_S20_+P_-K	Firefly	1.92288	H21	0.653823	2	16	40	3	H21	100	20	yes	no	5	5 to 1
185	N100_S20_+P_-K	Elicit	1.6311	H21	0.489254	2	16	41	1	H21	100	20	yes	no	5	5 to 1
185	N100_S20_+P_-K	Elicit	1.62459	H21	0.485258	2	16	41	2	H21	100	20	yes	no	5	5 to 1
185	N100_S20_+P_-K	Elicit	1.68222	H21	0.520117	2	16	41	3	H21	100	20	yes	no	5	5 to 1
186	N100_S20_+P_-K	Zulu	2.05117	H21	0.718413	2	16	42	1	H21	100	20	yes	no	5	5 to 1
186	N100_S20_+P_-K	Zulu	2.09053	H21	0.737418	2	16	42	2	H21	100	20	yes	no	5	5 to 1
186	N100_S20_+P_-K	Zulu	2.01882	H21	0.702515	2	16	42	3	H21	100	20	yes	no	5	5 to 1
187	N100_S20_+P_-K	Arkeos	2.92531	H21	1.0734	2	16	43	1	H21	100	20	yes	no	5	5 to 1
187	N100_S20_+P_-K	Arkeos	2.96041	H21	1.08533	2	16	43	2	H21	100	20	yes	no	5	5 to 1
187	N100_S20_+P_-K	Arkeos	2.89051	H21	1.06143	2	16	43	3	H21	100	20	yes	no	5	5 to 1
188	N100_S20_+P_-K	Barrel	1.68139	H21	0.519624	2	16	44	1	H21	100	20	yes	no	5	5 to 1
188	N100_S20_+P_-K	Barrel	1.78016	H21	0.576705	2	16	44	2	H21	100	20	yes	no	5	5 to 1
188	N100_S20_+P_-K	Barrel	1.76368	H21	0.567403	2	16	44	3	H21	100	20	yes	no	5	5 to 1
189	N100_S20_+P_-K	Horatio	1.96213	H21	0.674032	2	16	45	1	H21	100	20	yes	no	5	5 to 1
189	N100_S20_+P_-K	Horatio	2.03322	H21	0.709619	2	16	45	2	H21	100	20	yes	no	5	5 to 1
189	N100_S20_+P_-K	Horatio	2.00529	H21	0.695791	2	16	45	3	H21	100	20	yes	no	5	5 to 1
190	N100_S20_+P_-K	Leeds	1.97187	H21	0.678981	2	16	46	1	H21	100	20	yes	no	5	5 to 1
190	N100_S20_+P_-K	Leeds	1.99002	H21	0.688145	2	16	46	2	H21	100	20	yes	no	5	5 to 1
190	N100_S20_+P_-K	Leeds	1.94222	H21	0.663834	2	16	46	3	H21	100	20	yes	no	5	5 to 1
191	N100_S20_+P_-K	Claire	2.33274	H21	0.847041	2	16	47	1	H21	100	20	yes	no	5	5 to 1
191	N100_S20_+P_-K	Claire	2.33497	H21	0.847999	2	16	47	2	H21	100	20	yes	no	5	5 to 1
191	N100_S20_+P_-K	Claire	2.34661	H21	0.852974	2	16	47	3	H21	100	20	yes	no	5	5 to 1
192	N100_S20_+P_-K	Myriad	2.1729	H21	0.776062	2	16	48	1	H21	100	20	yes	no	5	5 to 1
192	N100_S20_+P_-K	Myriad	2.19784	H21	0.787475	2	16	48	2	H21	100	20	yes	no	5	5 to 1
192	N100_S20_+P_-K	Myriad	2.07385	H21	0.729408	2	16	48	3	H21	100	20	yes	no	5	5 to 1
193	N100_S40_+P_+K	Basset	2.88284	H21	1.05877	2	17	1	1	H21	100	40	yes	yes	5	2.5 to 1
193	N100_S40_+P_+K	Basset	2.96758	H21	1.08775	2	17	1	2	H21	100	40	yes	yes	5	2.5 to 1
193	N100_S40_+P_+K	Basset	2.97937	H21	1.09171	2	17	1	3	H21	100	40	yes	yes	5	2.5 to 1
194	N100_S40_+P_+K	Arkeos	2.97967	H21	1.09181	2	17	2	1	H21	100	40	yes	yes	5	2.5 to 1
194	N100_S40_+P_+K	Arkeos	3.0261	H21	1.10728	2	17	2	2	H21	100	40	yes	yes	5	2.5 to 1
194	N100_S40_+P_+K	Arkeos	2.9734	H21	1.08971	2	17	2	3	H21	100	40	yes	yes	5	2.5 to 1
195	N100_S40_+P_+K	Firefly	2.01015	H21	0.698212	2	17	3	1	H21	100	40	yes	yes	5	2.5 to 1
195	N100_S40_+P_+K	Firefly	2.09355	H21	0.738862	2	17	3	2	H21	100	40	yes	yes	5	2.5 to 1
195	N100_S40_+P_+K	Firefly	2.03651	H21	0.711237	2	17	3	3	H21	100	40	yes	yes	5	2.5 to 1
196	N100_S40_+P_+K	Horatio	1.94164	H21	0.663532	2	17	4	1	H21	100	40	yes	yes	5	2.5 to 1
196	N100_S40_+P_+K	Horatio	1.98904	H21	0.687654	2	17	4	2	H21	100	40	yes	yes	5	2.5 to 1
196	N100_S40_+P_+K	Horatio	1.9503	H21	0.667982	2	17	4	3	H21	100	40	yes	yes	5	2.5 to 1
197	N100_S40_+P_+K	Claire	1.99539	H21	0.690841	2	17	5	1	H21	100	40	yes	yes	5	2.5 to 1
197	N100_S40_+P_+K	Claire	1.9619	H21	0.673912	2	17	5	2	H21	100	40	yes	yes	5	2.5 to 1
197	N100_S40_+P_+K	Claire	1.98935	H21	0.687808	2	17	5	3	H21	100	40	yes	yes	5	2.5 to 1
198	N100_S40_+P_+K	Barrel	1.83206	H21	0.605439	2	17	6	1	H21	100	40	yes	yes	5	2.5 to 1
198	N100_S40_+P_+K	Barrel	1.7537	H21	0.561728	2	17	6	2	H21	100	40	yes	yes	5	2.5 to 1
198	N100_S40_+P_+K	Barrel	1.86493	H21	0.623225	2	17	6	3	H21	100	40	yes	yes	5	2.5 to 1
199	N100_S40_+P_+K	Elicit	1.85536	H21	0.618077	2	17	7	1	H21	100	40	yes	yes	5	2.5 to 1
199	N100_S40_+P_+K	Elicit	1.81377	H21	0.595406	2	17	7	2	H21	100	40	yes	yes	5	2.5 to 1
199	N100_S40_+P_+K	Elicit	1.89928	H21	0.641473	2	17	7	3	H21	100	40	yes	yes	5	2.5 to 1
200	N100_S40_+P_+K	Invicta	2.12706	H21	0.754738	2	17	8	1	H21	100	40	yes	yes	5	2.5 to 1
200	N100_S40_+P_+K	Invicta	2.11702	H21	0.75001	2	17	8	2	H21	100	40	yes	yes	5	2.5 to 1
200	N100_S40_+P_+K	Invicta	1.90516	H21	0.644564	2	17	8	3	H21	100	40	yes	yes	5	2.5 to 1
201	N100_S40_+P_+K	Zulu	1.95813	H21	0.671989	2	17	9	1	H21	100	40	yes	yes	5	2.5 to 1
201	N100_S40_+P_+K	Zulu	1.92823	H21	0.656605	2	17	9	2	H21	100	40	yes	yes	5	2.5 to 1
201	N100_S40_+P_+K	Zulu	1.94571	H21	0.665626	2	17	9	3	H21	100	40	yes	yes	5	2.5 to 1
202	N100_S40_+P_+K	Croft	1.5432	H21	0.433859	2	17	10	1	H21	100	40	yes	yes	5	2.5 to 1
202	N100_S40_+P_+K	Croft	1.61418	H21	0.478828	2	17	10	2	H21	100	40	yes	yes	5	2.5 to 1
202	N100_S40_+P_+K	Croft	1.59393	H21	0.466204	2	17	10	3	H21	100	40	yes	yes	5	2.5 to 1
203	N100_S40_+P_+K	Myriad	1.50569	H21	0.40925	2	17	11	1	H21	100	40	yes	yes	5	2.5 to 1
203	N100_S40_+P_+K	Myriad	1.51356	H21	0.414462	2	17	11	2	H21	100	40	yes	yes	5	2.5 to 1
203	N100_S40_+P_+K	Myriad	1.50328	H21	0.407653	2	17	11	3	H21	100	40	yes	yes	5	2.5 to 1
204	N100_S40_+P_+K	Leeds	1.65044	H21	0.501045	2	17	12	1	H21	100	40	yes	yes	5	2.5 to 1
204	N100_S40_+P_+K	Leeds	1.65591	H21	0.50435	2	17	12	2	H21	100	40	yes	yes	5	2.5 to 1
204	N100_S40_+P_+K	Leeds	1.62474	H21	0.485346	2	17	12	3	H21	100	40	yes	yes	5	2.5 to 1
205	N100_S20_-P_+K	Barrel	1.34443	H21	0.295973	2	18	13	1	H21	100	20	no	yes	5	5 to 1
205	N100_S20_-P_+K	Barrel	1.41888	H21	0.349869	2	18	13	2	H21	100	20	no	yes	5	5 to 1
205	N100_S20_-P_+K	Barrel	1.41142	H21	0.344597	2	18	13	3	H21	100	20	no	yes	5	5 to 1
206	N100_S20_-P_+K	Leeds	1.60179	H21	0.471124	2	18	14	1	H21	100	20	no	yes	5	5 to 1
206	N100_S20_-P_+K	Leeds	1.60214	H21	0.471338	2	18	14	2	H21	100	20	no	yes	5	5 to 1
206	N100_S20_-P_+K	Leeds	1.57919	H21	0.456913	2	18	14	3	H21	100	20	no	yes	5	5 to 1
207	N100_S20_-P_+K	Invicta	1.78274	H21	0.578153	2	18	15	1	H21	100	20	no	yes	5	5 to 1
207	N100_S20_-P_+K	Invicta	1.71139	H21	0.537305	2	18	15	2	H21	100	20	no	yes	5	5 to 1
207	N100_S20_-P_+K	Invicta	1.75738	H21	0.563823	2	18	15	3	H21	100	20	no	yes	5	5 to 1
208	N100_S20_-P_+K	Firefly	1.67648	H21	0.516694	2	18	16	1	H21	100	20	no	yes	5	5 to 1
208	N100_S20_-P_+K	Firefly	1.62821	H21	0.487479	2	18	16	2	H21	100	20	no	yes	5	5 to 1
208	N100_S20_-P_+K	Firefly	1.67477	H21	0.515676	2	18	16	3	H21	100	20	no	yes	5	5 to 1
209	N100_S20_-P_+K	Arkeos	2.22066	H21	0.797806	2	18	17	1	H21	100	20	no	yes	5	5 to 1
209	N100_S20_-P_+K	Arkeos	2.97641	H21	1.09072	2	18	17	2	H21	100	20	no	yes	5	5 to 1
209	N100_S20_-P_+K	Arkeos	2.9695	H21	1.08839	2	18	17	3	H21	100	20	no	yes	5	5 to 1
210	N100_S20_-P_+K	Croft	1.88584	H21	0.634373	2	18	18	1	H21	100	20	no	yes	5	5 to 1
210	N100_S20_-P_+K	Croft	1.91808	H21	0.651326	2	18	18	2	H21	100	20	no	yes	5	5 to 1
210	N100_S20_-P_+K	Croft	1.86703	H21	0.624347	2	18	18	3	H21	100	20	no	yes	5	5 to 1
211	N100_S20_-P_+K	Zulu	1.98504	H21	0.685637	2	18	19	1	H21	100	20	no	yes	5	5 to 1
211	N100_S20_-P_+K	Zulu	1.85221	H21	0.616379	2	18	19	2	H21	100	20	no	yes	5	5 to 1
211	N100_S20_-P_+K	Zulu	1.86073	H21	0.62097	2	18	19	3	H21	100	20	no	yes	5	5 to 1
212	N100_S20_-P_+K	Basset	1.92578	H21	0.65533	2	18	20	1	H21	100	20	no	yes	5	5 to 1
212	N100_S20_-P_+K	Basset	1.9127	H21	0.648516	2	18	20	2	H21	100	20	no	yes	5	5 to 1
212	N100_S20_-P_+K	Basset	1.91738	H21	0.650958	2	18	20	3	H21	100	20	no	yes	5	5 to 1
213	N100_S20_-P_+K	Horatio	1.57972	H21	0.457248	2	18	21	1	H21	100	20	no	yes	5	5 to 1
213	N100_S20_-P_+K	Horatio	1.60092	H21	0.470578	2	18	21	2	H21	100	20	no	yes	5	5 to 1
213	N100_S20_-P_+K	Horatio	1.5756	H21	0.454635	2	18	21	3	H21	100	20	no	yes	5	5 to 1
214	N100_S20_-P_+K	Claire	1.80804	H21	0.592246	2	18	22	1	H21	100	20	no	yes	5	5 to 1
214	N100_S20_-P_+K	Claire	1.83592	H21	0.607543	2	18	22	2	H21	100	20	no	yes	5	5 to 1
214	N100_S20_-P_+K	Claire	1.86779	H21	0.624754	2	18	22	3	H21	100	20	no	yes	5	5 to 1
215	N100_S20_-P_+K	Myriad	1.45343	H21	0.373927	2	18	23	1	H21	100	20	no	yes	5	5 to 1
215	N100_S20_-P_+K	Myriad	1.43312	H21	0.359851	2	18	23	2	H21	100	20	no	yes	5	5 to 1
215	N100_S20_-P_+K	Myriad	1.40907	H21	0.342933	2	18	23	3	H21	100	20	no	yes	5	5 to 1
216	N100_S20_-P_+K	Elicit	1.60319	H21	0.471994	2	18	24	1	H21	100	20	no	yes	5	5 to 1
216	N100_S20_-P_+K	Elicit	1.64343	H21	0.496786	2	18	24	2	H21	100	20	no	yes	5	5 to 1
216	N100_S20_-P_+K	Elicit	1.59001	H21	0.463741	2	18	24	3	H21	100	20	no	yes	5	5 to 1
217	N200_S40_+P_+K	Elicit	2.81627	H21	1.03541	2	19	25	1	H21	200	40	yes	yes	5	5 to 1
217	N200_S40_+P_+K	Elicit	2.889	H21	1.06091	2	19	25	2	H21	200	40	yes	yes	5	5 to 1
217	N200_S40_+P_+K	Elicit	2.87612	H21	1.05644	2	19	25	3	H21	200	40	yes	yes	5	5 to 1
218	N200_S40_+P_+K	Claire	2.67874	H21	0.985345	2	19	26	1	H21	200	40	yes	yes	5	5 to 1
218	N200_S40_+P_+K	Claire	2.75322	H21	1.01277	2	19	26	2	H21	200	40	yes	yes	5	5 to 1
218	N200_S40_+P_+K	Claire	2.68107	H21	0.986218	2	19	26	3	H21	200	40	yes	yes	5	5 to 1
219	N200_S40_+P_+K	Firefly	2.5952	H21	0.953663	2	19	27	1	H21	200	40	yes	yes	5	5 to 1
219	N200_S40_+P_+K	Firefly	2.5926	H21	0.95266	2	19	27	2	H21	200	40	yes	yes	5	5 to 1
219	N200_S40_+P_+K	Firefly	2.58567	H21	0.949984	2	19	27	3	H21	200	40	yes	yes	5	5 to 1
220	N200_S40_+P_+K	Leeds	2.79927	H21	1.02936	2	19	28	1	H21	200	40	yes	yes	5	5 to 1
220	N200_S40_+P_+K	Leeds	2.83623	H21	1.04248	2	19	28	2	H21	200	40	yes	yes	5	5 to 1
220	N200_S40_+P_+K	Leeds	2.87487	H21	1.05601	2	19	28	3	H21	200	40	yes	yes	5	5 to 1
221	N200_S40_+P_+K	Horatio	2.43106	H21	0.888327	2	19	29	1	H21	200	40	yes	yes	5	5 to 1
221	N200_S40_+P_+K	Horatio	2.48417	H21	0.90994	2	19	29	2	H21	200	40	yes	yes	5	5 to 1
221	N200_S40_+P_+K	Horatio	2.42636	H21	0.886392	2	19	29	3	H21	200	40	yes	yes	5	5 to 1
222	N200_S40_+P_+K	Arkeos	4.30871	H21	1.46064	2	19	30	1	H21	200	40	yes	yes	5	5 to 1
222	N200_S40_+P_+K	Arkeos	4.44689	H21	1.4922	2	19	30	2	H21	200	40	yes	yes	5	5 to 1
222	N200_S40_+P_+K	Arkeos	4.42819	H21	1.48799	2	19	30	3	H21	200	40	yes	yes	5	5 to 1
223	N200_S40_+P_+K	Zulu	2.64085	H21	0.971103	2	19	31	1	H21	200	40	yes	yes	5	5 to 1
223	N200_S40_+P_+K	Zulu	2.68064	H21	0.986055	2	19	31	2	H21	200	40	yes	yes	5	5 to 1
223	N200_S40_+P_+K	Zulu	2.68662	H21	0.988283	2	19	31	3	H21	200	40	yes	yes	5	5 to 1
224	N200_S40_+P_+K	Croft	2.84378	H21	1.04514	2	19	32	1	H21	200	40	yes	yes	5	5 to 1
224	N200_S40_+P_+K	Croft	2.83265	H21	1.04121	2	19	32	2	H21	200	40	yes	yes	5	5 to 1
224	N200_S40_+P_+K	Croft	2.84724	H21	1.04635	2	19	32	3	H21	200	40	yes	yes	5	5 to 1
225	N200_S40_+P_+K	Basset	2.60869	H21	0.958848	2	19	33	1	H21	200	40	yes	yes	5	5 to 1
225	N200_S40_+P_+K	Basset	2.58484	H21	0.949665	2	19	33	2	H21	200	40	yes	yes	5	5 to 1
225	N200_S40_+P_+K	Basset	2.56087	H21	0.940347	2	19	33	3	H21	200	40	yes	yes	5	5 to 1
226	N200_S40_+P_+K	Invicta	2.63591	H21	0.969229	2	19	34	1	H21	200	40	yes	yes	5	5 to 1
226	N200_S40_+P_+K	Invicta	2.59419	H21	0.953274	2	19	34	2	H21	200	40	yes	yes	5	5 to 1
226	N200_S40_+P_+K	Invicta	2.62512	H21	0.965127	2	19	34	3	H21	200	40	yes	yes	5	5 to 1
227	N200_S40_+P_+K	Myriad	2.32016	H21	0.841635	2	19	35	1	H21	200	40	yes	yes	5	5 to 1
227	N200_S40_+P_+K	Myriad	2.37794	H21	0.866235	2	19	35	2	H21	200	40	yes	yes	5	5 to 1
227	N200_S40_+P_+K	Myriad	2.3837	H21	0.868652	2	19	35	3	H21	200	40	yes	yes	5	5 to 1
228	N200_S40_+P_+K	Barrel	2.44076	H21	0.892309	2	19	36	1	H21	200	40	yes	yes	5	5 to 1
228	N200_S40_+P_+K	Barrel	2.46559	H21	0.902431	2	19	36	2	H21	200	40	yes	yes	5	5 to 1
228	N200_S40_+P_+K	Barrel	2.47751	H21	0.907252	2	19	36	3	H21	200	40	yes	yes	5	5 to 1
229	N100_S20_-P_-K	Basset	2.0756	H21	0.730251	2	20	37	1	H21	100	20	no	no	5	5 to 1
229	N100_S20_-P_-K	Basset	2.14268	H21	0.762059	2	20	37	2	H21	100	20	no	no	5	5 to 1
229	N100_S20_-P_-K	Basset	2.14818	H21	0.764622	2	20	37	3	H21	100	20	no	no	5	5 to 1
230	N100_S20_-P_-K	Myriad	1.53555	H21	0.428892	2	20	38	1	H21	100	20	no	no	5	5 to 1
230	N100_S20_-P_-K	Myriad	1.56244	H21	0.446248	2	20	38	2	H21	100	20	no	no	5	5 to 1
230	N100_S20_-P_-K	Myriad	1.54012	H21	0.431862	2	20	38	3	H21	100	20	no	no	5	5 to 1
231	N100_S20_-P_-K	Claire	2.09567	H21	0.739873	2	20	39	1	H21	100	20	no	no	5	5 to 1
231	N100_S20_-P_-K	Claire	2.08268	H21	0.733655	2	20	39	2	H21	100	20	no	no	5	5 to 1
231	N100_S20_-P_-K	Claire	2.07972	H21	0.732234	2	20	39	3	H21	100	20	no	no	5	5 to 1
232	N100_S20_-P_-K	Croft	2.8025	H21	1.03051	2	20	40	1	H21	100	20	no	no	5	5 to 1
232	N100_S20_-P_-K	Croft	2.78325	H21	1.02362	2	20	40	2	H21	100	20	no	no	5	5 to 1
232	N100_S20_-P_-K	Croft	3.11055	H21	1.1348	2	20	40	3	H21	100	20	no	no	5	5 to 1
233	N100_S20_-P_-K	Barrel	2.05658	H21	0.721044	2	20	41	1	H21	100	20	no	no	5	5 to 1
233	N100_S20_-P_-K	Barrel	2.07483	H21	0.729881	2	20	41	2	H21	100	20	no	no	5	5 to 1
233	N100_S20_-P_-K	Barrel	1.9725	H21	0.679301	2	20	41	3	H21	100	20	no	no	5	5 to 1
234	N100_S20_-P_-K	Arkeos	3.01496	H21	1.10359	2	20	42	1	H21	100	20	no	no	5	5 to 1
234	N100_S20_-P_-K	Arkeos	2.97691	H21	1.09089	2	20	42	2	H21	100	20	no	no	5	5 to 1
234	N100_S20_-P_-K	Arkeos	3.09519	H21	1.12985	2	20	42	3	H21	100	20	no	no	5	5 to 1
235	N100_S20_-P_-K	Horatio	2.00431	H21	0.6953	2	20	43	1	H21	100	20	no	no	5	5 to 1
235	N100_S20_-P_-K	Horatio	2.05433	H21	0.719949	2	20	43	2	H21	100	20	no	no	5	5 to 1
235	N100_S20_-P_-K	Horatio	2.1081	H21	0.745786	2	20	43	3	H21	100	20	no	no	5	5 to 1
236	N100_S20_-P_-K	Leeds	1.98604	H21	0.686141	2	20	44	1	H21	100	20	no	no	5	5 to 1
236	N100_S20_-P_-K	Leeds	1.89077	H21	0.636984	2	20	44	2	H21	100	20	no	no	5	5 to 1
236	N100_S20_-P_-K	Leeds	1.93852	H21	0.661925	2	20	44	3	H21	100	20	no	no	5	5 to 1
237	N100_S20_-P_-K	Zulu	2.30993	H21	0.837218	2	20	45	1	H21	100	20	no	no	5	5 to 1
237	N100_S20_-P_-K	Zulu	2.32588	H21	0.844099	2	20	45	2	H21	100	20	no	no	5	5 to 1
237	N100_S20_-P_-K	Zulu	2.31189	H21	0.838067	2	20	45	3	H21	100	20	no	no	5	5 to 1
238	N100_S20_-P_-K	Elicit	1.91705	H21	0.650788	2	20	46	1	H21	100	20	no	no	5	5 to 1
238	N100_S20_-P_-K	Elicit	1.92144	H21	0.653073	2	20	46	2	H21	100	20	no	no	5	5 to 1
238	N100_S20_-P_-K	Elicit	1.88248	H21	0.632592	2	20	46	3	H21	100	20	no	no	5	5 to 1
239	N100_S20_-P_-K	Invicta	2.52776	H21	0.927333	2	20	47	1	H21	100	20	no	no	5	5 to 1
239	N100_S20_-P_-K	Invicta	2.57077	H21	0.944207	2	20	47	2	H21	100	20	no	no	5	5 to 1
239	N100_S20_-P_-K	Invicta	2.61649	H21	0.961834	2	20	47	3	H21	100	20	no	no	5	5 to 1
240	N100_S20_-P_-K	Firefly	2.17608	H21	0.777523	2	20	48	1	H21	100	20	no	no	5	5 to 1
240	N100_S20_-P_-K	Firefly	1.94332	H21	0.664399	2	20	48	2	H21	100	20	no	no	5	5 to 1
240	N100_S20_-P_-K	Firefly	2.19651	H21	0.78687	2	20	48	3	H21	100	20	no	no	5	5 to 1
241	N200_S20_+P_+K	Croft	3.28619	H21	1.18973	2	21	1	1	H21	200	20	yes	yes	5	10 to 1
241	N200_S20_+P_+K	Croft	3.35744	H21	1.21118	2	21	1	2	H21	200	20	yes	yes	5	10 to 1
241	N200_S20_+P_+K	Croft	3.27881	H21	1.18748	2	21	1	3	H21	200	20	yes	yes	5	10 to 1
242	N200_S20_+P_+K	Firefly	2.26079	H21	0.815714	2	21	2	1	H21	200	20	yes	yes	5	10 to 1
242	N200_S20_+P_+K	Firefly	2.59069	H21	0.951923	2	21	2	2	H21	200	20	yes	yes	5	10 to 1
242	N200_S20_+P_+K	Firefly	2.65557	H21	0.976658	2	21	2	3	H21	200	20	yes	yes	5	10 to 1
243	N200_S20_+P_+K	Invicta	3.01622	H21	1.104	2	21	3	1	H21	200	20	yes	yes	5	10 to 1
243	N200_S20_+P_+K	Invicta	2.93138	H21	1.07547	2	21	3	2	H21	200	20	yes	yes	5	10 to 1
243	N200_S20_+P_+K	Invicta	3.00024	H21	1.09869	2	21	3	3	H21	200	20	yes	yes	5	10 to 1
244	N200_S20_+P_+K	Claire	2.9585	H21	1.08468	2	21	4	1	H21	200	20	yes	yes	5	10 to 1
244	N200_S20_+P_+K	Claire	2.89932	H21	1.06447	2	21	4	2	H21	200	20	yes	yes	5	10 to 1
244	N200_S20_+P_+K	Claire	2.97272	H21	1.08948	2	21	4	3	H21	200	20	yes	yes	5	10 to 1
245	N200_S20_+P_+K	Barrel	3.75978	H21	1.32436	2	21	5	1	H21	200	20	yes	yes	5	10 to 1
245	N200_S20_+P_+K	Barrel	3.81684	H21	1.33942	2	21	5	2	H21	200	20	yes	yes	5	10 to 1
245	N200_S20_+P_+K	Barrel	3.84713	H21	1.34733	2	21	5	3	H21	200	20	yes	yes	5	10 to 1
246	N200_S20_+P_+K	Horatio	3.18224	H21	1.15759	2	21	6	1	H21	200	20	yes	yes	5	10 to 1
246	N200_S20_+P_+K	Horatio	3.16264	H21	1.15141	2	21	6	2	H21	200	20	yes	yes	5	10 to 1
246	N200_S20_+P_+K	Horatio	3.09466	H21	1.12968	2	21	6	3	H21	200	20	yes	yes	5	10 to 1
247	N200_S20_+P_+K	Basset	2.69224	H21	0.990374	2	21	7	1	H21	200	20	yes	yes	5	10 to 1
247	N200_S20_+P_+K	Basset	2.83004	H21	1.04029	2	21	7	2	H21	200	20	yes	yes	5	10 to 1
247	N200_S20_+P_+K	Basset	2.79536	H21	1.02796	2	21	7	3	H21	200	20	yes	yes	5	10 to 1
248	N200_S20_+P_+K	Arkeos	3.05388	H21	1.11641	2	21	8	1	H21	200	20	yes	yes	5	10 to 1
248	N200_S20_+P_+K	Arkeos	3.1506	H21	1.14759	2	21	8	2	H21	200	20	yes	yes	5	10 to 1
248	N200_S20_+P_+K	Arkeos	3.1217	H21	1.13838	2	21	8	3	H21	200	20	yes	yes	5	10 to 1
249	N200_S20_+P_+K	Myriad	2.08007	H21	0.732403	2	21	9	1	H21	200	20	yes	yes	5	10 to 1
249	N200_S20_+P_+K	Myriad	1.99013	H21	0.6882	2	21	9	2	H21	200	20	yes	yes	5	10 to 1
249	N200_S20_+P_+K	Myriad	2.04244	H21	0.714146	2	21	9	3	H21	200	20	yes	yes	5	10 to 1
250	N200_S20_+P_+K	Elicit	2.53322	H21	0.92949	2	21	10	1	H21	200	20	yes	yes	5	10 to 1
250	N200_S20_+P_+K	Elicit	2.45294	H21	0.897286	2	21	10	2	H21	200	20	yes	yes	5	10 to 1
250	N200_S20_+P_+K	Elicit	3.06921	H21	1.12142	2	21	10	3	H21	200	20	yes	yes	5	10 to 1
251	N200_S20_+P_+K	Leeds	3.63105	H21	1.28952	2	21	11	1	H21	200	20	yes	yes	5	10 to 1
251	N200_S20_+P_+K	Leeds	3.77031	H21	1.32716	2	21	11	2	H21	200	20	yes	yes	5	10 to 1
251	N200_S20_+P_+K	Leeds	3.74441	H21	1.32026	2	21	11	3	H21	200	20	yes	yes	5	10 to 1
252	N200_S20_+P_+K	Zulu	2.85092	H21	1.04764	2	21	12	1	H21	200	20	yes	yes	5	10 to 1
252	N200_S20_+P_+K	Zulu	2.80882	H21	1.03277	2	21	12	2	H21	200	20	yes	yes	5	10 to 1
252	N200_S20_+P_+K	Zulu	2.61712	H21	0.962073	2	21	12	3	H21	200	20	yes	yes	5	10 to 1
253	N100_S10_+P_+K	Leeds	1.97037	H21	0.678219	2	22	13	1	H21	100	10	yes	yes	5	10 to 1
253	N100_S10_+P_+K	Leeds	2.00023	H21	0.693261	2	22	13	2	H21	100	10	yes	yes	5	10 to 1
253	N100_S10_+P_+K	Leeds	2.07458	H21	0.729757	2	22	13	3	H21	100	10	yes	yes	5	10 to 1
254	N100_S10_+P_+K	Croft	1.8636	H21	0.622511	2	22	14	1	H21	100	10	yes	yes	5	10 to 1
254	N100_S10_+P_+K	Croft	1.94015	H21	0.662764	2	22	14	2	H21	100	10	yes	yes	5	10 to 1
254	N100_S10_+P_+K	Croft	1.92644	H21	0.655673	2	22	14	3	H21	100	10	yes	yes	5	10 to 1
255	N100_S10_+P_+K	Barrel	2.23962	H21	0.806304	2	22	15	1	H21	100	10	yes	yes	5	10 to 1
255	N100_S10_+P_+K	Barrel	2.21477	H21	0.79515	2	22	15	2	H21	100	10	yes	yes	5	10 to 1
255	N100_S10_+P_+K	Barrel	2.30712	H21	0.835998	2	22	15	3	H21	100	10	yes	yes	5	10 to 1
256	N100_S10_+P_+K	Basset	2.77294	H21	1.01991	2	22	16	1	H21	100	10	yes	yes	5	10 to 1
256	N100_S10_+P_+K	Basset	2.84029	H21	1.04391	2	22	16	2	H21	100	10	yes	yes	5	10 to 1
256	N100_S10_+P_+K	Basset	2.82717	H21	1.03928	2	22	16	3	H21	100	10	yes	yes	5	10 to 1
257	N100_S10_+P_+K	Zulu	2.42365	H21	0.885273	2	22	17	1	H21	100	10	yes	yes	5	10 to 1
257	N100_S10_+P_+K	Zulu	2.41249	H21	0.880658	2	22	17	2	H21	100	10	yes	yes	5	10 to 1
257	N100_S10_+P_+K	Zulu	2.40604	H21	0.877981	2	22	17	3	H21	100	10	yes	yes	5	10 to 1
258	N100_S10_+P_+K	Myriad	1.77679	H21	0.574806	2	22	18	1	H21	100	10	yes	yes	5	10 to 1
258	N100_S10_+P_+K	Myriad	1.82484	H21	0.601493	2	22	18	2	H21	100	10	yes	yes	5	10 to 1
258	N100_S10_+P_+K	Myriad	1.84525	H21	0.612616	2	22	18	3	H21	100	10	yes	yes	5	10 to 1
259	N100_S10_+P_+K	Claire	2.03763	H21	0.711785	2	22	19	1	H21	100	10	yes	yes	5	10 to 1
259	N100_S10_+P_+K	Claire	2.03917	H21	0.712542	2	22	19	2	H21	100	10	yes	yes	5	10 to 1
259	N100_S10_+P_+K	Claire	1.97591	H21	0.68103	2	22	19	3	H21	100	10	yes	yes	5	10 to 1
260	N100_S10_+P_+K	Arkeos	3.03887	H21	1.11149	2	22	20	1	H21	100	10	yes	yes	5	10 to 1
260	N100_S10_+P_+K	Arkeos	3.11451	H21	1.13607	2	22	20	2	H21	100	10	yes	yes	5	10 to 1
260	N100_S10_+P_+K	Arkeos	3.09333	H21	1.12925	2	22	20	3	H21	100	10	yes	yes	5	10 to 1
261	N100_S10_+P_+K	Firefly	1.74702	H21	0.557912	2	22	21	1	H21	100	10	yes	yes	5	10 to 1
261	N100_S10_+P_+K	Firefly	1.76263	H21	0.566805	2	22	21	2	H21	100	10	yes	yes	5	10 to 1
261	N100_S10_+P_+K	Firefly	1.78327	H21	0.578449	2	22	21	3	H21	100	10	yes	yes	5	10 to 1
262	N100_S10_+P_+K	Elicit	2.04373	H21	0.714777	2	22	22	1	H21	100	10	yes	yes	5	10 to 1
262	N100_S10_+P_+K	Elicit	2.11433	H21	0.748737	2	22	22	2	H21	100	10	yes	yes	5	10 to 1
262	N100_S10_+P_+K	Elicit	2.14196	H21	0.76172	2	22	22	3	H21	100	10	yes	yes	5	10 to 1
263	N100_S10_+P_+K	Invicta	3.43863	H21	1.23507	2	22	23	1	H21	100	10	yes	yes	5	10 to 1
263	N100_S10_+P_+K	Invicta	3.7537	H21	1.32274	2	22	23	2	H21	100	10	yes	yes	5	10 to 1
263	N100_S10_+P_+K	Invicta	3.65991	H21	1.29744	2	22	23	3	H21	100	10	yes	yes	5	10 to 1
264	N100_S10_+P_+K	Horatio	4.47349	H21	1.49817	2	22	24	1	H21	100	10	yes	yes	5	10 to 1
264	N100_S10_+P_+K	Horatio	4.37607	H21	1.47615	2	22	24	2	H21	100	10	yes	yes	5	10 to 1
264	N100_S10_+P_+K	Horatio	4.4524	H21	1.49344	2	22	24	3	H21	100	10	yes	yes	5	10 to 1
265	N200_S0_+P_+K	Leeds	32.8421	H21	3.49171	2	23	25	1	H21	200	0	yes	yes	5	200 to 0
265	N200_S0_+P_+K	Leeds	25.9161	H21	3.25487	2	23	25	2	H21	200	0	yes	yes	5	200 to 0
265	N200_S0_+P_+K	Leeds	25.4007	H21	3.23478	2	23	25	3	H21	200	0	yes	yes	5	200 to 0
266	N200_S0_+P_+K	Zulu	40.642	H21	3.7048	2	23	26	1	H21	200	0	yes	yes	5	200 to 0
266	N200_S0_+P_+K	Zulu	33.2719	H21	3.50471	2	23	26	2	H21	200	0	yes	yes	5	200 to 0
266	N200_S0_+P_+K	Zulu	34.6165	H21	3.54433	2	23	26	3	H21	200	0	yes	yes	5	200 to 0
267	N200_S0_+P_+K	Horatio	20.8848	H21	3.03902	2	23	27	1	H21	200	0	yes	yes	5	200 to 0
267	N200_S0_+P_+K	Horatio	21.576	H21	3.07158	2	23	27	2	H21	200	0	yes	yes	5	200 to 0
267	N200_S0_+P_+K	Horatio	24.952	H21	3.21695	2	23	27	3	H21	200	0	yes	yes	5	200 to 0
268	N200_S0_+P_+K	Croft	40.3045	H21	3.69646	2	23	28	1	H21	200	0	yes	yes	5	200 to 0
268	N200_S0_+P_+K	Croft	31.3587	H21	3.44549	2	23	28	2	H21	200	0	yes	yes	5	200 to 0
268	N200_S0_+P_+K	Croft	44.9986	H21	3.80663	2	23	28	3	H21	200	0	yes	yes	5	200 to 0
269	N200_S0_+P_+K	Elicit	36.2062	H21	3.58923	2	23	29	1	H21	200	0	yes	yes	5	200 to 0
269	N200_S0_+P_+K	Elicit	30.7972	H21	3.42742	2	23	29	2	H21	200	0	yes	yes	5	200 to 0
269	N200_S0_+P_+K	Elicit	31.4981	H21	3.44993	2	23	29	3	H21	200	0	yes	yes	5	200 to 0
270	N200_S0_+P_+K	Basset	23.1069	H21	3.14013	2	23	30	1	H21	200	0	yes	yes	5	200 to 0
270	N200_S0_+P_+K	Basset	19.973	H21	2.99438	2	23	30	2	H21	200	0	yes	yes	5	200 to 0
270	N200_S0_+P_+K	Basset	23.4007	H21	3.15276	2	23	30	3	H21	200	0	yes	yes	5	200 to 0
271	N200_S0_+P_+K	Barrel	23.6019	H21	3.16133	2	23	31	1	H21	200	0	yes	yes	5	200 to 0
271	N200_S0_+P_+K	Barrel	22.9414	H21	3.13294	2	23	31	2	H21	200	0	yes	yes	5	200 to 0
271	N200_S0_+P_+K	Barrel	19.0058	H21	2.94474	2	23	31	3	H21	200	0	yes	yes	5	200 to 0
272	N200_S0_+P_+K	Firefly	13.0286	H21	2.56714	2	23	32	1	H21	200	0	yes	yes	5	200 to 0
272	N200_S0_+P_+K	Firefly	13.4339	H21	2.59778	2	23	32	2	H21	200	0	yes	yes	5	200 to 0
272	N200_S0_+P_+K	Firefly	16.2745	H21	2.7896	2	23	32	3	H21	200	0	yes	yes	5	200 to 0
273	N200_S0_+P_+K	Claire	12.7887	H21	2.54857	2	23	33	1	H21	200	0	yes	yes	5	200 to 0
273	N200_S0_+P_+K	Claire	16.8472	H21	2.82418	2	23	33	2	H21	200	0	yes	yes	5	200 to 0
273	N200_S0_+P_+K	Claire	17.3919	H21	2.856	2	23	33	3	H21	200	0	yes	yes	5	200 to 0
274	N200_S0_+P_+K	Myriad	20.9463	H21	3.04196	2	23	34	1	H21	200	0	yes	yes	5	200 to 0
274	N200_S0_+P_+K	Myriad	16.9153	H21	2.82822	2	23	34	2	H21	200	0	yes	yes	5	200 to 0
274	N200_S0_+P_+K	Myriad	18.6933	H21	2.92817	2	23	34	3	H21	200	0	yes	yes	5	200 to 0
275	N200_S0_+P_+K	Arkeos	12.9917	H21	2.56431	2	23	35	1	H21	200	0	yes	yes	5	200 to 0
275	N200_S0_+P_+K	Arkeos	14.1057	H21	2.64658	2	23	35	2	H21	200	0	yes	yes	5	200 to 0
275	N200_S0_+P_+K	Arkeos	12.1607	H21	2.49821	2	23	35	3	H21	200	0	yes	yes	5	200 to 0
276	N200_S0_+P_+K	Invicta	14.6295	H21	2.68304	2	23	36	1	H21	200	0	yes	yes	5	200 to 0
276	N200_S0_+P_+K	Invicta	18.3756	H21	2.91102	2	23	36	2	H21	200	0	yes	yes	5	200 to 0
276	N200_S0_+P_+K	Invicta	17.7324	H21	2.87539	2	23	36	3	H21	200	0	yes	yes	5	200 to 0
277	N100_S20_+P_+K	Zulu	1.89012	H21	0.636639	2	24	37	1	H21	100	20	yes	yes	5	5 to 1
277	N100_S20_+P_+K	Zulu	1.96057	H21	0.673238	2	24	37	2	H21	100	20	yes	yes	5	5 to 1
277	N100_S20_+P_+K	Zulu	1.95758	H21	0.671708	2	24	37	3	H21	100	20	yes	yes	5	5 to 1
278	N100_S20_+P_+K	Barrel	1.89479	H21	0.63911	2	24	38	1	H21	100	20	yes	yes	5	5 to 1
278	N100_S20_+P_+K	Barrel	1.92679	H21	0.655856	2	24	38	2	H21	100	20	yes	yes	5	5 to 1
278	N100_S20_+P_+K	Barrel	1.87821	H21	0.63032	2	24	38	3	H21	100	20	yes	yes	5	5 to 1
279	N100_S20_+P_+K	Leeds	2.163	H21	0.771496	2	24	39	1	H21	100	20	yes	yes	5	5 to 1
279	N100_S20_+P_+K	Leeds	2.2332	H21	0.803436	2	24	39	2	H21	100	20	yes	yes	5	5 to 1
279	N100_S20_+P_+K	Leeds	2.27608	H21	0.822453	2	24	39	3	H21	100	20	yes	yes	5	5 to 1
280	N100_S20_+P_+K	Horatio	2.01078	H21	0.69852	2	24	40	1	H21	100	20	yes	yes	5	5 to 1
280	N100_S20_+P_+K	Horatio	2.07267	H21	0.728838	2	24	40	2	H21	100	20	yes	yes	5	5 to 1
280	N100_S20_+P_+K	Horatio	2.04952	H21	0.717608	2	24	40	3	H21	100	20	yes	yes	5	5 to 1
281	N100_S20_+P_+K	Invicta	2.40738	H21	0.878537	2	24	41	1	H21	100	20	yes	yes	5	5 to 1
281	N100_S20_+P_+K	Invicta	2.48706	H21	0.911101	2	24	41	2	H21	100	20	yes	yes	5	5 to 1
281	N100_S20_+P_+K	Invicta	2.4037	H21	0.877009	2	24	41	3	H21	100	20	yes	yes	5	5 to 1
282	N100_S20_+P_+K	Basset	2.21351	H21	0.794581	2	24	42	1	H21	100	20	yes	yes	5	5 to 1
282	N100_S20_+P_+K	Basset	2.28395	H21	0.825908	2	24	42	2	H21	100	20	yes	yes	5	5 to 1
282	N100_S20_+P_+K	Basset	2.21487	H21	0.795192	2	24	42	3	H21	100	20	yes	yes	5	5 to 1
283	N100_S20_+P_+K	Elicit	1.84898	H21	0.614633	2	24	43	1	H21	100	20	yes	yes	5	5 to 1
283	N100_S20_+P_+K	Elicit	1.78058	H21	0.576938	2	24	43	2	H21	100	20	yes	yes	5	5 to 1
283	N100_S20_+P_+K	Elicit	1.89247	H21	0.637883	2	24	43	3	H21	100	20	yes	yes	5	5 to 1
284	N100_S20_+P_+K	Arkeos	3.29331	H21	1.19189	2	24	44	1	H21	100	20	yes	yes	5	5 to 1
284	N100_S20_+P_+K	Arkeos	3.29596	H21	1.1927	2	24	44	2	H21	100	20	yes	yes	5	5 to 1
284	N100_S20_+P_+K	Arkeos	3.36932	H21	1.21471	2	24	44	3	H21	100	20	yes	yes	5	5 to 1
285	N100_S20_+P_+K	Croft	2.33282	H21	0.847079	2	24	45	1	H21	100	20	yes	yes	5	5 to 1
285	N100_S20_+P_+K	Croft	2.26141	H21	0.815988	2	24	45	2	H21	100	20	yes	yes	5	5 to 1
285	N100_S20_+P_+K	Croft	2.22229	H21	0.798539	2	24	45	3	H21	100	20	yes	yes	5	5 to 1
286	N100_S20_+P_+K	Firefly	2.20169	H21	0.789226	2	24	46	1	H21	100	20	yes	yes	5	5 to 1
286	N100_S20_+P_+K	Firefly	2.22446	H21	0.799514	2	24	46	2	H21	100	20	yes	yes	5	5 to 1
286	N100_S20_+P_+K	Firefly	2.12003	H21	0.75143	2	24	46	3	H21	100	20	yes	yes	5	5 to 1
287	N100_S20_+P_+K	Myriad	1.93223	H21	0.658675	2	24	47	1	H21	100	20	yes	yes	5	5 to 1
287	N100_S20_+P_+K	Myriad	1.95249	H21	0.669103	2	24	47	2	H21	100	20	yes	yes	5	5 to 1
287	N100_S20_+P_+K	Myriad	2.02952	H21	0.707799	2	24	47	3	H21	100	20	yes	yes	5	5 to 1
288	N100_S20_+P_+K	Claire	2.46742	H21	0.903175	2	24	48	1	H21	100	20	yes	yes	5	5 to 1
288	N100_S20_+P_+K	Claire	2.47926	H21	0.907961	2	24	48	2	H21	100	20	yes	yes	5	5 to 1
288	N100_S20_+P_+K	Claire	2.52586	H21	0.926581	2	24	48	3	H21	100	20	yes	yes	5	5 to 1
289	N200_S10_+P_+K	Horatio	3.20332	H21	1.16419	3	25	1	1	H21	200	10	yes	yes	6	20 to 1
289	N200_S10_+P_+K	Horatio	3.2604	H21	1.18185	3	25	1	2	H21	200	10	yes	yes	6	20 to 1
289	N200_S10_+P_+K	Horatio	3.41373	H21	1.22781	3	25	1	3	H21	200	10	yes	yes	6	20 to 1
290	N200_S10_+P_+K	Elicit	2.69131	H21	0.990028	3	25	2	1	H21	200	10	yes	yes	6	20 to 1
290	N200_S10_+P_+K	Elicit	5.40491	H21	1.68731	3	25	2	2	H21	200	10	yes	yes	6	20 to 1
290	N200_S10_+P_+K	Elicit	5.43014	H21	1.69196	3	25	2	3	H21	200	10	yes	yes	6	20 to 1
291	N200_S10_+P_+K	Barrel	5.09722	H21	1.6287	3	25	3	1	H21	200	10	yes	yes	6	20 to 1
291	N200_S10_+P_+K	Barrel	5.10482	H21	1.63019	3	25	3	2	H21	200	10	yes	yes	6	20 to 1
291	N200_S10_+P_+K	Barrel	5.21689	H21	1.6519	3	25	3	3	H21	200	10	yes	yes	6	20 to 1
292	N200_S10_+P_+K	Myriad	3.5706	H21	1.27273	3	25	4	1	H21	200	10	yes	yes	6	20 to 1
292	N200_S10_+P_+K	Myriad	3.58934	H21	1.27797	3	25	4	2	H21	200	10	yes	yes	6	20 to 1
292	N200_S10_+P_+K	Myriad	3.43686	H21	1.23456	3	25	4	3	H21	200	10	yes	yes	6	20 to 1
293	N200_S10_+P_+K	Croft	5.6587	H21	1.73319	3	25	5	1	H21	200	10	yes	yes	6	20 to 1
293	N200_S10_+P_+K	Croft	5.61579	H21	1.72558	3	25	5	2	H21	200	10	yes	yes	6	20 to 1
293	N200_S10_+P_+K	Croft	5.57613	H21	1.71849	3	25	5	3	H21	200	10	yes	yes	6	20 to 1
294	N200_S10_+P_+K	Firefly	3.13775	H21	1.14351	3	25	6	1	H21	200	10	yes	yes	6	20 to 1
294	N200_S10_+P_+K	Firefly	3.11152	H21	1.13511	3	25	6	2	H21	200	10	yes	yes	6	20 to 1
294	N200_S10_+P_+K	Firefly	3.16103	H21	1.1509	3	25	6	3	H21	200	10	yes	yes	6	20 to 1
295	N200_S10_+P_+K	Arkeos	NA	H21		3	25	7	1	H21	200	10	yes	yes	6	20 to 1
295	N200_S10_+P_+K	Arkeos	NA	H21		3	25	7	2	H21	200	10	yes	yes	6	20 to 1
295	N200_S10_+P_+K	Arkeos	NA	H21		3	25	7	3	H21	200	10	yes	yes	6	20 to 1
296	N200_S10_+P_+K	Leeds	3.22898	H21	1.17217	3	25	8	1	H21	200	10	yes	yes	6	20 to 1
296	N200_S10_+P_+K	Leeds	3.33714	H21	1.20511	3	25	8	2	H21	200	10	yes	yes	6	20 to 1
296	N200_S10_+P_+K	Leeds	2.96861	H21	1.08809	3	25	8	3	H21	200	10	yes	yes	6	20 to 1
297	N200_S10_+P_+K	Basset	3.05306	H21	1.11614	3	25	9	1	H21	200	10	yes	yes	6	20 to 1
297	N200_S10_+P_+K	Basset	2.96201	H21	1.08587	3	25	9	2	H21	200	10	yes	yes	6	20 to 1
297	N200_S10_+P_+K	Basset	2.74386	H21	1.00937	3	25	9	3	H21	200	10	yes	yes	6	20 to 1
298	N200_S10_+P_+K	Zulu	4.43381	H21	1.48926	3	25	10	1	H21	200	10	yes	yes	6	20 to 1
298	N200_S10_+P_+K	Zulu	4.3684	H21	1.4744	3	25	10	2	H21	200	10	yes	yes	6	20 to 1
298	N200_S10_+P_+K	Zulu	4.5241	H21	1.50942	3	25	10	3	H21	200	10	yes	yes	6	20 to 1
299	N200_S10_+P_+K	Invicta	3.52079	H21	1.25869	3	25	11	1	H21	200	10	yes	yes	6	20 to 1
299	N200_S10_+P_+K	Invicta	3.48254	H21	1.24776	3	25	11	2	H21	200	10	yes	yes	6	20 to 1
299	N200_S10_+P_+K	Invicta	3.61488	H21	1.28506	3	25	11	3	H21	200	10	yes	yes	6	20 to 1
300	N200_S10_+P_+K	Claire	4.36842	H21	1.4744	3	25	12	1	H21	200	10	yes	yes	6	20 to 1
300	N200_S10_+P_+K	Claire	4.35242	H21	1.47073	3	25	12	2	H21	200	10	yes	yes	6	20 to 1
300	N200_S10_+P_+K	Claire	4.51091	H21	1.5065	3	25	12	3	H21	200	10	yes	yes	6	20 to 1
301	N100_S40_+P_+K	Croft	1.27476	H21	0.242759	3	26	13	1	H21	100	40	yes	yes	6	2.5 to 1
301	N100_S40_+P_+K	Croft	1.32428	H21	0.280873	3	26	13	2	H21	100	40	yes	yes	6	2.5 to 1
301	N100_S40_+P_+K	Croft	1.30278	H21	0.264497	3	26	13	3	H21	100	40	yes	yes	6	2.5 to 1
302	N100_S40_+P_+K	Firefly	1.46566	H21	0.382307	3	26	14	1	H21	100	40	yes	yes	6	2.5 to 1
302	N100_S40_+P_+K	Firefly	1.49082	H21	0.399328	3	26	14	2	H21	100	40	yes	yes	6	2.5 to 1
302	N100_S40_+P_+K	Firefly	1.46372	H21	0.380981	3	26	14	3	H21	100	40	yes	yes	6	2.5 to 1
303	N100_S40_+P_+K	Zulu	1.58521	H21	0.460715	3	26	15	1	H21	100	40	yes	yes	6	2.5 to 1
303	N100_S40_+P_+K	Zulu	1.58796	H21	0.462449	3	26	15	2	H21	100	40	yes	yes	6	2.5 to 1
303	N100_S40_+P_+K	Zulu	1.58385	H21	0.45986	3	26	15	3	H21	100	40	yes	yes	6	2.5 to 1
304	N100_S40_+P_+K	Claire	1.64163	H21	0.495687	3	26	16	1	H21	100	40	yes	yes	6	2.5 to 1
304	N100_S40_+P_+K	Claire	1.71416	H21	0.538924	3	26	16	2	H21	100	40	yes	yes	6	2.5 to 1
304	N100_S40_+P_+K	Claire	1.60896	H21	0.475588	3	26	16	3	H21	100	40	yes	yes	6	2.5 to 1
305	N100_S40_+P_+K	Barrel	1.40687	H21	0.341366	3	26	17	1	H21	100	40	yes	yes	6	2.5 to 1
305	N100_S40_+P_+K	Barrel	1.35672	H21	0.305069	3	26	17	2	H21	100	40	yes	yes	6	2.5 to 1
305	N100_S40_+P_+K	Barrel	1.39496	H21	0.332868	3	26	17	3	H21	100	40	yes	yes	6	2.5 to 1
306	N100_S40_+P_+K	Arkeos	2.33844	H21	0.849484	3	26	18	1	H21	100	40	yes	yes	6	2.5 to 1
306	N100_S40_+P_+K	Arkeos	2.4002	H21	0.875553	3	26	18	2	H21	100	40	yes	yes	6	2.5 to 1
306	N100_S40_+P_+K	Arkeos	2.27286	H21	0.821037	3	26	18	3	H21	100	40	yes	yes	6	2.5 to 1
307	N100_S40_+P_+K	Elicit	1.53667	H21	0.429619	3	26	19	1	H21	100	40	yes	yes	6	2.5 to 1
307	N100_S40_+P_+K	Elicit	1.5694	H21	0.450692	3	26	19	2	H21	100	40	yes	yes	6	2.5 to 1
307	N100_S40_+P_+K	Elicit	1.52705	H21	0.423338	3	26	19	3	H21	100	40	yes	yes	6	2.5 to 1
308	N100_S40_+P_+K	Myriad	1.40124	H21	0.337356	3	26	20	1	H21	100	40	yes	yes	6	2.5 to 1
308	N100_S40_+P_+K	Myriad	1.43567	H21	0.361635	3	26	20	2	H21	100	40	yes	yes	6	2.5 to 1
308	N100_S40_+P_+K	Myriad	1.44194	H21	0.365992	3	26	20	3	H21	100	40	yes	yes	6	2.5 to 1
309	N100_S40_+P_+K	Basset	1.85516	H21	0.617969	3	26	21	1	H21	100	40	yes	yes	6	2.5 to 1
309	N100_S40_+P_+K	Basset	1.77856	H21	0.575801	3	26	21	2	H21	100	40	yes	yes	6	2.5 to 1
309	N100_S40_+P_+K	Basset	1.82338	H21	0.60069	3	26	21	3	H21	100	40	yes	yes	6	2.5 to 1
310	N100_S40_+P_+K	Leeds	1.60808	H21	0.475039	3	26	22	1	H21	100	40	yes	yes	6	2.5 to 1
310	N100_S40_+P_+K	Leeds	1.67471	H21	0.515643	3	26	22	2	H21	100	40	yes	yes	6	2.5 to 1
310	N100_S40_+P_+K	Leeds	1.68248	H21	0.520267	3	26	22	3	H21	100	40	yes	yes	6	2.5 to 1
311	N100_S40_+P_+K	Horatio	1.49527	H21	0.402305	3	26	23	1	H21	100	40	yes	yes	6	2.5 to 1
311	N100_S40_+P_+K	Horatio	1.90208	H21	0.642947	3	26	23	2	H21	100	40	yes	yes	6	2.5 to 1
311	N100_S40_+P_+K	Horatio	1.70457	H21	0.533312	3	26	23	3	H21	100	40	yes	yes	6	2.5 to 1
312	N100_S40_+P_+K	Invicta	3.78119	H21	1.33004	3	26	24	1	H21	100	40	yes	yes	6	2.5 to 1
312	N100_S40_+P_+K	Invicta	3.56253	H21	1.27047	3	26	24	2	H21	100	40	yes	yes	6	2.5 to 1
312	N100_S40_+P_+K	Invicta	2.64042	H21	0.970938	3	26	24	3	H21	100	40	yes	yes	6	2.5 to 1
313	N100_S20_-P_-K	Arkeos	4.4268	H21	1.48768	3	27	25	1	H21	100	20	no	no	6	5 to 1
313	N100_S20_-P_-K	Arkeos	3.20963	H21	1.16616	3	27	25	2	H21	100	20	no	no	6	5 to 1
313	N100_S20_-P_-K	Arkeos	4.63176	H21	1.53294	3	27	25	3	H21	100	20	no	no	6	5 to 1
314	N100_S20_-P_-K	Firefly	4.28858	H21	1.45595	3	27	26	1	H21	100	20	no	no	6	5 to 1
314	N100_S20_-P_-K	Firefly	3.68559	H21	1.30443	3	27	26	2	H21	100	20	no	no	6	5 to 1
314	N100_S20_-P_-K	Firefly	4.05385	H21	1.39967	3	27	26	3	H21	100	20	no	no	6	5 to 1
315	N100_S20_-P_-K	Leeds	5.73195	H21	1.74606	3	27	27	1	H21	100	20	no	no	6	5 to 1
315	N100_S20_-P_-K	Leeds	6.07191	H21	1.80367	3	27	27	2	H21	100	20	no	no	6	5 to 1
315	N100_S20_-P_-K	Leeds	5.38315	H21	1.68327	3	27	27	3	H21	100	20	no	no	6	5 to 1
316	N100_S20_-P_-K	Basset	NA	H21		3	27	28	1	H21	100	20	no	no	6	5 to 1
316	N100_S20_-P_-K	Basset	6.18115	H21	1.8215	3	27	28	2	H21	100	20	no	no	6	5 to 1
316	N100_S20_-P_-K	Basset	4.80178	H21	1.56899	3	27	28	3	H21	100	20	no	no	6	5 to 1
317	N100_S20_-P_-K	Myriad	3.70046	H21	1.30846	3	27	29	1	H21	100	20	no	no	6	5 to 1
317	N100_S20_-P_-K	Myriad	2.85917	H21	1.05053	3	27	29	2	H21	100	20	no	no	6	5 to 1
317	N100_S20_-P_-K	Myriad	2.11689	H21	0.749946	3	27	29	3	H21	100	20	no	no	6	5 to 1
318	N100_S20_-P_-K	Elicit	3.94651	H21	1.37283	3	27	30	1	H21	100	20	no	no	6	5 to 1
318	N100_S20_-P_-K	Elicit	4.87079	H21	1.58326	3	27	30	2	H21	100	20	no	no	6	5 to 1
318	N100_S20_-P_-K	Elicit	3.63827	H21	1.29151	3	27	30	3	H21	100	20	no	no	6	5 to 1
319	N100_S20_-P_-K	Claire	4.99112	H21	1.60766	3	27	31	1	H21	100	20	no	no	6	5 to 1
319	N100_S20_-P_-K	Claire	3.40243	H21	1.22449	3	27	31	2	H21	100	20	no	no	6	5 to 1
319	N100_S20_-P_-K	Claire	3.83172	H21	1.34331	3	27	31	3	H21	100	20	no	no	6	5 to 1
320	N100_S20_-P_-K	Zulu	3.573	H21	1.27341	3	27	32	1	H21	100	20	no	no	6	5 to 1
320	N100_S20_-P_-K	Zulu	4.67789	H21	1.54285	3	27	32	2	H21	100	20	no	no	6	5 to 1
320	N100_S20_-P_-K	Zulu	10.2697	H21	2.3292	3	27	32	3	H21	100	20	no	no	6	5 to 1
321	N100_S20_-P_-K	Horatio	2.36805	H21	0.862067	3	27	33	1	H21	100	20	no	no	6	5 to 1
321	N100_S20_-P_-K	Horatio	2.36333	H21	0.860073	3	27	33	2	H21	100	20	no	no	6	5 to 1
321	N100_S20_-P_-K	Horatio	3.02563	H21	1.10712	3	27	33	3	H21	100	20	no	no	6	5 to 1
322	N100_S20_-P_-K	Barrel	1.80549	H21	0.590831	3	27	34	1	H21	100	20	no	no	6	5 to 1
322	N100_S20_-P_-K	Barrel	1.78958	H21	0.581982	3	27	34	2	H21	100	20	no	no	6	5 to 1
322	N100_S20_-P_-K	Barrel	1.79329	H21	0.584049	3	27	34	3	H21	100	20	no	no	6	5 to 1
323	N100_S20_-P_-K	Invicta	1.94331	H21	0.664391	3	27	35	1	H21	100	20	no	no	6	5 to 1
323	N100_S20_-P_-K	Invicta	1.97649	H21	0.681322	3	27	35	2	H21	100	20	no	no	6	5 to 1
323	N100_S20_-P_-K	Invicta	1.77396	H21	0.573213	3	27	35	3	H21	100	20	no	no	6	5 to 1
324	N100_S20_-P_-K	Croft	1.98466	H21	0.685447	3	27	36	1	H21	100	20	no	no	6	5 to 1
324	N100_S20_-P_-K	Croft	1.82218	H21	0.600033	3	27	36	2	H21	100	20	no	no	6	5 to 1
324	N100_S20_-P_-K	Croft	1.8804	H21	0.631484	3	27	36	3	H21	100	20	no	no	6	5 to 1
325	N100_S0_+P_+K	Myriad	14.2152	H21	2.65431	3	28	37	1	H21	100	0	yes	yes	6	100 to 0
325	N100_S0_+P_+K	Myriad	12.8159	H21	2.55069	3	28	37	2	H21	100	0	yes	yes	6	100 to 0
325	N100_S0_+P_+K	Myriad	13.1235	H21	2.5744	3	28	37	3	H21	100	0	yes	yes	6	100 to 0
326	N100_S0_+P_+K	Horatio	7.23735	H21	1.97926	3	28	38	1	H21	100	0	yes	yes	6	100 to 0
326	N100_S0_+P_+K	Horatio	7.24162	H21	1.97985	3	28	38	2	H21	100	0	yes	yes	6	100 to 0
326	N100_S0_+P_+K	Horatio	6.96077	H21	1.94029	3	28	38	3	H21	100	0	yes	yes	6	100 to 0
327	N100_S0_+P_+K	Zulu	17.4597	H21	2.8599	3	28	39	1	H21	100	0	yes	yes	6	100 to 0
327	N100_S0_+P_+K	Zulu	11.0221	H21	2.39991	3	28	39	2	H21	100	0	yes	yes	6	100 to 0
327	N100_S0_+P_+K	Zulu	13.21	H21	2.58098	3	28	39	3	H21	100	0	yes	yes	6	100 to 0
328	N100_S0_+P_+K	Claire	4.88598	H21	1.58637	3	28	40	1	H21	100	0	yes	yes	6	100 to 0
328	N100_S0_+P_+K	Claire	4.79494	H21	1.56756	3	28	40	2	H21	100	0	yes	yes	6	100 to 0
328	N100_S0_+P_+K	Claire	3.86238	H21	1.35128	3	28	40	3	H21	100	0	yes	yes	6	100 to 0
329	N100_S0_+P_+K	Firefly	6.98496	H21	1.94376	3	28	41	1	H21	100	0	yes	yes	6	100 to 0
329	N100_S0_+P_+K	Firefly	5.08162	H21	1.62563	3	28	41	2	H21	100	0	yes	yes	6	100 to 0
329	N100_S0_+P_+K	Firefly	6.94341	H21	1.93779	3	28	41	3	H21	100	0	yes	yes	6	100 to 0
330	N100_S0_+P_+K	Croft	10.4844	H21	2.34989	3	28	42	1	H21	100	0	yes	yes	6	100 to 0
330	N100_S0_+P_+K	Croft	7.91117	H21	2.06828	3	28	42	2	H21	100	0	yes	yes	6	100 to 0
330	N100_S0_+P_+K	Croft	8.88363	H21	2.18421	3	28	42	3	H21	100	0	yes	yes	6	100 to 0
331	N100_S0_+P_+K	Basset	4.65642	H21	1.53825	3	28	43	1	H21	100	0	yes	yes	6	100 to 0
331	N100_S0_+P_+K	Basset	7.87151	H21	2.06325	3	28	43	2	H21	100	0	yes	yes	6	100 to 0
331	N100_S0_+P_+K	Basset	7.40392	H21	2.00201	3	28	43	3	H21	100	0	yes	yes	6	100 to 0
332	N100_S0_+P_+K	Invicta	10.8995	H21	2.38872	3	28	44	1	H21	100	0	yes	yes	6	100 to 0
332	N100_S0_+P_+K	Invicta	12.3064	H21	2.51012	3	28	44	2	H21	100	0	yes	yes	6	100 to 0
332	N100_S0_+P_+K	Invicta	13.0737	H21	2.5706	3	28	44	3	H21	100	0	yes	yes	6	100 to 0
333	N100_S0_+P_+K	Elicit	16.0984	H21	2.77872	3	28	45	1	H21	100	0	yes	yes	6	100 to 0
333	N100_S0_+P_+K	Elicit	18.8077	H21	2.93427	3	28	45	2	H21	100	0	yes	yes	6	100 to 0
333	N100_S0_+P_+K	Elicit	17.3123	H21	2.85142	3	28	45	3	H21	100	0	yes	yes	6	100 to 0
334	N100_S0_+P_+K	Arkeos	11.3709	H21	2.43106	3	28	46	1	H21	100	0	yes	yes	6	100 to 0
334	N100_S0_+P_+K	Arkeos	11.7089	H21	2.46035	3	28	46	2	H21	100	0	yes	yes	6	100 to 0
334	N100_S0_+P_+K	Arkeos	11.436	H21	2.43676	3	28	46	3	H21	100	0	yes	yes	6	100 to 0
335	N100_S0_+P_+K	Leeds	16.616	H21	2.81037	3	28	47	1	H21	100	0	yes	yes	6	100 to 0
335	N100_S0_+P_+K	Leeds	16.7103	H21	2.81602	3	28	47	2	H21	100	0	yes	yes	6	100 to 0
335	N100_S0_+P_+K	Leeds	13.0466	H21	2.56853	3	28	47	3	H21	100	0	yes	yes	6	100 to 0
336	N100_S0_+P_+K	Barrel	13.2336	H21	2.58276	3	28	48	1	H21	100	0	yes	yes	6	100 to 0
336	N100_S0_+P_+K	Barrel	18.9124	H21	2.93982	3	28	48	2	H21	100	0	yes	yes	6	100 to 0
336	N100_S0_+P_+K	Barrel	16.0296	H21	2.77443	3	28	48	3	H21	100	0	yes	yes	6	100 to 0
337	N100_S20_+P_-K	Arkeos	2.79577	H21	1.02811	3	29	1	1	H21	100	20	yes	no	6	5 to 1
337	N100_S20_+P_-K	Arkeos	2.66859	H21	0.981551	3	29	1	2	H21	100	20	yes	no	6	5 to 1
337	N100_S20_+P_-K	Arkeos	1.4839	H21	0.394672	3	29	1	3	H21	100	20	yes	no	6	5 to 1
338	N100_S20_+P_-K	Leeds	NA	H21		3	29	2	1	H21	100	20	yes	no	6	5 to 1
338	N100_S20_+P_-K	Leeds	NA	H21		3	29	2	2	H21	100	20	yes	no	6	5 to 1
338	N100_S20_+P_-K	Leeds	1.52933	H21	0.42483	3	29	2	3	H21	100	20	yes	no	6	5 to 1
339	N100_S20_+P_-K	Elicit	1.44638	H21	0.369061	3	29	3	1	H21	100	20	yes	no	6	5 to 1
339	N100_S20_+P_-K	Elicit	1.47148	H21	0.386267	3	29	3	2	H21	100	20	yes	no	6	5 to 1
339	N100_S20_+P_-K	Elicit	1.47424	H21	0.388142	3	29	3	3	H21	100	20	yes	no	6	5 to 1
340	N100_S20_+P_-K	Firefly	2.00901	H21	0.697642	3	29	4	1	H21	100	20	yes	no	6	5 to 1
340	N100_S20_+P_-K	Firefly	1.98051	H21	0.683355	3	29	4	2	H21	100	20	yes	no	6	5 to 1
340	N100_S20_+P_-K	Firefly	1.99913	H21	0.692712	3	29	4	3	H21	100	20	yes	no	6	5 to 1
341	N100_S20_+P_-K	Myriad	1.71629	H21	0.540167	3	29	5	1	H21	100	20	yes	no	6	5 to 1
341	N100_S20_+P_-K	Myriad	1.70998	H21	0.536482	3	29	5	2	H21	100	20	yes	no	6	5 to 1
341	N100_S20_+P_-K	Myriad	1.73443	H21	0.550681	3	29	5	3	H21	100	20	yes	no	6	5 to 1
342	N100_S20_+P_-K	Croft	1.94065	H21	0.663023	3	29	6	1	H21	100	20	yes	no	6	5 to 1
342	N100_S20_+P_-K	Croft	2.03607	H21	0.711023	3	29	6	2	H21	100	20	yes	no	6	5 to 1
342	N100_S20_+P_-K	Croft	2.01333	H21	0.699788	3	29	6	3	H21	100	20	yes	no	6	5 to 1
343	N100_S20_+P_-K	Zulu	NA	H21		3	29	7	1	H21	100	20	yes	no	6	5 to 1
343	N100_S20_+P_-K	Zulu	NA	H21		3	29	7	2	H21	100	20	yes	no	6	5 to 1
343	N100_S20_+P_-K	Zulu	NA	H21		3	29	7	3	H21	100	20	yes	no	6	5 to 1
344	N100_S20_+P_-K	Barrel	1.56608	H21	0.448574	3	29	8	1	H21	100	20	yes	no	6	5 to 1
344	N100_S20_+P_-K	Barrel	1.58398	H21	0.459943	3	29	8	2	H21	100	20	yes	no	6	5 to 1
344	N100_S20_+P_-K	Barrel	1.55931	H21	0.444247	3	29	8	3	H21	100	20	yes	no	6	5 to 1
345	N100_S20_+P_-K	Claire	1.95981	H21	0.672848	3	29	9	1	H21	100	20	yes	no	6	5 to 1
345	N100_S20_+P_-K	Claire	2.00594	H21	0.696113	3	29	9	2	H21	100	20	yes	no	6	5 to 1
345	N100_S20_+P_-K	Claire	1.91305	H21	0.648696	3	29	9	3	H21	100	20	yes	no	6	5 to 1
346	N100_S20_+P_-K	Horatio	1.72916	H21	0.547638	3	29	10	1	H21	100	20	yes	no	6	5 to 1
346	N100_S20_+P_-K	Horatio	1.67249	H21	0.514314	3	29	10	2	H21	100	20	yes	no	6	5 to 1
346	N100_S20_+P_-K	Horatio	1.69622	H21	0.5284	3	29	10	3	H21	100	20	yes	no	6	5 to 1
347	N100_S20_+P_-K	Basset	1.92911	H21	0.657059	3	29	11	1	H21	100	20	yes	no	6	5 to 1
347	N100_S20_+P_-K	Basset	2.00176	H21	0.694026	3	29	11	2	H21	100	20	yes	no	6	5 to 1
347	N100_S20_+P_-K	Basset	1.95219	H21	0.668953	3	29	11	3	H21	100	20	yes	no	6	5 to 1
348	N100_S20_+P_-K	Invicta	NA	H21		3	29	12	1	H21	100	20	yes	no	6	5 to 1
348	N100_S20_+P_-K	Invicta	1.73586	H21	0.551502	3	29	12	2	H21	100	20	yes	no	6	5 to 1
348	N100_S20_+P_-K	Invicta	1.76656	H21	0.569032	3	29	12	3	H21	100	20	yes	no	6	5 to 1
349	N200_S40_+P_+K	Claire	2.11023	H21	0.746799	3	30	13	1	H21	200	40	yes	yes	6	5 to 1
349	N200_S40_+P_+K	Claire	1.87053	H21	0.626224	3	30	13	2	H21	200	40	yes	yes	6	5 to 1
349	N200_S40_+P_+K	Claire	2.12028	H21	0.751548	3	30	13	3	H21	200	40	yes	yes	6	5 to 1
350	N200_S40_+P_+K	Zulu	2.06439	H21	0.724833	3	30	14	1	H21	200	40	yes	yes	6	5 to 1
350	N200_S40_+P_+K	Zulu	2.14239	H21	0.76192	3	30	14	2	H21	200	40	yes	yes	6	5 to 1
350	N200_S40_+P_+K	Zulu	2.20294	H21	0.789795	3	30	14	3	H21	200	40	yes	yes	6	5 to 1
351	N200_S40_+P_+K	Myriad	2.36167	H21	0.859368	3	30	15	1	H21	200	40	yes	yes	6	5 to 1
351	N200_S40_+P_+K	Myriad	2.4098	H21	0.879544	3	30	15	2	H21	200	40	yes	yes	6	5 to 1
351	N200_S40_+P_+K	Myriad	2.44019	H21	0.892078	3	30	15	3	H21	200	40	yes	yes	6	5 to 1
352	N200_S40_+P_+K	Horatio	2.34329	H21	0.851556	3	30	16	1	H21	200	40	yes	yes	6	5 to 1
352	N200_S40_+P_+K	Horatio	2.39474	H21	0.873276	3	30	16	2	H21	200	40	yes	yes	6	5 to 1
352	N200_S40_+P_+K	Horatio	2.41682	H21	0.882451	3	30	16	3	H21	200	40	yes	yes	6	5 to 1
353	N200_S40_+P_+K	Invicta	2.55708	H21	0.938867	3	30	17	1	H21	200	40	yes	yes	6	5 to 1
353	N200_S40_+P_+K	Invicta	2.53882	H21	0.931701	3	30	17	2	H21	200	40	yes	yes	6	5 to 1
353	N200_S40_+P_+K	Invicta	2.52377	H21	0.925752	3	30	17	3	H21	200	40	yes	yes	6	5 to 1
354	N200_S40_+P_+K	Basset	2.99497	H21	1.09693	3	30	18	1	H21	200	40	yes	yes	6	5 to 1
354	N200_S40_+P_+K	Basset	3.15442	H21	1.14881	3	30	18	2	H21	200	40	yes	yes	6	5 to 1
354	N200_S40_+P_+K	Basset	3.05209	H21	1.11583	3	30	18	3	H21	200	40	yes	yes	6	5 to 1
355	N200_S40_+P_+K	Croft	3.41001	H21	1.22672	3	30	19	1	H21	200	40	yes	yes	6	5 to 1
355	N200_S40_+P_+K	Croft	3.34326	H21	1.20695	3	30	19	2	H21	200	40	yes	yes	6	5 to 1
355	N200_S40_+P_+K	Croft	3.35662	H21	1.21094	3	30	19	3	H21	200	40	yes	yes	6	5 to 1
356	N200_S40_+P_+K	Elicit	2.2691	H21	0.819383	3	30	20	1	H21	200	40	yes	yes	6	5 to 1
356	N200_S40_+P_+K	Elicit	2.27746	H21	0.823062	3	30	20	2	H21	200	40	yes	yes	6	5 to 1
356	N200_S40_+P_+K	Elicit	2.27356	H21	0.821346	3	30	20	3	H21	200	40	yes	yes	6	5 to 1
357	N200_S40_+P_+K	Barrel	2.89889	H21	1.06433	3	30	21	1	H21	200	40	yes	yes	6	5 to 1
357	N200_S40_+P_+K	Barrel	2.98216	H21	1.09265	3	30	21	2	H21	200	40	yes	yes	6	5 to 1
357	N200_S40_+P_+K	Barrel	2.92224	H21	1.07235	3	30	21	3	H21	200	40	yes	yes	6	5 to 1
358	N200_S40_+P_+K	Arkeos	3.66923	H21	1.29998	3	30	22	1	H21	200	40	yes	yes	6	5 to 1
358	N200_S40_+P_+K	Arkeos	3.70697	H21	1.31021	3	30	22	2	H21	200	40	yes	yes	6	5 to 1
358	N200_S40_+P_+K	Arkeos	3.79332	H21	1.33324	3	30	22	3	H21	200	40	yes	yes	6	5 to 1
359	N200_S40_+P_+K	Leeds	2.73983	H21	1.0079	3	30	23	1	H21	200	40	yes	yes	6	5 to 1
359	N200_S40_+P_+K	Leeds	2.81406	H21	1.03463	3	30	23	2	H21	200	40	yes	yes	6	5 to 1
359	N200_S40_+P_+K	Leeds	2.72664	H21	1.00307	3	30	23	3	H21	200	40	yes	yes	6	5 to 1
360	N200_S40_+P_+K	Firefly	2.60901	H21	0.95897	3	30	24	1	H21	200	40	yes	yes	6	5 to 1
360	N200_S40_+P_+K	Firefly	2.61085	H21	0.959674	3	30	24	2	H21	200	40	yes	yes	6	5 to 1
360	N200_S40_+P_+K	Firefly	2.56847	H21	0.943311	3	30	24	3	H21	200	40	yes	yes	6	5 to 1
361	N200_S20_+P_+K	Basset	3.26826	H21	1.18426	3	31	25	1	H21	200	20	yes	yes	6	10 to 1
361	N200_S20_+P_+K	Basset	3.23155	H21	1.17296	3	31	25	2	H21	200	20	yes	yes	6	10 to 1
361	N200_S20_+P_+K	Basset	3.19022	H21	1.16009	3	31	25	3	H21	200	20	yes	yes	6	10 to 1
362	N200_S20_+P_+K	Horatio	2.40715	H21	0.878441	3	31	26	1	H21	200	20	yes	yes	6	10 to 1
362	N200_S20_+P_+K	Horatio	2.41477	H21	0.881604	3	31	26	2	H21	200	20	yes	yes	6	10 to 1
362	N200_S20_+P_+K	Horatio	2.45421	H21	0.897804	3	31	26	3	H21	200	20	yes	yes	6	10 to 1
363	N200_S20_+P_+K	Arkeos	3.7174	H21	1.31302	3	31	27	1	H21	200	20	yes	yes	6	10 to 1
363	N200_S20_+P_+K	Arkeos	3.77138	H21	1.32744	3	31	27	2	H21	200	20	yes	yes	6	10 to 1
363	N200_S20_+P_+K	Arkeos	3.73856	H21	1.3187	3	31	27	3	H21	200	20	yes	yes	6	10 to 1
364	N200_S20_+P_+K	Myriad	2.51299	H21	0.921475	3	31	28	1	H21	200	20	yes	yes	6	10 to 1
364	N200_S20_+P_+K	Myriad	2.52569	H21	0.926513	3	31	28	2	H21	200	20	yes	yes	6	10 to 1
364	N200_S20_+P_+K	Myriad	2.57486	H21	0.945794	3	31	28	3	H21	200	20	yes	yes	6	10 to 1
365	N200_S20_+P_+K	Barrel	2.38414	H21	0.868839	3	31	29	1	H21	200	20	yes	yes	6	10 to 1
365	N200_S20_+P_+K	Barrel	2.28017	H21	0.824252	3	31	29	2	H21	200	20	yes	yes	6	10 to 1
365	N200_S20_+P_+K	Barrel	2.2929	H21	0.829816	3	31	29	3	H21	200	20	yes	yes	6	10 to 1
366	N200_S20_+P_+K	Invicta	2.68152	H21	0.986385	3	31	30	1	H21	200	20	yes	yes	6	10 to 1
366	N200_S20_+P_+K	Invicta	2.73137	H21	1.0048	3	31	30	2	H21	200	20	yes	yes	6	10 to 1
366	N200_S20_+P_+K	Invicta	2.64231	H21	0.971654	3	31	30	3	H21	200	20	yes	yes	6	10 to 1
367	N200_S20_+P_+K	Leeds	2.9774	H21	1.09105	3	31	31	1	H21	200	20	yes	yes	6	10 to 1
367	N200_S20_+P_+K	Leeds	2.93013	H21	1.07505	3	31	31	2	H21	200	20	yes	yes	6	10 to 1
367	N200_S20_+P_+K	Leeds	2.89258	H21	1.06215	3	31	31	3	H21	200	20	yes	yes	6	10 to 1
368	N200_S20_+P_+K	Elicit	2.78669	H21	1.02486	3	31	32	1	H21	200	20	yes	yes	6	10 to 1
368	N200_S20_+P_+K	Elicit	2.54894	H21	0.935677	3	31	32	2	H21	200	20	yes	yes	6	10 to 1
368	N200_S20_+P_+K	Elicit	2.79812	H21	1.02895	3	31	32	3	H21	200	20	yes	yes	6	10 to 1
369	N200_S20_+P_+K	Croft	4.99944	H21	1.60933	3	31	33	1	H21	200	20	yes	yes	6	10 to 1
369	N200_S20_+P_+K	Croft	5.30863	H21	1.66933	3	31	33	2	H21	200	20	yes	yes	6	10 to 1
369	N200_S20_+P_+K	Croft	5.16537	H21	1.64198	3	31	33	3	H21	200	20	yes	yes	6	10 to 1
370	N200_S20_+P_+K	Firefly	2.26115	H21	0.815872	3	31	34	1	H21	200	20	yes	yes	6	10 to 1
370	N200_S20_+P_+K	Firefly	2.34206	H21	0.851033	3	31	34	2	H21	200	20	yes	yes	6	10 to 1
370	N200_S20_+P_+K	Firefly	2.30737	H21	0.83611	3	31	34	3	H21	200	20	yes	yes	6	10 to 1
371	N200_S20_+P_+K	Zulu	2.3323	H21	0.846853	3	31	35	1	H21	200	20	yes	yes	6	10 to 1
371	N200_S20_+P_+K	Zulu	2.36611	H21	0.861249	3	31	35	2	H21	200	20	yes	yes	6	10 to 1
371	N200_S20_+P_+K	Zulu	2.40551	H21	0.877761	3	31	35	3	H21	200	20	yes	yes	6	10 to 1
372	N200_S20_+P_+K	Claire	2.2218	H21	0.798318	3	31	36	1	H21	200	20	yes	yes	6	10 to 1
372	N200_S20_+P_+K	Claire	2.21458	H21	0.795062	3	31	36	2	H21	200	20	yes	yes	6	10 to 1
372	N200_S20_+P_+K	Claire	2.32014	H21	0.841628	3	31	36	3	H21	200	20	yes	yes	6	10 to 1
373	N100_S10_+P_+K	Arkeos	3.31458	H21	1.19833	3	32	37	1	H21	100	10	yes	yes	6	10 to 1
373	N100_S10_+P_+K	Arkeos	3.39933	H21	1.22358	3	32	37	2	H21	100	10	yes	yes	6	10 to 1
373	N100_S10_+P_+K	Arkeos	3.44835	H21	1.2379	3	32	37	3	H21	100	10	yes	yes	6	10 to 1
374	N100_S10_+P_+K	Elicit	1.98042	H21	0.683311	3	32	38	1	H21	100	10	yes	yes	6	10 to 1
374	N100_S10_+P_+K	Elicit	1.99513	H21	0.690711	3	32	38	2	H21	100	10	yes	yes	6	10 to 1
374	N100_S10_+P_+K	Elicit	1.97859	H21	0.682387	3	32	38	3	H21	100	10	yes	yes	6	10 to 1
375	N100_S10_+P_+K	Croft	3.30153	H21	1.19438	3	32	39	1	H21	100	10	yes	yes	6	10 to 1
375	N100_S10_+P_+K	Croft	3.33879	H21	1.20561	3	32	39	2	H21	100	10	yes	yes	6	10 to 1
375	N100_S10_+P_+K	Croft	3.31241	H21	1.19768	3	32	39	3	H21	100	10	yes	yes	6	10 to 1
376	N100_S10_+P_+K	Invicta	2.46968	H21	0.904089	3	32	40	1	H21	100	10	yes	yes	6	10 to 1
376	N100_S10_+P_+K	Invicta	2.54911	H21	0.935743	3	32	40	2	H21	100	10	yes	yes	6	10 to 1
376	N100_S10_+P_+K	Invicta	2.55084	H21	0.936423	3	32	40	3	H21	100	10	yes	yes	6	10 to 1
377	N100_S10_+P_+K	Horatio	1.59372	H21	0.466069	3	32	41	1	H21	100	10	yes	yes	6	10 to 1
377	N100_S10_+P_+K	Horatio	1.60377	H21	0.472354	3	32	41	2	H21	100	10	yes	yes	6	10 to 1
377	N100_S10_+P_+K	Horatio	1.6763	H21	0.516589	3	32	41	3	H21	100	10	yes	yes	6	10 to 1
378	N100_S10_+P_+K	Claire	1.81236	H21	0.594629	3	32	42	1	H21	100	10	yes	yes	6	10 to 1
378	N100_S10_+P_+K	Claire	1.84393	H21	0.611901	3	32	42	2	H21	100	10	yes	yes	6	10 to 1
378	N100_S10_+P_+K	Claire	1.84178	H21	0.610732	3	32	42	3	H21	100	10	yes	yes	6	10 to 1
379	N100_S10_+P_+K	Firefly	1.76315	H21	0.5671	3	32	43	1	H21	100	10	yes	yes	6	10 to 1
379	N100_S10_+P_+K	Firefly	1.75894	H21	0.564712	3	32	43	2	H21	100	10	yes	yes	6	10 to 1
379	N100_S10_+P_+K	Firefly	1.77112	H21	0.571612	3	32	43	3	H21	100	10	yes	yes	6	10 to 1
380	N100_S10_+P_+K	Myriad	1.73558	H21	0.55134	3	32	44	1	H21	100	10	yes	yes	6	10 to 1
380	N100_S10_+P_+K	Myriad	1.74563	H21	0.557116	3	32	44	2	H21	100	10	yes	yes	6	10 to 1
380	N100_S10_+P_+K	Myriad	1.71656	H21	0.540321	3	32	44	3	H21	100	10	yes	yes	6	10 to 1
381	N100_S10_+P_+K	Leeds	NA	H21		3	32	45	1	H21	100	10	yes	yes	6	10 to 1
381	N100_S10_+P_+K	Leeds	2.21956	H21	0.797308	3	32	45	2	H21	100	10	yes	yes	6	10 to 1
381	N100_S10_+P_+K	Leeds	2.29027	H21	0.828671	3	32	45	3	H21	100	10	yes	yes	6	10 to 1
382	N100_S10_+P_+K	Basset	2.04426	H21	0.715038	3	32	46	1	H21	100	10	yes	yes	6	10 to 1
382	N100_S10_+P_+K	Basset	2.32384	H21	0.843219	3	32	46	2	H21	100	10	yes	yes	6	10 to 1
382	N100_S10_+P_+K	Basset	2.37729	H21	0.865963	3	32	46	3	H21	100	10	yes	yes	6	10 to 1
383	N100_S10_+P_+K	Barrel	1.9469	H21	0.666239	3	32	47	1	H21	100	10	yes	yes	6	10 to 1
383	N100_S10_+P_+K	Barrel	1.99126	H21	0.688768	3	32	47	2	H21	100	10	yes	yes	6	10 to 1
383	N100_S10_+P_+K	Barrel	2.05175	H21	0.718692	3	32	47	3	H21	100	10	yes	yes	6	10 to 1
384	N100_S10_+P_+K	Zulu	2.68185	H21	0.986505	3	32	48	1	H21	100	10	yes	yes	6	10 to 1
384	N100_S10_+P_+K	Zulu	NA	H21		3	32	48	2	H21	100	10	yes	yes	6	10 to 1
384	N100_S10_+P_+K	Zulu	2.63196	H21	0.967727	3	32	48	3	H21	100	10	yes	yes	6	10 to 1
385	N200_S0_+P_+K	Firefly	15.918	H21	2.76745	3	33	1	1	H21	200	0	yes	yes	6	200 to 0
385	N200_S0_+P_+K	Firefly	17.8494	H21	2.88197	3	33	1	2	H21	200	0	yes	yes	6	200 to 0
385	N200_S0_+P_+K	Firefly	15.2967	H21	2.72764	3	33	1	3	H21	200	0	yes	yes	6	200 to 0
386	N200_S0_+P_+K	Horatio	18.0761	H21	2.89459	3	33	2	1	H21	200	0	yes	yes	6	200 to 0
386	N200_S0_+P_+K	Horatio	15.48	H21	2.73955	3	33	2	2	H21	200	0	yes	yes	6	200 to 0
386	N200_S0_+P_+K	Horatio	15.9372	H21	2.76866	3	33	2	3	H21	200	0	yes	yes	6	200 to 0
387	N200_S0_+P_+K	Myriad	21.1017	H21	3.04935	3	33	3	1	H21	200	0	yes	yes	6	200 to 0
387	N200_S0_+P_+K	Myriad	24.245	H21	3.18821	3	33	3	2	H21	200	0	yes	yes	6	200 to 0
387	N200_S0_+P_+K	Myriad	20.179	H21	3.00464	3	33	3	3	H21	200	0	yes	yes	6	200 to 0
388	N200_S0_+P_+K	Elicit	19.5003	H21	2.97043	3	33	4	1	H21	200	0	yes	yes	6	200 to 0
388	N200_S0_+P_+K	Elicit	15.369	H21	2.73235	3	33	4	2	H21	200	0	yes	yes	6	200 to 0
388	N200_S0_+P_+K	Elicit	13.3136	H21	2.58878	3	33	4	3	H21	200	0	yes	yes	6	200 to 0
389	N200_S0_+P_+K	Zulu	17.9637	H21	2.88835	3	33	5	1	H21	200	0	yes	yes	6	200 to 0
389	N200_S0_+P_+K	Zulu	19.3676	H21	2.9636	3	33	5	2	H21	200	0	yes	yes	6	200 to 0
389	N200_S0_+P_+K	Zulu	17.6697	H21	2.87185	3	33	5	3	H21	200	0	yes	yes	6	200 to 0
390	N200_S0_+P_+K	Invicta	17.493	H21	2.8618	3	33	6	1	H21	200	0	yes	yes	6	200 to 0
390	N200_S0_+P_+K	Invicta	17.9549	H21	2.88786	3	33	6	2	H21	200	0	yes	yes	6	200 to 0
390	N200_S0_+P_+K	Invicta	16.815	H21	2.82227	3	33	6	3	H21	200	0	yes	yes	6	200 to 0
391	N200_S0_+P_+K	Claire	13.6193	H21	2.61149	3	33	7	1	H21	200	0	yes	yes	6	200 to 0
391	N200_S0_+P_+K	Claire	7.76886	H21	2.05012	3	33	7	2	H21	200	0	yes	yes	6	200 to 0
391	N200_S0_+P_+K	Claire	6.67265	H21	1.89802	3	33	7	3	H21	200	0	yes	yes	6	200 to 0
392	N200_S0_+P_+K	Basset	3.51244	H21	1.25631	3	33	8	1	H21	200	0	yes	yes	6	200 to 0
392	N200_S0_+P_+K	Basset	3.36521	H21	1.21349	3	33	8	2	H21	200	0	yes	yes	6	200 to 0
392	N200_S0_+P_+K	Basset	4.1749	H21	1.42909	3	33	8	3	H21	200	0	yes	yes	6	200 to 0
393	N200_S0_+P_+K	Croft	23.7933	H21	3.1694	3	33	9	1	H21	200	0	yes	yes	6	200 to 0
393	N200_S0_+P_+K	Croft	10.7036	H21	2.37058	3	33	9	2	H21	200	0	yes	yes	6	200 to 0
393	N200_S0_+P_+K	Croft	9.27326	H21	2.22713	3	33	9	3	H21	200	0	yes	yes	6	200 to 0
394	N200_S0_+P_+K	Leeds	10.6763	H21	2.36803	3	33	10	1	H21	200	0	yes	yes	6	200 to 0
394	N200_S0_+P_+K	Leeds	11.7421	H21	2.46318	3	33	10	2	H21	200	0	yes	yes	6	200 to 0
394	N200_S0_+P_+K	Leeds	14.0137	H21	2.64004	3	33	10	3	H21	200	0	yes	yes	6	200 to 0
395	N200_S0_+P_+K	Arkeos	9.07772	H21	2.20582	3	33	11	1	H21	200	0	yes	yes	6	200 to 0
395	N200_S0_+P_+K	Arkeos	5.12856	H21	1.63483	3	33	11	2	H21	200	0	yes	yes	6	200 to 0
395	N200_S0_+P_+K	Arkeos	8.04204	H21	2.08468	3	33	11	3	H21	200	0	yes	yes	6	200 to 0
396	N200_S0_+P_+K	Barrel	10.9753	H21	2.39565	3	33	12	1	H21	200	0	yes	yes	6	200 to 0
396	N200_S0_+P_+K	Barrel	12.2726	H21	2.50737	3	33	12	2	H21	200	0	yes	yes	6	200 to 0
396	N200_S0_+P_+K	Barrel	8.7368	H21	2.16754	3	33	12	3	H21	200	0	yes	yes	6	200 to 0
397	N100_S20_+P_+K	Arkeos	2.53868	H21	0.931646	3	34	13	1	H21	100	20	yes	yes	6	5 to 1
397	N100_S20_+P_+K	Arkeos	2.48402	H21	0.909876	3	34	13	2	H21	100	20	yes	yes	6	5 to 1
397	N100_S20_+P_+K	Arkeos	2.52819	H21	0.927504	3	34	13	3	H21	100	20	yes	yes	6	5 to 1
398	N100_S20_+P_+K	Claire	1.86272	H21	0.62204	3	34	14	1	H21	100	20	yes	yes	6	5 to 1
398	N100_S20_+P_+K	Claire	1.84838	H21	0.614308	3	34	14	2	H21	100	20	yes	yes	6	5 to 1
398	N100_S20_+P_+K	Claire	1.81438	H21	0.595741	3	34	14	3	H21	100	20	yes	yes	6	5 to 1
399	N100_S20_+P_+K	Elicit	1.84151	H21	0.610587	3	34	15	1	H21	100	20	yes	yes	6	5 to 1
399	N100_S20_+P_+K	Elicit	1.82651	H21	0.602409	3	34	15	2	H21	100	20	yes	yes	6	5 to 1
399	N100_S20_+P_+K	Elicit	1.79039	H21	0.582433	3	34	15	3	H21	100	20	yes	yes	6	5 to 1
400	N100_S20_+P_+K	Leeds	1.77676	H21	0.57479	3	34	16	1	H21	100	20	yes	yes	6	5 to 1
400	N100_S20_+P_+K	Leeds	1.82496	H21	0.601556	3	34	16	2	H21	100	20	yes	yes	6	5 to 1
400	N100_S20_+P_+K	Leeds	1.8225	H21	0.60021	3	34	16	3	H21	100	20	yes	yes	6	5 to 1
401	N100_S20_+P_+K	Croft	1.8575	H21	0.619234	3	34	17	1	H21	100	20	yes	yes	6	5 to 1
401	N100_S20_+P_+K	Croft	1.87803	H21	0.630223	3	34	17	2	H21	100	20	yes	yes	6	5 to 1
401	N100_S20_+P_+K	Croft	1.91142	H21	0.647848	3	34	17	3	H21	100	20	yes	yes	6	5 to 1
402	N100_S20_+P_+K	Barrel	1.61298	H21	0.478086	3	34	18	1	H21	100	20	yes	yes	6	5 to 1
402	N100_S20_+P_+K	Barrel	1.66337	H21	0.508848	3	34	18	2	H21	100	20	yes	yes	6	5 to 1
402	N100_S20_+P_+K	Barrel	1.67834	H21	0.517806	3	34	18	3	H21	100	20	yes	yes	6	5 to 1
403	N100_S20_+P_+K	Invicta	1.95071	H21	0.668196	3	34	19	1	H21	100	20	yes	yes	6	5 to 1
403	N100_S20_+P_+K	Invicta	1.89261	H21	0.637956	3	34	19	2	H21	100	20	yes	yes	6	5 to 1
403	N100_S20_+P_+K	Invicta	1.93973	H21	0.662551	3	34	19	3	H21	100	20	yes	yes	6	5 to 1
404	N100_S20_+P_+K	Horatio	1.60699	H21	0.474362	3	34	20	1	H21	100	20	yes	yes	6	5 to 1
404	N100_S20_+P_+K	Horatio	1.59924	H21	0.469528	3	34	20	2	H21	100	20	yes	yes	6	5 to 1
404	N100_S20_+P_+K	Horatio	1.59817	H21	0.468862	3	34	20	3	H21	100	20	yes	yes	6	5 to 1
405	N100_S20_+P_+K	Myriad	1.52055	H21	0.419074	3	34	21	1	H21	100	20	yes	yes	6	5 to 1
405	N100_S20_+P_+K	Myriad	1.51969	H21	0.418505	3	34	21	2	H21	100	20	yes	yes	6	5 to 1
405	N100_S20_+P_+K	Myriad	1.52274	H21	0.42051	3	34	21	3	H21	100	20	yes	yes	6	5 to 1
406	N100_S20_+P_+K	Firefly	1.44511	H21	0.368185	3	34	22	1	H21	100	20	yes	yes	6	5 to 1
406	N100_S20_+P_+K	Firefly	1.49947	H21	0.405114	3	34	22	2	H21	100	20	yes	yes	6	5 to 1
406	N100_S20_+P_+K	Firefly	1.4658	H21	0.382403	3	34	22	3	H21	100	20	yes	yes	6	5 to 1
407	N100_S20_+P_+K	Basset	1.8115	H21	0.594156	3	34	23	1	H21	100	20	yes	yes	6	5 to 1
407	N100_S20_+P_+K	Basset	1.86259	H21	0.621969	3	34	23	2	H21	100	20	yes	yes	6	5 to 1
407	N100_S20_+P_+K	Basset	1.84791	H21	0.614057	3	34	23	3	H21	100	20	yes	yes	6	5 to 1
408	N100_S20_+P_+K	Zulu	1.8482	H21	0.614211	3	34	24	1	H21	100	20	yes	yes	6	5 to 1
408	N100_S20_+P_+K	Zulu	1.84064	H21	0.610115	3	34	24	2	H21	100	20	yes	yes	6	5 to 1
408	N100_S20_+P_+K	Zulu	1.87811	H21	0.630269	3	34	24	3	H21	100	20	yes	yes	6	5 to 1
409	N100_S20_-P_+K	Zulu	2.26712	H21	0.818511	3	35	25	1	H21	100	20	no	yes	6	5 to 1
409	N100_S20_-P_+K	Zulu	2.37492	H21	0.864966	3	35	25	2	H21	100	20	no	yes	6	5 to 1
409	N100_S20_-P_+K	Zulu	2.21831	H21	0.796745	3	35	25	3	H21	100	20	no	yes	6	5 to 1
410	N100_S20_-P_+K	Croft	2.93736	H21	1.07751	3	35	26	1	H21	100	20	no	yes	6	5 to 1
410	N100_S20_-P_+K	Croft	2.92027	H21	1.07168	3	35	26	2	H21	100	20	no	yes	6	5 to 1
410	N100_S20_-P_+K	Croft	2.94282	H21	1.07937	3	35	26	3	H21	100	20	no	yes	6	5 to 1
411	N100_S20_-P_+K	Barrel	2.2197	H21	0.797371	3	35	27	1	H21	100	20	no	yes	6	5 to 1
411	N100_S20_-P_+K	Barrel	2.20774	H21	0.79197	3	35	27	2	H21	100	20	no	yes	6	5 to 1
411	N100_S20_-P_+K	Barrel	2.26271	H21	0.816561	3	35	27	3	H21	100	20	no	yes	6	5 to 1
412	N100_S20_-P_+K	Claire	2.33519	H21	0.848093	3	35	28	1	H21	100	20	no	yes	6	5 to 1
412	N100_S20_-P_+K	Claire	2.3138	H21	0.83889	3	35	28	2	H21	100	20	no	yes	6	5 to 1
412	N100_S20_-P_+K	Claire	2.25216	H21	0.811889	3	35	28	3	H21	100	20	no	yes	6	5 to 1
413	N100_S20_-P_+K	Firefly	1.93698	H21	0.661131	3	35	29	1	H21	100	20	no	yes	6	5 to 1
413	N100_S20_-P_+K	Firefly	1.93747	H21	0.661382	3	35	29	2	H21	100	20	no	yes	6	5 to 1
413	N100_S20_-P_+K	Firefly	2.00904	H21	0.697659	3	35	29	3	H21	100	20	no	yes	6	5 to 1
414	N100_S20_-P_+K	Leeds	2.02008	H21	0.703136	3	35	30	1	H21	100	20	no	yes	6	5 to 1
414	N100_S20_-P_+K	Leeds	1.97237	H21	0.679237	3	35	30	2	H21	100	20	no	yes	6	5 to 1
414	N100_S20_-P_+K	Leeds	2.08116	H21	0.732925	3	35	30	3	H21	100	20	no	yes	6	5 to 1
415	N100_S20_-P_+K	Invicta	2.17396	H21	0.776549	3	35	31	1	H21	100	20	no	yes	6	5 to 1
415	N100_S20_-P_+K	Invicta	2.19191	H21	0.784773	3	35	31	2	H21	100	20	no	yes	6	5 to 1
415	N100_S20_-P_+K	Invicta	2.23141	H21	0.802632	3	35	31	3	H21	100	20	no	yes	6	5 to 1
416	N100_S20_-P_+K	Horatio	1.97086	H21	0.678469	3	35	32	1	H21	100	20	no	yes	6	5 to 1
416	N100_S20_-P_+K	Horatio	1.88402	H21	0.633408	3	35	32	2	H21	100	20	no	yes	6	5 to 1
416	N100_S20_-P_+K	Horatio	1.94325	H21	0.664361	3	35	32	3	H21	100	20	no	yes	6	5 to 1
417	N100_S20_-P_+K	Arkeos	3.20226	H21	1.16386	3	35	33	1	H21	100	20	no	yes	6	5 to 1
417	N100_S20_-P_+K	Arkeos	3.15171	H21	1.14794	3	35	33	2	H21	100	20	no	yes	6	5 to 1
417	N100_S20_-P_+K	Arkeos	3.30212	H21	1.19456	3	35	33	3	H21	100	20	no	yes	6	5 to 1
418	N100_S20_-P_+K	Elicit	1.83873	H21	0.609077	3	35	34	1	H21	100	20	no	yes	6	5 to 1
418	N100_S20_-P_+K	Elicit	1.81241	H21	0.594658	3	35	34	2	H21	100	20	no	yes	6	5 to 1
418	N100_S20_-P_+K	Elicit	1.88688	H21	0.634924	3	35	34	3	H21	100	20	no	yes	6	5 to 1
419	N100_S20_-P_+K	Basset	2.29985	H21	0.832846	3	35	35	1	H21	100	20	no	yes	6	5 to 1
419	N100_S20_-P_+K	Basset	2.42631	H21	0.886373	3	35	35	2	H21	100	20	no	yes	6	5 to 1
419	N100_S20_-P_+K	Basset	2.27941	H21	0.823918	3	35	35	3	H21	100	20	no	yes	6	5 to 1
420	N100_S20_-P_+K	Myriad	1.66528	H21	0.509992	3	35	36	1	H21	100	20	no	yes	6	5 to 1
420	N100_S20_-P_+K	Myriad	1.66423	H21	0.509363	3	35	36	2	H21	100	20	no	yes	6	5 to 1
420	N100_S20_-P_+K	Myriad	1.66849	H21	0.511919	3	35	36	3	H21	100	20	no	yes	6	5 to 1
421	N200_S0_-P_-K	Barrel	20.9844	H21	3.04378	3	36	37	1	H21	200	0	no	no	6	200 to 0
421	N200_S0_-P_-K	Barrel	21.7389	H21	3.0791	3	36	37	2	H21	200	0	no	no	6	200 to 0
421	N200_S0_-P_-K	Barrel	21.3701	H21	3.06199	3	36	37	3	H21	200	0	no	no	6	200 to 0
422	N200_S0_-P_-K	Invicta	22.1398	H21	3.09738	3	36	38	1	H21	200	0	no	no	6	200 to 0
422	N200_S0_-P_-K	Invicta	23.463	H21	3.15543	3	36	38	2	H21	200	0	no	no	6	200 to 0
422	N200_S0_-P_-K	Invicta	18.6916	H21	2.92808	3	36	38	3	H21	200	0	no	no	6	200 to 0
423	N200_S0_-P_-K	Arkeos	12.6764	H21	2.53974	3	36	39	1	H21	200	0	no	no	6	200 to 0
423	N200_S0_-P_-K	Arkeos	12.9518	H21	2.56123	3	36	39	2	H21	200	0	no	no	6	200 to 0
423	N200_S0_-P_-K	Arkeos	14.9687	H21	2.70596	3	36	39	3	H21	200	0	no	no	6	200 to 0
424	N200_S0_-P_-K	Zulu	35.5263	H21	3.57027	3	36	40	1	H21	200	0	no	no	6	200 to 0
424	N200_S0_-P_-K	Zulu	30.916	H21	3.43127	3	36	40	2	H21	200	0	no	no	6	200 to 0
424	N200_S0_-P_-K	Zulu	36.2064	H21	3.58924	3	36	40	3	H21	200	0	no	no	6	200 to 0
425	N200_S0_-P_-K	Basset	19.3637	H21	2.9634	3	36	41	1	H21	200	0	no	no	6	200 to 0
425	N200_S0_-P_-K	Basset	21.2353	H21	3.05567	3	36	41	2	H21	200	0	no	no	6	200 to 0
425	N200_S0_-P_-K	Basset	18.6214	H21	2.92431	3	36	41	3	H21	200	0	no	no	6	200 to 0
426	N200_S0_-P_-K	Leeds	21.8295	H21	3.08326	3	36	42	1	H21	200	0	no	no	6	200 to 0
426	N200_S0_-P_-K	Leeds	24.5809	H21	3.20197	3	36	42	2	H21	200	0	no	no	6	200 to 0
426	N200_S0_-P_-K	Leeds	23.577	H21	3.16027	3	36	42	3	H21	200	0	no	no	6	200 to 0
427	N200_S0_-P_-K	Claire	39.8158	H21	3.68426	3	36	43	1	H21	200	0	no	no	6	200 to 0
427	N200_S0_-P_-K	Claire	27.838	H21	3.3264	3	36	43	2	H21	200	0	no	no	6	200 to 0
427	N200_S0_-P_-K	Claire	25.0303	H21	3.22009	3	36	43	3	H21	200	0	no	no	6	200 to 0
428	N200_S0_-P_-K	Horatio	23.0692	H21	3.1385	3	36	44	1	H21	200	0	no	no	6	200 to 0
428	N200_S0_-P_-K	Horatio	36.8895	H21	3.60793	3	36	44	2	H21	200	0	no	no	6	200 to 0
428	N200_S0_-P_-K	Horatio	22.628	H21	3.11919	3	36	44	3	H21	200	0	no	no	6	200 to 0
429	N200_S0_-P_-K	Firefly	25.4462	H21	3.23657	3	36	45	1	H21	200	0	no	no	6	200 to 0
429	N200_S0_-P_-K	Firefly	26.5552	H21	3.27923	3	36	45	2	H21	200	0	no	no	6	200 to 0
429	N200_S0_-P_-K	Firefly	24.8038	H21	3.211	3	36	45	3	H21	200	0	no	no	6	200 to 0
430	N200_S0_-P_-K	Myriad	33.6258	H21	3.51529	3	36	46	1	H21	200	0	no	no	6	200 to 0
430	N200_S0_-P_-K	Myriad	39.9482	H21	3.68758	3	36	46	2	H21	200	0	no	no	6	200 to 0
430	N200_S0_-P_-K	Myriad	33.578	H21	3.51387	3	36	46	3	H21	200	0	no	no	6	200 to 0
431	N200_S0_-P_-K	Croft	45.9121	H21	3.82673	3	36	47	1	H21	200	0	no	no	6	200 to 0
431	N200_S0_-P_-K	Croft	38.4298	H21	3.64883	3	36	47	2	H21	200	0	no	no	6	200 to 0
431	N200_S0_-P_-K	Croft	37.2573	H21	3.61785	3	36	47	3	H21	200	0	no	no	6	200 to 0
432	N200_S0_-P_-K	Elicit	43.8613	H21	3.78103	3	36	48	1	H21	200	0	no	no	6	200 to 0
432	N200_S0_-P_-K	Elicit	34.4299	H21	3.53892	3	36	48	2	H21	200	0	no	no	6	200 to 0
432	N200_S0_-P_-K	Elicit	42.4751	H21	3.74892	3	36	48	3	H21	200	0	no	no	6	200 to 0
