# Supplementary material for: Reducing Dietary Acrylamide Exposure from Wheat Products through Crop Management and Imaging
Source: J Agric Food Chem. 2023 Feb 6;71(7):3403–13. doi: 10.1021/acs.jafc.2c07208 (PMC9951245; doi:10.1021/acs.jafc.2c07208)
Supplement: Supplementary file 7 — jf2c07208_si_007.xlsx [file jf2c07208_si_007.xlsx]

## Sheet: 220721 all spectral readings
Plot	cultivar	nutrient_treatment	asn.average	ln.asn.average	Grain85%	360.1	370.1	380.1	390.1	400.1	410.1	420.1	430.1	440.1	450.1	460.1	470.1	480.1	490.1	500.1	510.1	520.1	530.1	540.1	550.1	560.1	570.1	580.1	590.1	600.1	610.1	620.1	630.1	640.1	650.1	660.1	670.1	680.1	690.1	700.1	710.1	720.1	730.1	740.1	750.1	760.1	770.1	780.1	790.1
1	Elicit	N100_S20_+P_+K	1.83277	0.605329	3.47873	0.0330875	0.0339947	0.0349422	0.0366087	0.0390781	0.0416874	0.0447108	0.0473714	0.0494075	0.0515772	0.0530677	0.0539857	0.0547123	0.0563259	0.0614708	0.0724558	0.089499	0.105976	0.116613	0.123121	0.125638	0.122807	0.118249	0.116015	0.115858	0.113956	0.111011	0.110994	0.107542	0.0997776	0.0934976	0.0861521	0.0882115	0.118888	0.174566	0.220538	0.258077	0.287876	0.30603	0.316834	0.3236	0.327779	0.331366	0.335665
2	Invicta	N100_S20_+P_+K	2.3989	0.875003	4.15932	0.0338905	0.0340978	0.0349175	0.0364208	0.0386538	0.0411936	0.044276	0.0471564	0.0493937	0.0516923	0.0532564	0.0542597	0.0550999	0.056794	0.0619335	0.0729197	0.0902131	0.107291	0.118651	0.125777	0.128669	0.125881	0.121217	0.118979	0.11883	0.116847	0.113884	0.113903	0.110764	0.103335	0.0972999	0.0902724	0.0925141	0.122473	0.177542	0.223319	0.260755	0.290358	0.30795	0.318721	0.326	0.329565	0.333137	0.337323
3	Arkeos	N100_S20_+P_+K	3.07463	1.12316	1.61726	0.029734	0.0310039	0.0316695	0.0330188	0.0349412	0.0372416	0.0401569	0.0429216	0.0450034	0.0471256	0.0485363	0.0493634	0.0500442	0.0515461	0.0562833	0.0665946	0.0830644	0.0995042	0.110152	0.116583	0.118831	0.115499	0.110474	0.10793	0.107508	0.105336	0.102299	0.102009	0.0988994	0.0919592	0.0862133	0.0796419	0.0815943	0.108871	0.160566	0.205548	0.244159	0.276896	0.297088	0.309177	0.31634	0.320267	0.323658	0.327438
4	Barrel	N100_S20_+P_+K	1.95839	0.671265	5.47674	0.0294855	0.0303945	0.0308368	0.0319841	0.0337628	0.0363754	0.0396977	0.0428382	0.0450591	0.0470978	0.0483879	0.0491336	0.0497152	0.0510879	0.0555683	0.0655772	0.0820801	0.0987572	0.109237	0.115179	0.116925	0.112939	0.107484	0.104929	0.104499	0.10239	0.0993436	0.0991453	0.0961595	0.0894033	0.083733	0.0774892	0.0795609	0.10636	0.160263	0.210434	0.25625	0.296891	0.322457	0.337556	0.346186	0.35029	0.353358	0.357355
5	Horatio	N100_S20_+P_+K	1.67411	0.515269	5.32107	0.0317237	0.0329316	0.0331976	0.0341436	0.0357535	0.0379463	0.0408861	0.0439967	0.0465125	0.048573	0.0498019	0.0506135	0.0513053	0.052732	0.0564748	0.064116	0.0764073	0.0893509	0.0985583	0.104772	0.107973	0.106873	0.10453	0.103982	0.104781	0.104203	0.102915	0.103651	0.102532	0.0986033	0.0949174	0.0906404	0.0929898	0.113975	0.15319	0.1895	0.223808	0.25582	0.277339	0.290797	0.298549	0.302764	0.306163	0.3099
6	Claire	N100_S20_+P_+K	1.91304	0.648525	6.48704	0.028502	0.0298356	0.0297526	0.0303718	0.0317012	0.0338274	0.0368171	0.0399353	0.0423239	0.0440408	0.0450013	0.0456114	0.0461885	0.0473526	0.050432	0.0570682	0.068735	0.0819871	0.0915527	0.0979238	0.100714	0.0987012	0.0955058	0.0944029	0.0947459	0.0937186	0.0920654	0.0924697	0.0914343	0.088236	0.0850754	0.0817422	0.0839759	0.101656	0.138925	0.178616	0.220617	0.264057	0.295138	0.314355	0.324019	0.328809	0.331948	0.335204
7	Croft	N100_S20_+P_+K	1.77036	0.571045	6.72859	0.0216296	0.0223071	0.0221998	0.0224131	0.0236266	0.0254782	0.0282771	0.0309263	0.0327888	0.0340929	0.0347532	0.0351026	0.0353753	0.0360898	0.0384561	0.0441139	0.0545592	0.0666163	0.0747801	0.0795757	0.0807446	0.0771935	0.072807	0.0708469	0.0703995	0.0687691	0.0667345	0.0665483	0.0651545	0.0619865	0.0591205	0.056218	0.0580026	0.0724353	0.106107	0.146244	0.192894	0.246305	0.288636	0.315332	0.328279	0.334199	0.33743	0.340516
8	Firefly	N100_S20_+P_+K	1.65599	0.504087	6.77321	0.0283682	0.0289476	0.0288281	0.0292034	0.0303205	0.0323142	0.0354458	0.0387345	0.0410751	0.0426486	0.0433916	0.0437814	0.0441723	0.0450598	0.0476516	0.0532035	0.0629959	0.0740596	0.0815365	0.0861102	0.0878805	0.0857942	0.0829942	0.0821581	0.0825862	0.0819085	0.0809034	0.0814636	0.080996	0.078909	0.0766592	0.0741512	0.0762243	0.0903004	0.12042	0.155246	0.195098	0.239073	0.272706	0.293838	0.304383	0.30912	0.311598	0.314407
9	Leeds	N100_S20_+P_+K	1.79366	0.584193	8.2829	0.0217783	0.0229428	0.0226984	0.0228641	0.0239835	0.0260038	0.029053	0.0319793	0.0339424	0.0352306	0.0358559	0.0361095	0.0362775	0.0368911	0.0393149	0.0454221	0.0571667	0.070684	0.0792043	0.0836232	0.0841169	0.0792306	0.0736456	0.0710636	0.0703206	0.0683036	0.0658487	0.0655269	0.0639241	0.0606172	0.0574757	0.0545776	0.0563842	0.0710041	0.107618	0.153155	0.206312	0.266186	0.312405	0.340651	0.354484	0.358887	0.361949	0.364652
10	Basset	N100_S20_+P_+K	1.86845	0.625093	8.29064	0.0197397	0.0212276	0.020895	0.0208675	0.0217403	0.0234243	0.0263936	0.0292913	0.0312498	0.0323828	0.0329396	0.0331275	0.033247	0.0337186	0.0356801	0.0409557	0.0519356	0.0651546	0.0736837	0.0781234	0.0784413	0.0733631	0.0676181	0.0648421	0.0639114	0.0618541	0.0593533	0.0588525	0.0572243	0.0540597	0.0512205	0.0486713	0.0504519	0.0638066	0.0996935	0.147013	0.205539	0.275623	0.332427	0.368134	0.385229	0.39186	0.39491	0.397821
11	Zulu	N100_S20_+P_+K	1.95677	0.671224	7.8688	0.0217071	0.0217604	0.0214935	0.0217553	0.0228964	0.024941	0.0279135	0.0305656	0.03223	0.0332897	0.0338258	0.033987	0.0341588	0.0347208	0.0369529	0.0426911	0.0540346	0.0674422	0.0763828	0.081324	0.0820666	0.0772281	0.0715634	0.0688035	0.0678667	0.0656331	0.062971	0.0624233	0.0605534	0.0571028	0.0539047	0.0509748	0.052705	0.0671047	0.103431	0.149216	0.204569	0.269186	0.321017	0.353256	0.368841	0.374391	0.377283	0.380007
12	Myriad	N100_S20_+P_+K	1.41806	0.349226	6.80003	0.0259323	0.0267687	0.0264485	0.026784	0.027879	0.0297102	0.0324785	0.035319	0.0374498	0.0390048	0.0398324	0.0402866	0.04078	0.0417515	0.0444593	0.0502607	0.060445	0.0720868	0.0804868	0.0859606	0.0883062	0.0863782	0.08347	0.082479	0.0826956	0.0817464	0.0804038	0.0807103	0.0796837	0.0768254	0.074126	0.0711946	0.0732802	0.0888114	0.120899	0.156003	0.194987	0.236881	0.268704	0.288601	0.298802	0.303041	0.305795	0.308496
13	Invicta	N100_S20_-P_-K	1.98115	0.683656	5.22448	0.0240543	0.024752	0.0245095	0.0249898	0.026078	0.027834	0.0306011	0.0333536	0.0353859	0.0369509	0.0378308	0.038381	0.0388308	0.0398339	0.0428559	0.0495494	0.0613947	0.0748338	0.0848588	0.0915101	0.0940847	0.0914145	0.0873153	0.085452	0.0851234	0.0833686	0.0810593	0.0809298	0.0790334	0.0747687	0.0708645	0.0668206	0.0687595	0.0876258	0.127267	0.168455	0.211514	0.255468	0.287536	0.307334	0.317662	0.322514	0.325882	0.329175
14	Arkeos	N100_S20_-P_-K	2.57523	0.945938	4.22845	0.0247083	0.0253564	0.0250448	0.0252924	0.0264549	0.0285151	0.0315893	0.0346202	0.0367219	0.0381937	0.0389293	0.0392948	0.0396	0.0403748	0.0430413	0.0492964	0.0609426	0.0742967	0.0834046	0.0888061	0.0903093	0.0866698	0.0819224	0.0797486	0.0792064	0.0772656	0.0748384	0.07453	0.0727988	0.0692585	0.0657355	0.0622664	0.06404	0.0800467	0.116212	0.158433	0.207334	0.262031	0.304876	0.331376	0.344483	0.349479	0.352412	0.35509
15	Firefly	N100_S20_-P_-K	1.70696	0.534701	7.81847	0.0277344	0.0283327	0.0282299	0.028963	0.0303354	0.0325581	0.0357169	0.0388193	0.0410721	0.042762	0.0436339	0.0440895	0.0444844	0.0454735	0.0486613	0.0558681	0.068412	0.0821396	0.0911879	0.0965127	0.0982707	0.0949276	0.0905407	0.088613	0.0882597	0.0865257	0.0842277	0.0841118	0.08227	0.0782869	0.0747178	0.0709837	0.0729904	0.0909776	0.130062	0.173218	0.220227	0.269686	0.306507	0.328967	0.340279	0.345522	0.348917	0.352167
16	Zulu	N100_S20_-P_-K	1.81519	0.593421	7.00535	0.0245432	0.0263909	0.0264158	0.0272333	0.0289827	0.0314772	0.0346179	0.0373716	0.0392282	0.0408318	0.0417621	0.0422227	0.0426294	0.0436859	0.0474169	0.0562519	0.0719302	0.0888397	0.0997592	0.105913	0.107252	0.102029	0.0954101	0.0920426	0.0908319	0.0879925	0.0844077	0.0836238	0.0805927	0.0747703	0.0698793	0.0649755	0.0668864	0.0890074	0.138087	0.191115	0.247085	0.304233	0.345383	0.370566	0.383706	0.388758	0.392173	0.396037
17	Basset	N100_S20_-P_-K	1.99525	0.690661	6.91039	0.0275736	0.0281961	0.028538	0.0296995	0.0314777	0.033747	0.0366351	0.0392528	0.0411705	0.0429662	0.0441134	0.0447327	0.0452738	0.0464885	0.0506981	0.0603171	0.0766385	0.0935579	0.104443	0.1107	0.112435	0.107962	0.101876	0.0987384	0.0977408	0.0950817	0.0916014	0.0910025	0.087693	0.0810587	0.0756979	0.0700382	0.0722178	0.0972967	0.149289	0.20077	0.250181	0.295556	0.325526	0.343148	0.353097	0.357441	0.361423	0.365476
18	Claire	N100_S20_-P_-K	1.88295	0.630685	4.80799	0.0318988	0.0328092	0.0335104	0.0351839	0.0378599	0.0408181	0.0441864	0.0469942	0.0492086	0.051401	0.0528393	0.0537388	0.0544501	0.0561439	0.0615475	0.0735388	0.0930689	0.112732	0.125797	0.133918	0.136873	0.132852	0.126551	0.12324	0.122191	0.119238	0.115314	0.114698	0.110337	0.101435	0.0945552	0.0869745	0.0892036	0.122161	0.184426	0.23861	0.285027	0.321507	0.342677	0.355252	0.363711	0.367091	0.370945	0.375565
19	Myriad	N100_S20_-P_-K	1.80439	0.590065	5.94565	0.0274623	0.0280616	0.0284034	0.0294363	0.0312452	0.0335031	0.0365268	0.0393472	0.0415108	0.0433981	0.0445894	0.0452235	0.045769	0.0469995	0.051111	0.0602129	0.075464	0.0914322	0.102141	0.108748	0.111085	0.10769	0.102671	0.100145	0.0994922	0.0973146	0.0942913	0.093935	0.0909547	0.084781	0.079726	0.0742697	0.0763217	0.100732	0.149378	0.196198	0.240631	0.28108	0.307944	0.323934	0.332661	0.336658	0.340061	0.343411
20	Barrel	N100_S20_-P_-K	1.50411	0.408104	7.28119	0.0238734	0.0249812	0.0249601	0.0255015	0.0270415	0.0294944	0.0329754	0.0361999	0.0382995	0.0399527	0.0408734	0.0412905	0.0415909	0.0425252	0.0462147	0.055226	0.0715682	0.0891908	0.100038	0.105679	0.10628	0.100236	0.0928568	0.0890451	0.0876733	0.0846422	0.0807559	0.0799082	0.0767329	0.070681	0.0655954	0.0605719	0.062501	0.0846119	0.136543	0.194026	0.254517	0.315394	0.357836	0.382822	0.395414	0.399882	0.40302	0.406435
21	Leeds	N100_S20_-P_-K	2.06	0.722619	5.8971	0.0300467	0.0306154	0.0311488	0.0325843	0.0349013	0.0376198	0.0408737	0.0437466	0.045964	0.0481083	0.0494905	0.0502802	0.0509374	0.0524602	0.0575942	0.0689929	0.0875915	0.106338	0.118412	0.125679	0.128075	0.123924	0.117748	0.114484	0.113462	0.110588	0.106752	0.106084	0.102124	0.0941433	0.0877227	0.0807585	0.0828187	0.112705	0.171332	0.224302	0.270167	0.307497	0.329748	0.342484	0.350069	0.353758	0.357203	0.360892
22	Horatio	N100_S20_-P_-K	1.69653	0.528581	4.52509	0.0308121	0.032402	0.0328635	0.0344166	0.036906	0.0397302	0.0430945	0.0460779	0.048476	0.0507233	0.0521168	0.0529387	0.0536402	0.0552381	0.0603858	0.0716799	0.0901581	0.108943	0.121431	0.129132	0.132042	0.128285	0.122438	0.119378	0.118447	0.115712	0.112037	0.111474	0.107469	0.099362	0.0930035	0.0859892	0.0882074	0.118747	0.177621	0.229694	0.274544	0.310236	0.331079	0.343307	0.351176	0.354285	0.357534	0.361555
23	Elicit	N100_S20_-P_-K	1.57345	0.452133	6.02806	0.0267136	0.0271468	0.0275248	0.0284065	0.0302218	0.032627	0.0358198	0.0387652	0.0408809	0.0426282	0.043658	0.0441621	0.0445576	0.0456731	0.0496866	0.0589421	0.0748238	0.0914193	0.101996	0.107978	0.10956	0.104994	0.0989504	0.0957366	0.0947354	0.0920523	0.0885684	0.0878853	0.0847678	0.0785848	0.0734493	0.0682311	0.0701476	0.0933248	0.143481	0.194939	0.245767	0.293575	0.32581	0.344537	0.354557	0.357911	0.361028	0.364058
24	Croft	N100_S20_-P_-K	2.03698	0.705984	5.76954	0.0293456	0.0301928	0.0302441	0.0312725	0.0331396	0.0356315	0.0389557	0.0421223	0.0445476	0.0465319	0.0477089	0.048365	0.0489354	0.0502524	0.0544973	0.0638614	0.0795646	0.0961319	0.107369	0.114355	0.117008	0.113696	0.108653	0.106253	0.105722	0.103537	0.10053	0.100292	0.0975327	0.0915869	0.0865185	0.0811024	0.0832004	0.107634	0.157327	0.205637	0.25138	0.292013	0.318103	0.333509	0.342157	0.345616	0.348757	0.35213
25	Firefly	N100_S10_+P_+K	1.78331	0.57825	7.09991	0.0276888	0.027952	0.027903	0.0284757	0.0296379	0.0317215	0.0349315	0.0383282	0.0408623	0.0426506	0.0435344	0.043939	0.0443298	0.0453169	0.0485435	0.0558053	0.0686444	0.0827265	0.0921538	0.0978438	0.0999504	0.0969393	0.0926728	0.0907437	0.0904493	0.0886488	0.0862459	0.0861203	0.0842517	0.0799882	0.0762004	0.0722807	0.0742346	0.0928664	0.133886	0.178097	0.224283	0.270637	0.30353	0.322982	0.332791	0.336891	0.339617	0.342086
26	Invicta	N100_S10_+P_+K	2.04984	0.717652	6.04845	0.0246374	0.0251232	0.0249381	0.0251557	0.0261575	0.0280307	0.0310052	0.0341932	0.0365992	0.0383488	0.0392862	0.0398189	0.0402886	0.0413826	0.044642	0.0521168	0.0654687	0.0804996	0.0912054	0.0980584	0.10064	0.0975846	0.092904	0.0907749	0.0902801	0.088132	0.0853691	0.0850504	0.0829887	0.0784673	0.0742165	0.0699571	0.0717948	0.0913035	0.134475	0.180619	0.229398	0.27906	0.314927	0.336803	0.347881	0.352453	0.3554	0.358425
27	Myriad	N100_S10_+P_+K	1.60605	0.47377	5.81469	0.0254398	0.0265143	0.0262484	0.0264985	0.0274494	0.0292193	0.0320439	0.0351131	0.0375804	0.0392636	0.0401359	0.0406009	0.0410479	0.0420939	0.0450664	0.0515909	0.0630646	0.0759864	0.0851458	0.0911266	0.0938838	0.0919718	0.0887849	0.0874564	0.087461	0.0860604	0.0841748	0.0842691	0.0828868	0.0795071	0.076274	0.0729085	0.0748603	0.0916588	0.127543	0.166248	0.207825	0.251313	0.283507	0.303223	0.312824	0.317156	0.319753	0.322082
28	Barrel	N100_S10_+P_+K	1.97515	0.680619	7.2487	0.023579	0.0243795	0.0240111	0.024127	0.0252482	0.0273616	0.030792	0.0341609	0.0365407	0.0381663	0.0389708	0.0393392	0.0396588	0.0405705	0.0437594	0.051412	0.065667	0.0816834	0.0919882	0.0977246	0.0990803	0.0943223	0.0883252	0.0854336	0.0845018	0.0819524	0.0787453	0.0781306	0.0759532	0.071539	0.0673333	0.0633204	0.0651865	0.0834763	0.128313	0.180406	0.238276	0.300187	0.345753	0.37299	0.3862	0.390378	0.392452	0.394713
29	Zulu	N100_S10_+P_+K	2.24123	0.806865	6.43133	0.0245801	0.0255128	0.0252759	0.0255031	0.0265869	0.0285914	0.0315553	0.0345769	0.0368523	0.038482	0.0393155	0.0397194	0.0401642	0.0412195	0.0444633	0.051872	0.0652428	0.080234	0.0906494	0.0971491	0.0995575	0.0962648	0.0914728	0.0891816	0.0885751	0.0863144	0.0834784	0.0830478	0.081004	0.0768564	0.0729048	0.0690399	0.07095	0.0891729	0.130359	0.175524	0.223531	0.272707	0.307887	0.328609	0.338777	0.342385	0.344583	0.346631
30	Horatio	N100_S10_+P_+K	1.91093	0.647548	5.1687	0.0375565	0.0383012	0.0379054	0.0385099	0.0397471	0.04167	0.0447581	0.0483781	0.0516527	0.0539273	0.0549513	0.0556061	0.0563893	0.0579912	0.061576	0.0682466	0.0789353	0.091005	0.100635	0.108045	0.112943	0.114025	0.113524	0.11406	0.115207	0.115063	0.114538	0.115561	0.115467	0.113654	0.111534	0.109108	0.111706	0.127807	0.158976	0.190255	0.222322	0.253466	0.274881	0.28829	0.295631	0.299203	0.301465	0.304036
31	Arkeos	N100_S10_+P_+K	3.24788	1.17799	3.65146	0.0307468	0.0311519	0.030981	0.0313948	0.032469	0.0343432	0.0372803	0.0406063	0.0433632	0.0454072	0.0464246	0.0470245	0.0476913	0.049079	0.0527055	0.0601074	0.0724528	0.0861098	0.0961066	0.103052	0.106796	0.105926	0.103327	0.102389	0.102614	0.101268	0.0993398	0.0994628	0.0982266	0.0950162	0.0916037	0.0880031	0.0900064	0.107559	0.143257	0.179004	0.21523	0.250698	0.275825	0.290757	0.298623	0.301632	0.304075	0.306026
32	Claire	N100_S10_+P_+K	2.18255	0.780212	4.41701	0.0423095	0.0428029	0.0427148	0.0432798	0.0447557	0.0467341	0.0495908	0.0530721	0.0564535	0.0588246	0.0598671	0.0605526	0.0615048	0.0633317	0.0672554	0.0741594	0.0847349	0.0965725	0.106572	0.114705	0.120704	0.123161	0.123901	0.125116	0.126675	0.126897	0.126744	0.127956	0.128238	0.126928	0.125168	0.123163	0.125901	0.141619	0.169862	0.196056	0.221822	0.245168	0.260628	0.270495	0.276536	0.279235	0.281265	0.283565
33	Leeds	N100_S10_+P_+K	2.62652	0.965643	4.52464	0.0370562	0.0375712	0.0372803	0.0378378	0.0389891	0.0407791	0.0434079	0.0466096	0.0496436	0.0518237	0.0528333	0.0535127	0.0543727	0.056083	0.0598483	0.0666776	0.077391	0.0893077	0.0988703	0.106324	0.111474	0.112873	0.112665	0.113217	0.11436	0.114155	0.113611	0.114565	0.11447	0.112864	0.111022	0.108806	0.111403	0.126919	0.156204	0.184372	0.21195	0.237857	0.255537	0.266461	0.272547	0.275655	0.278127	0.280284
34	Basset	N100_S10_+P_+K	2.56048	0.940138	5.29708	0.0314335	0.031763	0.0319296	0.0324566	0.0333978	0.0351665	0.0379607	0.0412488	0.0440322	0.0460159	0.0469219	0.0474633	0.0481629	0.0495272	0.0528219	0.0595494	0.0710038	0.0841929	0.0940003	0.100885	0.104688	0.103924	0.101718	0.101044	0.101508	0.100561	0.0991182	0.099535	0.0989186	0.096585	0.0942156	0.0917729	0.0941118	0.109538	0.143581	0.180911	0.221096	0.261812	0.290348	0.307578	0.316823	0.320438	0.32272	0.325271
35	Croft	N100_S10_+P_+K	2.8126	1.0341	5.35253	0.0287715	0.0300309	0.0298888	0.030394	0.0315034	0.0333261	0.0360659	0.0392282	0.0419213	0.0437869	0.0446507	0.0451493	0.045787	0.0470935	0.0503953	0.0568596	0.0677175	0.0799578	0.089234	0.0958144	0.099597	0.0990333	0.0970757	0.0965567	0.0969639	0.0960496	0.0947382	0.0950772	0.0943825	0.0921502	0.0898073	0.087407	0.0896204	0.104186	0.135211	0.168415	0.203645	0.239411	0.264785	0.280142	0.288007	0.291705	0.293839	0.296009
36	Elicit	N100_S10_+P_+K	2.06048	0.722865	5.41327	0.0292111	0.0300067	0.029929	0.0303503	0.0314266	0.0332847	0.0362628	0.0395584	0.0422502	0.0440504	0.0448573	0.0452502	0.045763	0.0469829	0.0501646	0.0568069	0.0683041	0.0812289	0.0905226	0.0967175	0.0998306	0.0983709	0.0955557	0.0945107	0.0947013	0.0934231	0.0917148	0.0918457	0.0908721	0.08816	0.0853292	0.0824684	0.0845887	0.100054	0.135127	0.173722	0.215611	0.259363	0.290777	0.309808	0.319642	0.322992	0.325161	0.327339
37	Claire	N200_S10_+P_+K	3.37355	1.21581	5.04188	0.0375242	0.0380343	0.0377653	0.0384464	0.0397658	0.0416451	0.0444402	0.0476693	0.0506894	0.0527487	0.0536106	0.0541666	0.0549752	0.0565115	0.0599805	0.066212	0.0759702	0.0870075	0.0960444	0.103161	0.108077	0.109582	0.109618	0.110362	0.111613	0.111705	0.111445	0.11249	0.112619	0.111257	0.109712	0.10786	0.11041	0.124765	0.151628	0.17812	0.204963	0.23114	0.249343	0.260867	0.267104	0.270565	0.272844	0.275205
38	Firefly	N200_S10_+P_+K	6.88954	1.93	5.00769	0.0339747	0.0346675	0.0344723	0.0350659	0.036203	0.03811	0.0412302	0.0449447	0.0480461	0.0501445	0.0511134	0.0516327	0.0522923	0.0536795	0.0570996	0.0639516	0.0754216	0.0882864	0.0979947	0.104787	0.108758	0.10843	0.106654	0.106336	0.107084	0.106377	0.105211	0.105796	0.105191	0.102661	0.0999745	0.097122	0.0994353	0.116044	0.150567	0.186819	0.225132	0.263753	0.290775	0.307304	0.316504	0.319796	0.322076	0.324714
39	Invicta	N200_S10_+P_+K	8.01991	2.08189	4.62691	0.0305785	0.0305638	0.030658	0.0310033	0.0320863	0.033765	0.0364268	0.0395522	0.0422034	0.0441416	0.0450447	0.0456162	0.0462778	0.0476632	0.0510862	0.0578494	0.0689946	0.0813292	0.0905608	0.0971465	0.100909	0.100512	0.098653	0.098157	0.0986829	0.0978443	0.0964696	0.0968576	0.0960512	0.0934173	0.0906588	0.08777	0.0898233	0.105926	0.138783	0.171987	0.205604	0.239088	0.262588	0.277182	0.284991	0.288602	0.291226	0.293707
40	Myriad	N200_S10_+P_+K	6.89506	1.93071	4.69996	0.0333317	0.0336659	0.0336519	0.034087	0.0352056	0.037029	0.0398663	0.043237	0.0461588	0.0482991	0.0493016	0.0498851	0.0505545	0.0520241	0.0556349	0.0627872	0.0744969	0.0874591	0.0972609	0.104297	0.108509	0.108425	0.106701	0.106426	0.107149	0.106298	0.105054	0.105605	0.104822	0.102021	0.0990432	0.0956707	0.0978808	0.115573	0.150861	0.186208	0.222178	0.257749	0.282721	0.297826	0.306204	0.309935	0.312182	0.314722
41	Leeds	N200_S10_+P_+K	25.8619	3.25274	4.0833	0.0356451	0.0364903	0.0363915	0.0370431	0.0382533	0.0399969	0.042617	0.0457261	0.0485706	0.0506513	0.0516694	0.0523259	0.0531226	0.0547981	0.0585713	0.0656478	0.0766104	0.0885161	0.097841	0.104969	0.109736	0.110803	0.110294	0.110608	0.111686	0.111407	0.110618	0.111419	0.111062	0.108883	0.106487	0.103733	0.106209	0.122879	0.153964	0.182412	0.208993	0.233491	0.249592	0.259761	0.265666	0.268987	0.271458	0.273957
42	Horatio	N200_S10_+P_+K	4.09818	1.41051	4.39854	0.037727	0.0385742	0.0386303	0.0393144	0.0406531	0.0424383	0.0453035	0.0487336	0.0518629	0.0541179	0.0551922	0.0558506	0.0567065	0.0583715	0.0621227	0.0692327	0.0803066	0.0927562	0.10262	0.110174	0.115258	0.11637	0.115844	0.116281	0.117516	0.117201	0.116501	0.117388	0.117157	0.115193	0.112921	0.110259	0.112856	0.129568	0.161516	0.192495	0.223655	0.253745	0.27439	0.287289	0.294768	0.298243	0.300705	0.303311
43	Zulu	N200_S10_+P_+K	35.2212	3.56156	4.04501	0.0297587	0.0307952	0.0308065	0.0313402	0.0325984	0.0347396	0.0377712	0.0409907	0.0435029	0.0453955	0.0462996	0.0467789	0.0473221	0.0486638	0.0523702	0.060277	0.0736451	0.0882616	0.0985408	0.105396	0.108658	0.106833	0.103381	0.101868	0.101849	0.100226	0.09798	0.0979269	0.0963753	0.0925171	0.0888177	0.0849592	0.0870181	0.105847	0.14593	0.186498	0.226462	0.265003	0.29069	0.305748	0.313737	0.317169	0.319276	0.321633
44	Elicit	N200_S10_+P_+K	7.37443	1.99788	3.35783	0.0362108	0.0367807	0.0366925	0.0374621	0.0387859	0.040719	0.0436911	0.047106	0.0499983	0.0521316	0.0531929	0.0538393	0.0546013	0.0561411	0.0600363	0.0676175	0.0795836	0.0925826	0.102441	0.109658	0.114205	0.114571	0.113354	0.113402	0.11441	0.11379	0.112663	0.113442	0.112672	0.109916	0.106907	0.103565	0.106034	0.124625	0.161089	0.196045	0.230196	0.262369	0.28363	0.296598	0.304431	0.307506	0.309864	0.312528
45	Arkeos	N200_S10_+P_+K	4.17282	1.42833	1.40159	0.0327554	0.0331566	0.0333884	0.0340905	0.0354919	0.0374528	0.0402225	0.0433431	0.0460515	0.0482227	0.0493821	0.0500713	0.0508821	0.052497	0.0565325	0.0644336	0.0768	0.0899566	0.0997884	0.106978	0.111338	0.111482	0.109902	0.109493	0.110183	0.109266	0.107782	0.108186	0.10712	0.103758	0.10027	0.0963397	0.0985751	0.117908	0.153816	0.186103	0.216159	0.243844	0.262014	0.273246	0.280094	0.283496	0.286183	0.288915
46	Barrel	N200_S10_+P_+K	3.11569	1.1361	3.43966	0.03424	0.0346788	0.0348332	0.0355829	0.0370975	0.039429	0.0427516	0.0463686	0.0493098	0.0514953	0.0525877	0.0532905	0.0540342	0.0556043	0.0597061	0.0680307	0.0815377	0.0962011	0.106879	0.114299	0.118445	0.117777	0.115395	0.114743	0.115298	0.11414	0.112427	0.11282	0.111528	0.108134	0.10459	0.100862	0.103329	0.123291	0.163836	0.203944	0.243525	0.280853	0.305806	0.320954	0.32964	0.33294	0.335264	0.338097
47	Basset	N200_S10_+P_+K	4.51427	1.50684	2.25336	0.0328182	0.0340734	0.0340235	0.0344295	0.0355141	0.0372118	0.0397103	0.0427978	0.0454799	0.0474308	0.0482827	0.0487992	0.0494945	0.0509949	0.0542742	0.0606035	0.0707761	0.0823211	0.09139	0.0982742	0.102859	0.103695	0.103107	0.10342	0.104442	0.104206	0.103424	0.104233	0.104019	0.102396	0.100604	0.0986813	0.101155	0.115445	0.144394	0.17421	0.20472	0.234923	0.2559	0.268979	0.276267	0.279701	0.28219	0.284643
48	Croft	N200_S10_+P_+K	30.1182	3.40501	0.698329	0.0313891	0.0318285	0.0319735	0.0325935	0.0337705	0.0356258	0.0384441	0.0416309	0.0443376	0.0463117	0.0472223	0.0477528	0.0484219	0.0498472	0.0533962	0.0604222	0.0721546	0.0853419	0.0952735	0.102497	0.106636	0.106305	0.104392	0.103988	0.104561	0.1036	0.102209	0.102616	0.101878	0.0995728	0.0971121	0.094521	0.0968719	0.112707	0.146022	0.181373	0.218797	0.25648	0.282912	0.299052	0.308334	0.311667	0.314012	0.31634
49	Claire	N100_S20_-P_+K	2.00214	0.694202	4.24506	0.0320129	0.0323613	0.0325088	0.033438	0.0349582	0.0370746	0.0399957	0.043036	0.0454097	0.0473463	0.0484933	0.0492706	0.0499531	0.051278	0.0550034	0.062583	0.0749199	0.0877937	0.096922	0.103082	0.106267	0.105384	0.103246	0.102815	0.103846	0.103425	0.102351	0.103245	0.102079	0.098112	0.0946008	0.0903613	0.0925459	0.113547	0.152756	0.187987	0.219131	0.247046	0.265419	0.276551	0.28216	0.286464	0.289352	0.292304
50	Basset	N100_S20_-P_+K	1.7469	0.5577	5.71264	0.0285579	0.0284794	0.0283885	0.0287147	0.0299596	0.031752	0.034721	0.0379284	0.0403607	0.0420569	0.0429773	0.0434931	0.0439679	0.0449861	0.0478634	0.0542709	0.0658222	0.0788696	0.0876435	0.0928895	0.0948347	0.0920709	0.0884067	0.0870781	0.0872859	0.0861681	0.0845635	0.0848857	0.0839045	0.0809673	0.0782918	0.0755862	0.0776864	0.0936806	0.13033	0.171821	0.216251	0.262179	0.295016	0.314355	0.323842	0.328327	0.331193	0.333797
51	Horatio	N100_S20_-P_+K	2.04045	0.713069	5.0151	0.0333709	0.0337417	0.0338188	0.0343447	0.0355705	0.0374137	0.0401893	0.0433197	0.0458794	0.0478166	0.0488437	0.0495256	0.0502423	0.0515825	0.0546687	0.0606205	0.0701962	0.080723	0.0886911	0.0944325	0.0979241	0.0981226	0.097334	0.0978414	0.0993209	0.0995247	0.0992958	0.10053	0.100542	0.0987647	0.0969185	0.0947164	0.0971389	0.112359	0.141563	0.170032	0.198136	0.225116	0.243831	0.255394	0.26158	0.265417	0.268166	0.270982
52	Invicta	N100_S20_-P_+K	1.81165	0.594158	4.89356	0.0292237	0.0302363	0.0303071	0.0307229	0.0319436	0.0337462	0.0367355	0.0399439	0.0425148	0.0444328	0.0455543	0.0462839	0.0469373	0.0482673	0.0514979	0.0581749	0.0693488	0.0818623	0.0911382	0.0974928	0.100767	0.0996859	0.0974349	0.0969796	0.0978196	0.0972811	0.0961732	0.0970538	0.0963372	0.0935022	0.0906087	0.0873536	0.0895965	0.10743	0.143051	0.178531	0.213974	0.248458	0.272321	0.286776	0.294891	0.298951	0.302111	0.305027
53	Elicit	N100_S20_-P_+K	1.87696	0.629496	4.41835	0.0326244	0.0327234	0.0330716	0.0338656	0.0353741	0.037406	0.0404004	0.0434775	0.0457952	0.0477181	0.0487916	0.0494446	0.0500792	0.0513508	0.054852	0.0620558	0.0737119	0.0858197	0.0940829	0.0994527	0.10214	0.100885	0.0986359	0.0981349	0.0991121	0.0987175	0.0976974	0.0985628	0.0976718	0.0942981	0.0910355	0.0872137	0.0893945	0.108605	0.146065	0.181339	0.213951	0.244302	0.26503	0.277526	0.283875	0.288119	0.291145	0.294072
54	Zulu	N100_S20_-P_+K	1.96593	0.675912	5.61495	0.0317552	0.0320941	0.0326924	0.0335512	0.0353772	0.0378411	0.0411456	0.0443106	0.0466361	0.0486971	0.0498947	0.0506481	0.0512762	0.0526504	0.0569392	0.0664	0.08221	0.0985958	0.109386	0.115924	0.118334	0.115049	0.110288	0.108155	0.10807	0.106225	0.10352	0.103611	0.10122	0.0954417	0.0903518	0.0847548	0.0868662	0.11181	0.161855	0.208102	0.249579	0.284984	0.307047	0.319723	0.326988	0.330131	0.333123	0.336313
55	Leeds	N100_S20_-P_+K	1.78704	0.578688	6.40925	0.0295681	0.0303118	0.0307965	0.0317706	0.0334236	0.0354517	0.0382014	0.0410489	0.043116	0.0450386	0.0462226	0.04698	0.0475714	0.0488998	0.0529572	0.0617093	0.0761921	0.0910497	0.100696	0.106525	0.108652	0.105633	0.101271	0.099309	0.0991689	0.097397	0.0949573	0.0950159	0.0927537	0.0874885	0.0828718	0.07789	0.0798915	0.102716	0.148245	0.19025	0.227675	0.260543	0.281335	0.293596	0.30042	0.304243	0.307238	0.310386
56	Myriad	N100_S20_-P_+K	1.52057	0.418865	4.73427	0.0322687	0.0338247	0.0342264	0.0353156	0.0371592	0.0393185	0.0422004	0.0451685	0.047431	0.0495518	0.0508203	0.0516247	0.0523603	0.0538333	0.0579385	0.0666133	0.0807626	0.0954471	0.105502	0.111997	0.114943	0.112869	0.109379	0.107961	0.108184	0.106927	0.105027	0.105447	0.103527	0.0985911	0.0942657	0.0893121	0.091589	0.115033	0.159363	0.199329	0.235849	0.268288	0.289187	0.301994	0.30942	0.313496	0.316826	0.320061
57	Barrel	N100_S20_-P_+K	1.4327	0.359332	7.66641	0.0216705	0.0228023	0.0229972	0.0233059	0.0246959	0.0267186	0.0299616	0.0330708	0.0350134	0.0363982	0.0371678	0.0374794	0.0376905	0.0383675	0.0413165	0.0486379	0.0623669	0.077533	0.0867652	0.0913097	0.0915308	0.0857835	0.0791908	0.0759147	0.0747535	0.0721612	0.0690258	0.0683519	0.0659507	0.0614243	0.0574806	0.0536696	0.0553793	0.0728157	0.11598	0.166636	0.222841	0.283386	0.328075	0.354417	0.367443	0.372401	0.375272	0.37819
58	Firefly	N100_S20_-P_+K	1.51221	0.413556	7.60692	0.0268391	0.0271589	0.0270328	0.0273839	0.0285607	0.0303387	0.0334432	0.0367992	0.0391354	0.0407634	0.0415321	0.0419628	0.0423089	0.0431452	0.0458071	0.0519732	0.0631474	0.0757212	0.0839598	0.0887808	0.0902305	0.0870424	0.0829653	0.0812549	0.0810976	0.0797076	0.0778086	0.0778736	0.0767194	0.0737248	0.0707806	0.0678274	0.0696344	0.0848578	0.119964	0.160562	0.205851	0.254853	0.291622	0.313826	0.32478	0.329652	0.332506	0.335216
59	Croft	N100_S20_-P_+K	1.74986	0.559389	7.22341	0.0195666	0.0208688	0.0208816	0.0210361	0.0219822	0.0237298	0.0263928	0.0291505	0.0309316	0.0321993	0.0328403	0.0331483	0.0333862	0.0340287	0.0362934	0.0418092	0.0524326	0.0648475	0.073254	0.0781205	0.0792349	0.0753345	0.0706041	0.0683781	0.0677661	0.0658784	0.0636058	0.0632503	0.0616847	0.0585549	0.0556066	0.0526611	0.0542355	0.0681189	0.101791	0.142722	0.191641	0.248682	0.294034	0.322661	0.337102	0.342306	0.345404	0.348238
60	Arkeos	N100_S20_-P_+K	2.15244	0.765574	6.1966	0.0241817	0.0248891	0.0247815	0.0249126	0.0260506	0.0278361	0.0308503	0.033916	0.0361371	0.0376599	0.0384578	0.0388998	0.0392245	0.0400972	0.0428685	0.0494387	0.0616208	0.0756031	0.0851486	0.0907738	0.0924378	0.0887844	0.0839446	0.0816594	0.0810642	0.0790838	0.0765563	0.0761769	0.0743985	0.0706965	0.0670661	0.0632443	0.0648136	0.0812444	0.118462	0.161225	0.210135	0.264926	0.307216	0.333079	0.345887	0.35108	0.354044	0.356353
61	Myriad	N200_S0_-P_-K	35.0163	3.55422	4.89076	0.0254532	0.0259044	0.0261305	0.0263923	0.0274722	0.0292492	0.0320791	0.0351643	0.0375079	0.0392203	0.0401594	0.0407163	0.0412	0.0422504	0.0453871	0.0525529	0.0654308	0.0797954	0.0896449	0.0956852	0.0979329	0.095087	0.0910765	0.0893126	0.0892369	0.0876852	0.0856631	0.0856877	0.0839273	0.0798972	0.0763711	0.0726697	0.0746149	0.0930823	0.132782	0.174	0.215345	0.25609	0.283733	0.299647	0.307993	0.31122	0.313397	0.315914
62	Basset	N200_S0_-P_-K	19.3746	2.94891	5.62642	0.0227471	0.022808	0.0226232	0.0226881	0.0235722	0.0252462	0.0281406	0.0313011	0.0335999	0.0350548	0.0358529	0.0361952	0.0364981	0.0372339	0.039988	0.0470767	0.0609882	0.0770725	0.0874984	0.0931647	0.0941843	0.0891072	0.083003	0.0799813	0.0791104	0.0767923	0.0738245	0.0733595	0.0710897	0.0666757	0.0629074	0.0592204	0.0610174	0.0789016	0.12352	0.174864	0.229732	0.286166	0.325649	0.34788	0.358244	0.36241	0.364777	0.367156
63	Claire	N200_S0_-P_-K	20.8459	3.03642	4.69717	0.0291389	0.0295738	0.0294604	0.029829	0.0310603	0.0330039	0.0359825	0.0389993	0.0411429	0.0426507	0.043316	0.0436858	0.0441044	0.0450455	0.0478201	0.0540633	0.06543	0.0784028	0.0874076	0.093122	0.0953553	0.0929341	0.0895507	0.0882129	0.0883522	0.0871755	0.0855216	0.0857363	0.0846337	0.0818287	0.0791415	0.0763947	0.0784316	0.0935665	0.127927	0.16553	0.204696	0.244794	0.273446	0.290067	0.297769	0.30193	0.304316	0.306541
64	Elicit	N200_S0_-P_-K	29.0192	3.36763	5.12532	0.0236442	0.0247258	0.0247809	0.0249847	0.0262504	0.0283102	0.0314427	0.0346848	0.0368598	0.0382583	0.0389227	0.0392102	0.0394207	0.0401814	0.0430892	0.0502578	0.0636307	0.0785086	0.0878175	0.0927999	0.0936982	0.0890801	0.0835364	0.0808771	0.0801906	0.0781068	0.0753785	0.0750365	0.0731326	0.0692356	0.0656688	0.0621812	0.0638887	0.080422	0.12146	0.1686	0.21897	0.271412	0.308536	0.329483	0.33935	0.343181	0.345463	0.347499
65	Leeds	N200_S0_-P_-K	18.2179	2.87908	4.79193	0.0264925	0.0264883	0.0264736	0.026713	0.0280114	0.0299969	0.0332047	0.036439	0.0387809	0.0404892	0.0413966	0.0418247	0.0421822	0.0431169	0.0465136	0.0546465	0.069553	0.0858182	0.0961987	0.102023	0.10333	0.0987017	0.0928473	0.0900266	0.0893865	0.0870689	0.0840932	0.0836988	0.0815122	0.0768222	0.0726341	0.0683758	0.0701864	0.0897026	0.135213	0.183687	0.231636	0.278116	0.309449	0.326934	0.335092	0.338877	0.341101	0.343313
66	Zulu	N200_S0_-P_-K	46.9581	3.84897	4.56595	0.0239211	0.0244707	0.0244841	0.0247411	0.0262077	0.0285052	0.0319765	0.0352756	0.0374209	0.0389947	0.0399196	0.0402998	0.0405954	0.0415271	0.0452019	0.0545833	0.0720868	0.0913216	0.10346	0.110038	0.110971	0.104723	0.0969732	0.0928799	0.0914336	0.0881811	0.0840015	0.0831029	0.0797758	0.073523	0.0681938	0.062867	0.0645175	0.0875245	0.141917	0.19983	0.256888	0.311449	0.34706	0.366556	0.376096	0.379458	0.381581	0.383893
67	Horatio	N200_S0_-P_-K	41.9596	3.73633	3.88899	0.031418	0.0317697	0.0320929	0.0329139	0.0343803	0.036514	0.0397365	0.0430654	0.0456594	0.0477453	0.0488583	0.0495651	0.0502105	0.0514963	0.0552318	0.0631935	0.0766885	0.0913186	0.101668	0.108492	0.111661	0.109945	0.106817	0.105713	0.106151	0.105102	0.103336	0.103841	0.102201	0.0979129	0.0940994	0.0897963	0.0919463	0.113058	0.15529	0.195435	0.232617	0.266582	0.288998	0.301917	0.308754	0.312679	0.315823	0.318701
68	Invicta	N200_S0_-P_-K	71.8139	4.27403	4.07975	0.0266235	0.0274178	0.0275035	0.0278793	0.0291195	0.0310449	0.0342109	0.0375975	0.0401524	0.0421296	0.043228	0.0438702	0.0444156	0.0456223	0.0494377	0.0581731	0.073607	0.0905565	0.102236	0.109627	0.112272	0.108853	0.103785	0.101335	0.100849	0.0986809	0.0957441	0.0954784	0.0929165	0.087198	0.0822999	0.0770525	0.0789059	0.102486	0.152365	0.200516	0.245074	0.285427	0.311197	0.32573	0.333599	0.336983	0.339766	0.342609
69	Arkeos	N200_S0_-P_-K	81.7759	4.40337	3.58733	0.0253073	0.0247979	0.024808	0.0250693	0.0262128	0.0281943	0.0313126	0.0346009	0.0369858	0.0386848	0.0396153	0.0401352	0.040553	0.0415453	0.0449758	0.053065	0.067818	0.0840895	0.0948728	0.101155	0.102865	0.0987056	0.093175	0.0904536	0.0897787	0.0875282	0.0845334	0.0840823	0.0818025	0.0770061	0.0726679	0.0680227	0.0696004	0.0894422	0.133732	0.180867	0.229121	0.277711	0.311805	0.330986	0.340128	0.34428	0.346668	0.349143
70	Croft	N200_S0_-P_-K	86.1314	4.45574	3.86401	0.0267089	0.0262972	0.0262268	0.0266136	0.0278264	0.0296971	0.0326822	0.0358477	0.038304	0.0400994	0.0410773	0.0416044	0.0420897	0.043176	0.0465917	0.0544314	0.0684094	0.0838908	0.094432	0.10089	0.103093	0.0997957	0.0951282	0.0930526	0.0927112	0.0909138	0.0884151	0.088322	0.0863316	0.0819166	0.0778935	0.0736765	0.0754719	0.0953935	0.139232	0.184643	0.230068	0.274053	0.303546	0.320319	0.329186	0.332272	0.33502	0.337361
71	Firefly	N200_S0_-P_-K	60.822	4.10654	4.61937	0.0272429	0.0278663	0.0277605	0.0281006	0.0292019	0.0311387	0.0344027	0.0379681	0.0405725	0.0423485	0.0431686	0.043572	0.0439381	0.0449193	0.0479867	0.0550398	0.0677485	0.0817736	0.0910336	0.0965259	0.0984526	0.0954873	0.0914151	0.0897085	0.0896786	0.0883031	0.0862937	0.0864622	0.0850025	0.0814438	0.0780826	0.0746004	0.0764055	0.0935255	0.132732	0.175176	0.218638	0.262262	0.292375	0.309495	0.317738	0.321174	0.323414	0.325658
72	Barrel	N200_S0_-P_-K	70.912	4.26113	4.8338	0.0225817	0.0229132	0.0230997	0.0231417	0.0242085	0.0264631	0.0301229	0.0338052	0.0362878	0.0380034	0.0388829	0.0392602	0.0394967	0.0403423	0.0439231	0.0531386	0.0704655	0.0895632	0.101209	0.107169	0.107574	0.100785	0.0927404	0.088576	0.0871186	0.0838331	0.0797056	0.0787139	0.0756175	0.0697966	0.0645809	0.0596486	0.0612613	0.0828642	0.137007	0.197417	0.259996	0.322559	0.365043	0.38813	0.399391	0.402599	0.404569	0.406541
73	Claire	N100_S20_+P_-K	1.71505	0.539176	5.7521	0.0292489	0.0296783	0.029654	0.0301975	0.0314167	0.0333787	0.0363554	0.0393872	0.0416364	0.0432829	0.0440733	0.044587	0.045068	0.0461113	0.0491631	0.0556852	0.0669704	0.0796093	0.0887083	0.0946972	0.0975142	0.0958454	0.0930779	0.0921504	0.0925358	0.0915913	0.0902226	0.090665	0.0896664	0.0866397	0.0833929	0.0798412	0.0817778	0.0988722	0.133723	0.169689	0.206371	0.243481	0.269966	0.285532	0.293475	0.297537	0.300422	0.302949
74	Elicit	N100_S20_+P_-K	1.64978	0.48071	7.15104	0.0222879	0.0230729	0.0230002	0.0230068	0.0240867	0.0259984	0.0290377	0.03211	0.0341854	0.035439	0.0359498	0.0361406	0.0362301	0.0367738	0.0390844	0.0450373	0.0566147	0.0699226	0.0782925	0.0826496	0.083234	0.078485	0.0729689	0.0703231	0.0694901	0.0673485	0.0647505	0.0642944	0.0627881	0.0595224	0.0563612	0.0534287	0.0549743	0.0686481	0.104865	0.150753	0.205118	0.268111	0.317522	0.3479	0.362455	0.367646	0.370363	0.372544
75	Basset	N100_S20_+P_-K	1.55871	0.443363	7.57594	0.0201291	0.021201	0.0211562	0.021365	0.0222866	0.0238925	0.0266552	0.0294765	0.0314664	0.032698	0.0332819	0.0335146	0.0336665	0.0342549	0.036563	0.0423804	0.0539558	0.0674139	0.0760391	0.0805703	0.081118	0.0761958	0.0706	0.0678233	0.0669083	0.0646831	0.0620781	0.0615222	0.0598643	0.0564881	0.0534371	0.0506696	0.0523163	0.066062	0.102429	0.149005	0.204028	0.267603	0.317578	0.347878	0.362174	0.368102	0.370977	0.373447
76	Arkeos	N100_S20_+P_-K	3.0167	1.10414	5.61705	0.0220241	0.0226896	0.0228874	0.0229233	0.0240929	0.0258505	0.0287855	0.0318245	0.0339789	0.0355242	0.0363736	0.0368173	0.0371281	0.0379772	0.040997	0.0481331	0.0612966	0.0761816	0.0861945	0.0920485	0.0935602	0.0894544	0.0840163	0.081247	0.0803565	0.0779789	0.0749637	0.0743533	0.0721632	0.067779	0.0635101	0.0591037	0.0605809	0.0784151	0.118808	0.164126	0.214341	0.269452	0.311377	0.336553	0.349155	0.35424	0.357095	0.359785
77	Invicta	N100_S20_+P_-K	2.21058	0.793179	5.50175	0.0236311	0.0238822	0.0239849	0.024319	0.0253754	0.0270759	0.0299531	0.0330461	0.0353103	0.0369434	0.0378295	0.0383108	0.0387159	0.039664	0.0427412	0.0498074	0.0625106	0.0768674	0.0870594	0.0934058	0.0956429	0.0924015	0.0878107	0.0856107	0.0851601	0.0830949	0.0804707	0.0801549	0.0782373	0.0739981	0.0699598	0.0658397	0.0674394	0.0857966	0.126476	0.170375	0.216636	0.265255	0.300805	0.322195	0.332851	0.337734	0.340739	0.34351
78	Myriad	N100_S20_+P_-K	1.7951	0.584846	5.98514	0.0257292	0.0258874	0.0257935	0.0260582	0.0271605	0.0287633	0.0316229	0.0347092	0.037058	0.0387211	0.0395917	0.04005	0.0404786	0.0414174	0.0443955	0.0510066	0.062779	0.0760962	0.0854224	0.0912749	0.0935921	0.0910534	0.0873056	0.0856237	0.0854224	0.0838695	0.0817355	0.0816719	0.0802109	0.0766565	0.0732044	0.0695768	0.0713268	0.0882341	0.124975	0.165124	0.208641	0.25472	0.289036	0.309721	0.32014	0.324677	0.327426	0.329871
79	Croft	N100_S20_+P_-K	2.0273	0.706597	6.38856	0.0231264	0.0229823	0.0230082	0.0232757	0.0244541	0.0262619	0.0291118	0.0320767	0.0342273	0.0357065	0.0364794	0.0368001	0.0370947	0.0379125	0.0407128	0.0473199	0.0594236	0.0731459	0.0824211	0.0877688	0.0893061	0.0854645	0.0806118	0.0782772	0.07763	0.0755392	0.0729831	0.072597	0.0708558	0.0672538	0.0637338	0.0601757	0.0617436	0.0774536	0.114752	0.158587	0.207679	0.261725	0.302735	0.327291	0.339073	0.344487	0.347054	0.349415
80	Leeds	N100_S20_+P_-K	1.97561	0.680793	6.52759	0.025686	0.0254341	0.0255886	0.0259174	0.0271218	0.0290273	0.0319359	0.0350572	0.0373614	0.0390199	0.0398809	0.0403378	0.0406831	0.0416372	0.0449198	0.0524738	0.0660584	0.0810484	0.0908623	0.0965055	0.0980855	0.0940234	0.0887599	0.0862154	0.0855567	0.0833663	0.080542	0.080175	0.0782669	0.0739895	0.0699753	0.065888	0.0676781	0.0858889	0.127969	0.175069	0.225032	0.276791	0.313879	0.335506	0.34613	0.350969	0.353752	0.356486
81	Firefly	N100_S20_+P_-K	1.84622	0.613048	6.60837	0.0287156	0.0290673	0.02913	0.0294597	0.0306867	0.0326399	0.0358873	0.0393924	0.0420138	0.0438018	0.0445733	0.0449854	0.0453759	0.0463838	0.0494087	0.0559328	0.0675018	0.0804845	0.0895054	0.0951722	0.0975256	0.0951429	0.0915329	0.0900465	0.0899434	0.0884896	0.0865762	0.0866391	0.0854046	0.082368	0.0794272	0.0763036	0.0781854	0.0936945	0.128866	0.168699	0.211989	0.258235	0.292467	0.312792	0.322894	0.327419	0.329818	0.33211
82	Horatio	N100_S20_+P_-K	1.85063	0.61551	5.49233	0.0310714	0.031342	0.0314692	0.031978	0.0331889	0.0351938	0.0382236	0.0416915	0.0444049	0.0464161	0.0473075	0.0478628	0.0483633	0.0495954	0.0529024	0.0599392	0.0719617	0.0853047	0.0949356	0.101345	0.104439	0.102821	0.0998889	0.0987322	0.0989703	0.0977285	0.0960028	0.0963109	0.0951012	0.0918225	0.0884505	0.084738	0.0867236	0.104524	0.141468	0.180103	0.219983	0.260275	0.289021	0.306109	0.314741	0.319385	0.321987	0.324552
83	Barrel	N100_S20_+P_-K	1.72906	0.547001	6.38757	0.023766	0.0242845	0.0241131	0.0244081	0.0254849	0.0275616	0.0309657	0.0343522	0.0366966	0.0382634	0.0390348	0.0393734	0.0396413	0.0404651	0.0435128	0.0508771	0.0645811	0.0799049	0.0896702	0.0950017	0.0961127	0.0913441	0.085437	0.08252	0.0816075	0.079136	0.0760564	0.0755013	0.0734555	0.0692467	0.0653649	0.0614775	0.0632009	0.0801949	0.122376	0.171932	0.226245	0.284835	0.328115	0.353317	0.365031	0.370168	0.372429	0.374589
84	Zulu	N100_S20_+P_-K	1.80978	0.593115	6.7053	0.0231277	0.0233382	0.0232766	0.0234409	0.0245951	0.0265466	0.0296382	0.0327447	0.0348342	0.0362471	0.0370092	0.0373334	0.0375709	0.0384174	0.0414714	0.0489696	0.0628315	0.0784284	0.0886701	0.0944714	0.0958742	0.0912286	0.0853617	0.0823759	0.0813123	0.078729	0.0755098	0.0747916	0.0725553	0.0680271	0.0637531	0.0595022	0.0610975	0.0790686	0.12184	0.170601	0.223383	0.279352	0.319851	0.343704	0.355104	0.359584	0.361679	0.36387
85	Leeds	N200_S40_+P_+K	2.97203	1.08901	5.59952	0.0339617	0.0341749	0.0341316	0.0347658	0.0360498	0.0379918	0.0408337	0.0440539	0.0466768	0.0486646	0.0496438	0.0502792	0.0509458	0.0523299	0.0558919	0.0630476	0.0746979	0.0873893	0.0965854	0.102964	0.106521	0.105888	0.103887	0.103402	0.104099	0.103344	0.102198	0.102878	0.102292	0.0996837	0.0968112	0.0935637	0.0957542	0.112982	0.147268	0.181495	0.21513	0.247859	0.270572	0.284215	0.291531	0.295565	0.298204	0.300941
86	Claire	N200_S40_+P_+K	2.51914	0.923785	5.16796	0.0385036	0.0384309	0.0382709	0.0391719	0.0404845	0.0424243	0.045314	0.0486361	0.051421	0.0535006	0.0544496	0.0550834	0.0558371	0.0573215	0.0609345	0.0677861	0.0785421	0.0903629	0.0996758	0.106626	0.111152	0.111886	0.111269	0.111614	0.112831	0.112644	0.112117	0.113147	0.113009	0.111007	0.108594	0.105679	0.108057	0.124871	0.156123	0.186007	0.21516	0.243294	0.262719	0.274558	0.281396	0.285331	0.287904	0.290569
87	Myriad	N200_S40_+P_+K	2.4059	0.877883	5.56822	0.0292133	0.0299177	0.029846	0.0302543	0.0313386	0.033104	0.0359907	0.0391813	0.0418068	0.0436459	0.0444791	0.0449615	0.0454397	0.0465995	0.0496535	0.0559011	0.0666655	0.0787805	0.0876215	0.0936626	0.096845	0.0957548	0.0934667	0.0927797	0.0932402	0.092364	0.0909772	0.0914069	0.0907289	0.0881992	0.0854842	0.0825157	0.0844243	0.099814	0.132176	0.167255	0.205017	0.245322	0.275162	0.293374	0.302521	0.30685	0.309404	0.311666
88	Barrel	N200_S40_+P_+K	2.5469	0.934851	6.37481	0.0243553	0.0244013	0.0243814	0.0244864	0.0256781	0.0277164	0.0310544	0.0343787	0.0366643	0.038147	0.0388438	0.039163	0.0394244	0.0402259	0.0430672	0.0498197	0.0625465	0.0770147	0.0864587	0.0917356	0.0930585	0.0888648	0.0835824	0.0810453	0.0803571	0.0781735	0.0754168	0.0749098	0.0732915	0.0696878	0.0661027	0.0625815	0.064347	0.08005	0.119461	0.16694	0.220688	0.280477	0.325945	0.352911	0.366091	0.370364	0.372823	0.374756
89	Arkeos	N200_S40_+P_+K	4.60762	1.52736	4.37992	0.0246558	0.0249349	0.0250332	0.0252457	0.0262647	0.0280406	0.0308817	0.0340526	0.036428	0.038046	0.0388402	0.0392265	0.0395712	0.040518	0.0433822	0.0497888	0.061215	0.0742027	0.0831734	0.0887463	0.0909538	0.0883942	0.0846074	0.0828694	0.0826127	0.0809551	0.078688	0.0784592	0.0772512	0.074136	0.0708119	0.0673303	0.0689158	0.0838424	0.117687	0.156394	0.200071	0.249006	0.286974	0.310286	0.321456	0.326196	0.328517	0.330583
90	Elicit	N200_S40_+P_+K	2.43302	0.884986	5.05164	0.0282914	0.0282836	0.0282181	0.0284088	0.029499	0.0314025	0.0345118	0.0378064	0.0402141	0.0417854	0.0424054	0.0426439	0.0429681	0.0438643	0.0464561	0.0522275	0.06285	0.0753503	0.0840685	0.0895696	0.0917914	0.0892961	0.0857201	0.0842739	0.0842136	0.0826893	0.0807321	0.080649	0.0798122	0.0774312	0.0748212	0.0722714	0.07411	0.0871519	0.119443	0.15921	0.205409	0.257668	0.297835	0.322324	0.334118	0.338732	0.340807	0.342806
91	Croft	N200_S40_+P_+K	2.68026	0.985816	4.54627	0.0253703	0.026334	0.0263111	0.0265983	0.027699	0.0295574	0.0324847	0.0355723	0.0379631	0.0395208	0.0402058	0.0404882	0.0408481	0.0417775	0.0444525	0.0503357	0.0609288	0.0731562	0.0818243	0.087363	0.0897241	0.0874565	0.0841528	0.0827362	0.0827211	0.0813364	0.0795102	0.0794575	0.0786166	0.076214	0.0735771	0.0709505	0.07275	0.0859483	0.11727	0.154809	0.197921	0.24618	0.283599	0.306347	0.317179	0.322213	0.324271	0.326236
92	Firefly	N200_S40_+P_+K	2.48155	0.908858	4.24127	0.0307371	0.0302985	0.0302507	0.0304998	0.0314978	0.0333505	0.0364208	0.0399397	0.0427131	0.0445547	0.0452379	0.0455424	0.04596	0.0470098	0.0497028	0.0552666	0.0651814	0.0767754	0.0853782	0.0912853	0.094432	0.0933123	0.0910704	0.0903135	0.0906818	0.0896552	0.0882097	0.0884419	0.0879722	0.0860634	0.0837988	0.081518	0.0833402	0.095902	0.124918	0.159554	0.199257	0.243475	0.277505	0.298279	0.30818	0.312402	0.314466	0.31603
93	Basset	N200_S40_+P_+K	2.83196	1.04063	5.20403	0.0261665	0.0268844	0.0269444	0.0272354	0.0281433	0.029886	0.0326983	0.0358121	0.0381941	0.0397754	0.0404559	0.0407449	0.041085	0.0420437	0.0446361	0.0503653	0.0609628	0.0733361	0.0820501	0.0876011	0.0899525	0.087649	0.084311	0.0829399	0.0829736	0.0816834	0.079956	0.0799867	0.0791647	0.0767594	0.0741955	0.0716449	0.0736136	0.0872504	0.119723	0.158778	0.20354	0.253264	0.291167	0.314125	0.325422	0.329861	0.332238	0.334443
94	Invicta	N200_S40_+P_+K	2.79606	1.02819	4.81251	0.0249173	0.0257153	0.0255905	0.0258739	0.0268253	0.0285678	0.0314468	0.0346736	0.0371368	0.0387647	0.0395215	0.0398903	0.0402956	0.0412754	0.0440439	0.0500903	0.0610182	0.0737712	0.0830596	0.0892324	0.0919785	0.089967	0.0867028	0.0852881	0.0853309	0.0838087	0.0818115	0.0816848	0.0807463	0.0779412	0.0748205	0.0716206	0.0733121	0.0878775	0.121449	0.160298	0.204226	0.253482	0.291521	0.314997	0.326316	0.33182	0.3342	0.336489
95	Zulu	N200_S40_+P_+K	2.85394	1.04869	3.48949	0.0271806	0.0277987	0.0276873	0.0281293	0.0293617	0.031502	0.0345614	0.0377002	0.0399857	0.0415732	0.0421931	0.0424873	0.0428264	0.0438054	0.0466908	0.0531974	0.0649645	0.0784664	0.0878934	0.0938959	0.0963265	0.0936016	0.0897263	0.0879556	0.0877874	0.0860494	0.0838629	0.0837044	0.082604	0.0796189	0.0764125	0.0731977	0.075094	0.0901205	0.125461	0.166661	0.212931	0.263495	0.301305	0.324082	0.335104	0.339577	0.341697	0.343857
96	Horatio	N200_S40_+P_+K	2.15711	0.768727	2.59556	0.035589	0.0364344	0.0364723	0.0368535	0.0380852	0.0399851	0.0428758	0.0463783	0.0493961	0.051464	0.0523068	0.0527532	0.0534092	0.0547817	0.0579472	0.0638646	0.0735	0.0846554	0.0935643	0.100359	0.104753	0.105501	0.104963	0.105304	0.106342	0.106078	0.105497	0.106176	0.106378	0.105239	0.103353	0.101229	0.103488	0.116554	0.143151	0.172267	0.204412	0.238666	0.26366	0.279315	0.287164	0.291014	0.293149	0.295248
97	Leeds	N100_S0_+P_+K	18.6764	2.92724	3.1965	0.0355639	0.0367706	0.0365209	0.0369859	0.037949	0.039354	0.0416313	0.044521	0.047287	0.0492439	0.050245	0.0509218	0.0518421	0.0534658	0.0566099	0.0619087	0.0696465	0.0783775	0.0858842	0.092154	0.0973101	0.100184	0.102079	0.10413	0.106348	0.107541	0.108419	0.110092	0.111115	0.111357	0.110975	0.110428	0.112925	0.123313	0.141956	0.159317	0.176182	0.191476	0.201725	0.208352	0.211958	0.214323	0.216131	0.2178
98	Myriad	N100_S0_+P_+K	19.6419	2.97764	3.98665	0.0343117	0.0353549	0.0353155	0.0358893	0.036866	0.038462	0.0409517	0.0440913	0.0469675	0.0490786	0.050141	0.0508757	0.0518048	0.0534238	0.0566397	0.0621821	0.0707545	0.0804421	0.0885014	0.095089	0.10008	0.10242	0.10365	0.105368	0.107441	0.108295	0.108899	0.110463	0.111265	0.110877	0.110021	0.108838	0.111354	0.123658	0.146029	0.167554	0.189061	0.209348	0.223255	0.231981	0.236672	0.239209	0.241148	0.242853
99	Basset	N100_S0_+P_+K	14.8461	2.69772	4.72555	0.0292269	0.0298652	0.0295982	0.0300169	0.0307564	0.0322565	0.0347137	0.0375549	0.0399548	0.041632	0.0424153	0.0429718	0.0435852	0.0447817	0.0474066	0.0526109	0.0615754	0.0719472	0.0797453	0.0852113	0.0884213	0.0882113	0.0871047	0.0873006	0.0882747	0.0881458	0.0876609	0.0884825	0.088552	0.0874289	0.0860102	0.0844743	0.0865995	0.0983155	0.12403	0.153073	0.184722	0.217562	0.241216	0.255477	0.262243	0.265643	0.267623	0.269494
100	Zulu	N100_S0_+P_+K	27.1985	3.30315	5.2147	0.0295374	0.0306628	0.0302298	0.0306899	0.0317551	0.033628	0.0366357	0.0397578	0.0422686	0.0440532	0.0449688	0.0455406	0.0461762	0.0474218	0.0504839	0.0569191	0.0680368	0.0806879	0.0899041	0.096233	0.099472	0.0984287	0.0961827	0.0955943	0.0961224	0.0953018	0.0939751	0.0943724	0.0936655	0.09132	0.0888564	0.086264	0.0883428	0.103231	0.135511	0.169563	0.204615	0.239572	0.263755	0.277819	0.284693	0.287201	0.289054	0.290617
101	Invicta	N100_S0_+P_+K	20.8401	3.03685	5.08417	0.0281326	0.0289363	0.0286773	0.0290922	0.0299866	0.0315308	0.0341542	0.0371393	0.0396057	0.0413542	0.0422373	0.0428228	0.0434851	0.0447374	0.0474697	0.0528716	0.0621545	0.0729278	0.0812989	0.0873878	0.0908607	0.0906752	0.0894107	0.0894069	0.090207	0.0898213	0.089091	0.0897735	0.0895664	0.0880367	0.0862902	0.084447	0.0864904	0.0991033	0.125824	0.15459	0.185594	0.217943	0.241613	0.256116	0.26317	0.266843	0.269131	0.271258
102	Elicit	N100_S0_+P_+K	19.9982	2.99559	5.68449	0.0307024	0.0314782	0.0313545	0.0317205	0.0327492	0.034543	0.0374545	0.0407445	0.0433959	0.0451567	0.0459936	0.0464544	0.0470379	0.0482311	0.0510271	0.0567096	0.0665519	0.077826	0.0859741	0.091553	0.0946409	0.0939662	0.0922589	0.092095	0.0929121	0.0924353	0.0915624	0.0921732	0.0919976	0.0905685	0.0888006	0.0870725	0.0891664	0.101521	0.130219	0.162838	0.198379	0.235577	0.262431	0.27837	0.286305	0.288893	0.290774	0.292394
103	Firefly	N100_S0_+P_+K	8.77042	2.17136	5.31064	0.0317674	0.0325038	0.0321682	0.0325601	0.0333882	0.0349991	0.0378217	0.0411345	0.0439429	0.0457937	0.046661	0.0471699	0.0478096	0.049048	0.0517571	0.0568686	0.065437	0.0753591	0.0828719	0.0883397	0.0917652	0.0920084	0.0913653	0.0918444	0.0929553	0.092956	0.0926609	0.0935792	0.0938373	0.0930289	0.0917906	0.0905074	0.0926472	0.103641	0.127544	0.154369	0.183811	0.215013	0.237649	0.251515	0.258069	0.261412	0.263387	0.265164
104	Horatio	N100_S0_+P_+K	6.52741	1.87597	3.83988	0.0426989	0.0430423	0.0427728	0.0433613	0.0446367	0.0463574	0.0489306	0.0523353	0.0556833	0.0579854	0.0591105	0.0598648	0.0609401	0.0628274	0.0661814	0.071402	0.0790628	0.0879765	0.095854	0.102611	0.108075	0.111342	0.113515	0.115801	0.118213	0.119647	0.120831	0.122671	0.124109	0.125009	0.12531	0.125365	0.128225	0.137435	0.154281	0.171672	0.190539	0.209497	0.222993	0.231783	0.236304	0.239502	0.241475	0.243375
105	Arkeos	N100_S0_+P_+K	7.11299	1.96185	3.8448	0.0328404	0.0341289	0.0339201	0.0345792	0.0356261	0.0373302	0.039895	0.043054	0.045866	0.0479043	0.0489745	0.0497884	0.0506824	0.0522296	0.0554057	0.0611432	0.0701361	0.0801434	0.087992	0.0940357	0.0982117	0.0995963	0.0998591	0.100876	0.102481	0.102924	0.103055	0.104284	0.104846	0.104183	0.10302	0.10162	0.103884	0.115919	0.138665	0.160893	0.183296	0.205348	0.220691	0.230264	0.235092	0.23823	0.240344	0.242364
106	Claire	N100_S0_+P_+K	11.8576	2.47267	4.4165	0.0419829	0.0431113	0.0428276	0.0435357	0.0449601	0.046703	0.049419	0.052811	0.0560444	0.0583373	0.0594627	0.0603088	0.0613986	0.0633137	0.0666973	0.0720941	0.0799598	0.0889078	0.0966813	0.10323	0.108473	0.111546	0.113583	0.115754	0.118157	0.119547	0.120774	0.122707	0.124125	0.124862	0.124991	0.124864	0.127635	0.137779	0.155644	0.172965	0.190725	0.207492	0.218787	0.226239	0.230498	0.233262	0.235336	0.23732
107	Barrel	N100_S0_+P_+K	22.4519	3.11137	5.47266	0.0334635	0.034116	0.0337836	0.0341897	0.0353298	0.037416	0.0405559	0.0440719	0.0469114	0.0488406	0.0498778	0.050544	0.0512483	0.0526118	0.0557484	0.0620023	0.072337	0.0837211	0.0918422	0.0973965	0.100477	0.1	0.0985394	0.0985258	0.0995846	0.0993765	0.098776	0.099747	0.0996849	0.0979541	0.0958297	0.0934237	0.0956469	0.110029	0.140685	0.172212	0.203506	0.233761	0.254241	0.266139	0.271988	0.274962	0.277081	0.279005
108	Croft	N100_S0_+P_+K	31.0809	3.43538	4.60209	0.0350432	0.0357117	0.0354113	0.0359737	0.0370701	0.0389215	0.0418405	0.0452933	0.0481975	0.0501908	0.0512425	0.0519428	0.0527377	0.0541722	0.0573225	0.0633647	0.0732378	0.0842352	0.0924835	0.0983193	0.101789	0.101796	0.100776	0.101049	0.10224	0.102227	0.101913	0.102994	0.10316	0.101912	0.100071	0.0980702	0.100217	0.113758	0.141519	0.170062	0.198897	0.227089	0.246466	0.258077	0.26384	0.266682	0.268772	0.270789
109	Basset	N200_S0_+P_+K	29.8451	3.39585	5.23234	0.033182	0.0344665	0.0340977	0.0345004	0.0355171	0.0371449	0.0397548	0.0428503	0.0454784	0.0472715	0.0481836	0.0487541	0.0494494	0.0507337	0.0534917	0.0587892	0.0676355	0.0777784	0.0852668	0.090587	0.0937097	0.0936089	0.0925832	0.0928288	0.0938747	0.0938512	0.0934925	0.0944648	0.0947066	0.0936612	0.0922078	0.0906632	0.092775	0.104765	0.1304	0.158135	0.18737	0.216855	0.237412	0.249691	0.255768	0.258826	0.260904	0.262839
110	Horatio	N200_S0_+P_+K	32.6016	3.48413	5.12124	0.0424266	0.0420937	0.0420615	0.0425901	0.0438927	0.0456659	0.0484059	0.0519116	0.0550637	0.0572383	0.0583099	0.0590221	0.059977	0.061597	0.0647275	0.0700621	0.0781877	0.0876148	0.0953235	0.101431	0.105856	0.107574	0.108285	0.109546	0.111335	0.112032	0.112457	0.113848	0.114743	0.114681	0.11398	0.113057	0.115379	0.126022	0.146474	0.167873	0.19032	0.212731	0.228488	0.238245	0.243137	0.246039	0.247887	0.249679
111	Croft	N200_S0_+P_+K	23.0714	3.07604	3.77994	0.0335481	0.0348397	0.0343484	0.0348341	0.0358921	0.0376537	0.0404609	0.0437907	0.0465149	0.0484309	0.0494144	0.0500744	0.0507799	0.0520582	0.0551189	0.0610024	0.0706202	0.081225	0.0890855	0.0946052	0.0978141	0.097795	0.0967523	0.0969471	0.0980841	0.0980444	0.0976262	0.0986819	0.0988211	0.0973913	0.0953664	0.0929507	0.0949584	0.108757	0.136412	0.164152	0.191917	0.218916	0.237215	0.248231	0.253711	0.25657	0.258434	0.260268
112	Arkeos	N200_S0_+P_+K	29.7578	3.39308	2.93924	0.0395781	0.0400619	0.0398659	0.0403931	0.0416397	0.0434452	0.046248	0.0496931	0.0528444	0.0550415	0.0562201	0.0570718	0.0580382	0.0597426	0.0632376	0.0695795	0.0792708	0.089746	0.0980044	0.104345	0.108825	0.110478	0.110837	0.111932	0.113686	0.114236	0.11439	0.115803	0.116347	0.115336	0.113529	0.111131	0.113428	0.127825	0.15316	0.175635	0.196737	0.216274	0.229182	0.237241	0.241741	0.244301	0.246285	0.248141
113	Claire	N200_S0_+P_+K	NA	NA	3.13754	0.045885	0.0463217	0.046125	0.0469391	0.048254	0.0499507	0.0523861	0.0556308	0.0587974	0.0611198	0.0622302	0.0630472	0.0641751	0.0661263	0.0695792	0.0749025	0.0823027	0.0905455	0.0979562	0.104487	0.109971	0.113567	0.116195	0.118687	0.121231	0.122803	0.124237	0.126206	0.127872	0.128739	0.12886	0.128573	0.131214	0.141224	0.157069	0.170899	0.184585	0.197043	0.205193	0.210883	0.214445	0.21681	0.218801	0.220675
114	Invicta	N200_S0_+P_+K	24.8699	3.17408	1.96441	0.0389735	0.0392973	0.0392128	0.0397511	0.0409024	0.042574	0.0451075	0.0483502	0.0513718	0.0535036	0.0546765	0.0555014	0.0564929	0.058224	0.0615669	0.0674156	0.0761899	0.085835	0.0936929	0.0998829	0.104458	0.106393	0.107237	0.10866	0.110579	0.111422	0.111928	0.113545	0.11448	0.11404	0.112932	0.111329	0.113706	0.126705	0.149781	0.170691	0.190431	0.208561	0.220403	0.228149	0.232502	0.23504	0.237197	0.239206
115	Firefly	N200_S0_+P_+K	25.662	3.24501	3.64118	0.0427894	0.0432751	0.0431433	0.0437572	0.0449181	0.0465513	0.0491015	0.0524819	0.0556449	0.0579173	0.0590449	0.0598289	0.0608686	0.0626561	0.0660513	0.0715458	0.079386	0.0880452	0.0955206	0.101715	0.106812	0.109812	0.111847	0.114093	0.116514	0.117926	0.11917	0.121276	0.122757	0.123183	0.122446	0.12132	0.123857	0.13581	0.155782	0.173516	0.191066	0.206901	0.217385	0.224294	0.228508	0.231167	0.233112	0.23529
116	Leeds	N200_S0_+P_+K	31.3793	3.44612	3.03818	0.0456194	0.0456885	0.0455593	0.0463976	0.047813	0.0495383	0.0519888	0.0553461	0.0586003	0.0610705	0.0623588	0.0633481	0.0646278	0.0667329	0.0704724	0.0764027	0.0845043	0.0933677	0.101268	0.108097	0.113797	0.117386	0.119965	0.122497	0.125105	0.126677	0.128077	0.130153	0.131793	0.13259	0.132468	0.132051	0.134805	0.145874	0.163445	0.178136	0.192103	0.203976	0.211833	0.217236	0.22077	0.223216	0.22526	0.227274
117	Elicit	N200_S0_+P_+K	25.7757	3.23439	3.67598	0.0381203	0.0387268	0.0385314	0.0390091	0.0402395	0.0419699	0.0446523	0.0478118	0.0507731	0.0528558	0.0538659	0.0546139	0.0554879	0.0570664	0.0603054	0.0659518	0.0745393	0.0839666	0.0914343	0.0971587	0.101335	0.102853	0.103378	0.104594	0.106371	0.107002	0.107398	0.108947	0.109624	0.109127	0.107831	0.106181	0.108417	0.121071	0.144552	0.166977	0.189443	0.210393	0.22456	0.233223	0.238089	0.240782	0.242618	0.2446
118	Zulu	N200_S0_+P_+K	27.7616	3.31017	3.44365	0.0405765	0.0413399	0.0409178	0.0415823	0.0429518	0.0447643	0.0475212	0.0508401	0.0539347	0.0561544	0.0573326	0.0581838	0.0592196	0.061009	0.0646325	0.070897	0.0801454	0.0899798	0.0979128	0.104201	0.108892	0.110964	0.112032	0.113615	0.115769	0.116706	0.117429	0.119245	0.120071	0.11961	0.118289	0.116481	0.118862	0.132659	0.156549	0.177336	0.196322	0.212698	0.22343	0.23014	0.233987	0.236387	0.238348	0.240245
119	Barrel	N200_S0_+P_+K	8.23207	2.10074	3.38198	0.0372325	0.0377058	0.0374936	0.0380444	0.0392862	0.041182	0.0441401	0.0475061	0.0505075	0.0526327	0.0537633	0.0545371	0.0554499	0.057022	0.0604501	0.0666342	0.0761476	0.0864207	0.0942479	0.100022	0.103959	0.105083	0.105113	0.106111	0.107833	0.108385	0.108633	0.110207	0.110632	0.109535	0.107832	0.105752	0.108023	0.122461	0.149912	0.175437	0.199508	0.221365	0.235788	0.244473	0.249066	0.251939	0.253902	0.25595
120	Myriad	N200_S0_+P_+K	5.18519	1.59353	4.44926	0.0390354	0.039835	0.0396169	0.0403384	0.0415171	0.0432137	0.0458959	0.0492406	0.0524003	0.0546811	0.0558864	0.0567584	0.0577755	0.0595091	0.0629281	0.0687148	0.0771418	0.0863464	0.0938937	0.0999229	0.104561	0.106916	0.108248	0.110092	0.112436	0.113653	0.114716	0.116807	0.117903	0.117713	0.116607	0.115011	0.117537	0.130962	0.154036	0.174355	0.193595	0.210988	0.222756	0.230089	0.234459	0.237089	0.239285	0.241446
121	Croft	N100_S40_+P_+K	4.08737	1.40779	5.12708	0.0305587	0.030748	0.0304142	0.0308289	0.0317467	0.0334971	0.0363197	0.0394209	0.0418899	0.0435844	0.0444637	0.0450032	0.0456157	0.0467356	0.0495227	0.0550957	0.0645405	0.0751948	0.0830447	0.0883792	0.0912914	0.0906254	0.0890403	0.0889522	0.0898368	0.0894978	0.0889156	0.0898185	0.0897547	0.0882106	0.0859574	0.0833722	0.0852444	0.0989896	0.126988	0.157042	0.189574	0.223444	0.248361	0.263567	0.271141	0.274877	0.277144	0.279244
122	Barrel	N100_S40_+P_+K	2.55028	0.930767	5.90476	0.0261264	0.0263338	0.025911	0.0261442	0.0271621	0.0293151	0.0326939	0.0360516	0.0383583	0.0398979	0.0406765	0.041098	0.0414589	0.0423094	0.0451226	0.0517449	0.0640595	0.077802	0.0865325	0.0913573	0.0925173	0.088563	0.0837057	0.0816272	0.0812706	0.0794675	0.0771582	0.0770647	0.0757494	0.0725365	0.0689048	0.0655067	0.0673109	0.0831699	0.12144	0.166177	0.215575	0.26843	0.307747	0.330818	0.341603	0.345626	0.348068	0.350142
123	Invicta	N100_S40_+P_+K	3.14744	1.14649	4.73291	0.0266508	0.0274697	0.0271168	0.0273674	0.0282061	0.0298626	0.0326302	0.0356358	0.0379631	0.0395497	0.040349	0.0408085	0.0413192	0.0423159	0.0449159	0.0505218	0.0605212	0.0720613	0.0804383	0.085971	0.0883955	0.0865884	0.0837418	0.0827942	0.0830505	0.081956	0.080587	0.0809319	0.0802794	0.0780082	0.0753252	0.0725593	0.0744028	0.0885275	0.119306	0.153511	0.191445	0.232164	0.262912	0.281731	0.291253	0.295499	0.298106	0.30051
124	Zulu	N100_S40_+P_+K	2.71157	0.997175	6.0445	0.0243413	0.0250939	0.0246679	0.0248329	0.0259518	0.0279978	0.0310664	0.0340764	0.0360847	0.0374755	0.0381411	0.0384549	0.0387739	0.0395918	0.0421599	0.0483718	0.0601135	0.073613	0.0826495	0.0878302	0.0891004	0.0851997	0.0802881	0.0780169	0.0774385	0.0755077	0.0731381	0.0728512	0.0713381	0.0680966	0.0647847	0.0615633	0.063282	0.0783749	0.114447	0.157237	0.205602	0.258765	0.29912	0.323092	0.334697	0.338574	0.341079	0.343011
125	Claire	N100_S40_+P_+K	2.89428	1.0627	5.36437	0.0328078	0.0334217	0.0329036	0.0333632	0.034347	0.036157	0.0388376	0.0418072	0.0442137	0.0458352	0.0465742	0.0470009	0.0475788	0.0487083	0.051284	0.0564478	0.0652852	0.0756151	0.0834448	0.0888991	0.0919577	0.0914292	0.0899288	0.089753	0.0905096	0.0900896	0.0894277	0.090118	0.0901024	0.089026	0.0873377	0.0856175	0.0877159	0.0994775	0.124537	0.15249	0.183483	0.215726	0.239556	0.253863	0.261134	0.264119	0.266318	0.268059
126	Firefly	N100_S40_+P_+K	2.40003	0.875376	6.31734	0.0285055	0.0286359	0.0282578	0.028608	0.0295027	0.0313993	0.0345529	0.0379153	0.0404329	0.0420003	0.0426621	0.0429644	0.0433098	0.0441412	0.046432	0.0514503	0.0608481	0.0718701	0.0793811	0.0839632	0.0856937	0.0832801	0.0800583	0.0788386	0.0788859	0.077748	0.07629	0.0764525	0.0758666	0.0741925	0.0721697	0.0703416	0.0721545	0.0832483	0.110917	0.145717	0.186981	0.23377	0.270329	0.292608	0.303013	0.306834	0.309137	0.310681
127	Myriad	N100_S40_+P_+K	2.12816	0.755214	5.65902	0.02773	0.0277623	0.0274807	0.0277255	0.028667	0.0304536	0.033233	0.0362076	0.0384927	0.040043	0.0407562	0.041133	0.0415627	0.0424678	0.0449046	0.0500788	0.0596445	0.0708611	0.0788617	0.0840456	0.0862195	0.0842144	0.0812779	0.0802464	0.0803227	0.0791817	0.0777474	0.0778801	0.0771313	0.0750834	0.0727302	0.0703643	0.072248	0.0847745	0.113195	0.14711	0.186991	0.232138	0.267671	0.289715	0.300004	0.304895	0.307282	0.309152
128	Basset	N100_S40_+P_+K	2.76326	1.01612	6.60731	0.0247095	0.0256509	0.0253015	0.0254755	0.0263003	0.0280481	0.0308922	0.0338141	0.0359057	0.0372483	0.037818	0.0380405	0.0383275	0.0390036	0.0410785	0.0460044	0.0556361	0.0672049	0.0748738	0.0792486	0.0803511	0.0769168	0.072813	0.0710457	0.0706903	0.0691986	0.0673711	0.0672807	0.0663801	0.0643273	0.0621662	0.0602604	0.0620676	0.073296	0.102738	0.140951	0.187134	0.240409	0.282464	0.308005	0.319989	0.324593	0.327083	0.328899
129	Elicit	N100_S40_+P_+K	4.05001	1.33529	7.01239	0.025557	0.0260243	0.0255775	0.0258314	0.0269199	0.0290244	0.0322341	0.0353726	0.0374342	0.0386446	0.0390687	0.0391619	0.0393044	0.0398867	0.0419042	0.0468738	0.0567718	0.0686519	0.076348	0.0805766	0.0813755	0.0773759	0.0727446	0.070658	0.0700833	0.0682764	0.0661741	0.0658597	0.064851	0.0628067	0.060536	0.0586391	0.0603782	0.0710574	0.100651	0.14108	0.192201	0.253742	0.30433	0.335858	0.350923	0.356439	0.358689	0.360508
130	Arkeos	N100_S40_+P_+K	7.78396	2.05159	5.49129	0.0239135	0.024134	0.0238015	0.0238811	0.0248411	0.0267001	0.0297365	0.0327649	0.034842	0.0361804	0.0367421	0.0369697	0.0371653	0.0378168	0.0400445	0.0454351	0.055838	0.0679625	0.0759355	0.0803924	0.0814226	0.0776994	0.0731141	0.0709917	0.0703953	0.0685371	0.0662882	0.0659201	0.0646477	0.0620651	0.0592436	0.0566129	0.0581309	0.0703113	0.100651	0.138788	0.185062	0.239413	0.283633	0.311085	0.3238	0.328544	0.33095	0.332568
131	Leeds	N100_S40_+P_+K	5.43257	1.69233	6.0908	0.0288126	0.0298405	0.0294678	0.029721	0.0307538	0.0326687	0.0357313	0.0388999	0.0412389	0.0427231	0.0432987	0.0435305	0.0438505	0.044717	0.0471977	0.05274	0.0632603	0.0755372	0.0838999	0.088919	0.0906532	0.0876391	0.0837944	0.082216	0.0819811	0.0804509	0.0786252	0.0785847	0.0778339	0.0758606	0.0736107	0.071589	0.0735587	0.0854473	0.115402	0.152981	0.196818	0.244943	0.281089	0.302452	0.312783	0.316057	0.31787	0.319499
132	Horatio	N100_S40_+P_+K	5.41579	1.68855	5.3715	0.0309143	0.0311703	0.0308095	0.0311527	0.032099	0.033977	0.0369356	0.0401331	0.0426315	0.0442417	0.0448637	0.04514	0.0455559	0.0464586	0.0488086	0.0537022	0.0625286	0.0730774	0.0807849	0.0859466	0.088396	0.0869149	0.0846352	0.0839443	0.0843311	0.0835021	0.082435	0.0828368	0.0824988	0.0813049	0.0796275	0.0780201	0.0800315	0.0907536	0.115964	0.147333	0.184249	0.225768	0.258067	0.277466	0.286457	0.290248	0.292346	0.293687
133	Croft	N200_S20_+P_+K	7.29153	1.98639	5.80662	0.0261794	0.0261529	0.0257458	0.0259095	0.0267793	0.028598	0.0314207	0.0344143	0.0365291	0.0379347	0.0384619	0.0387062	0.038989	0.0397675	0.0420795	0.0473077	0.0571177	0.0687232	0.0768555	0.0818725	0.0837212	0.0810863	0.0775889	0.0761602	0.0759856	0.0745646	0.0728192	0.0728164	0.0719597	0.0698606	0.0674089	0.0650839	0.0668017	0.0788796	0.107852	0.143899	0.186812	0.235822	0.27438	0.298116	0.309415	0.313905	0.315966	0.317661
134	Zulu	N200_S20_+P_+K	6.29073	1.83883	6.73977	0.0240732	0.0242539	0.0237621	0.0239748	0.0251216	0.0272094	0.0303229	0.0332503	0.0351212	0.0363158	0.0367606	0.0368992	0.0370567	0.0376717	0.0399825	0.0457501	0.0571509	0.070535	0.0793494	0.0842538	0.085188	0.0807405	0.0754419	0.0728997	0.0720608	0.0698677	0.0672358	0.0666889	0.0651319	0.0620764	0.0590352	0.0562972	0.0579311	0.0712064	0.10548	0.148943	0.200615	0.259824	0.306147	0.334123	0.346973	0.351546	0.353924	0.355378
135	Barrel	N200_S20_+P_+K	5.50085	1.70424	7.17466	0.0249271	0.0256575	0.0251854	0.0254509	0.0264952	0.0287677	0.0322897	0.0356716	0.0378178	0.0391025	0.0396044	0.0397464	0.0398682	0.0405087	0.0428613	0.0487999	0.0605678	0.0743537	0.0830903	0.0878177	0.0885811	0.0839035	0.0784032	0.0758315	0.075023	0.0728043	0.0701744	0.0696578	0.0681451	0.0652013	0.0621959	0.0595408	0.0612941	0.0745597	0.11003	0.155834	0.210154	0.271755	0.31911	0.347343	0.360178	0.365125	0.367127	0.368873
136	Elicit	N200_S20_+P_+K	4.81073	1.57071	6.67383	0.0283819	0.029327	0.0289347	0.0293278	0.0304579	0.0327165	0.0359112	0.0390377	0.041147	0.0424246	0.042851	0.0429538	0.0431637	0.0438697	0.0460745	0.0511623	0.0609555	0.0727057	0.0806492	0.0852892	0.0866966	0.0834305	0.0794828	0.0777817	0.0774443	0.0758714	0.0740023	0.0738068	0.0730253	0.0712744	0.0692045	0.0675581	0.0695073	0.080045	0.108063	0.14558	0.191256	0.244371	0.286759	0.312415	0.324268	0.328336	0.330465	0.331548
137	Myriad	N200_S20_+P_+K	NA	NA	6.15105	0.0296515	0.0304221	0.030078	0.030395	0.0314544	0.0333104	0.0361255	0.039152	0.0414194	0.042878	0.0434177	0.0436328	0.0439843	0.0448928	0.0472847	0.0523197	0.0615714	0.0724508	0.0802704	0.0853246	0.0876493	0.0858747	0.0832233	0.082356	0.0824572	0.0813491	0.0800066	0.0801216	0.0796512	0.0782279	0.0763219	0.0745797	0.0765195	0.0873245	0.112888	0.144704	0.182478	0.224782	0.257348	0.27716	0.286433	0.29035	0.292163	0.293598
138	Firefly	N200_S20_+P_+K	NA	NA	5.67095	0.0313078	0.0323463	0.0319993	0.0323319	0.0333793	0.0354031	0.0384974	0.0417391	0.0441792	0.0457247	0.0462423	0.0464624	0.0468206	0.0477657	0.0502136	0.0552793	0.0644834	0.075276	0.0830536	0.0881586	0.0905609	0.0888918	0.0864439	0.0856254	0.0858284	0.0848411	0.0836066	0.0837673	0.0833812	0.0821267	0.0804919	0.0790816	0.0811421	0.0914614	0.116091	0.147144	0.183986	0.224994	0.256312	0.275117	0.283989	0.287308	0.289225	0.290384
139	Leeds	N200_S20_+P_+K	NA	NA	5.96545	0.0312858	0.0317559	0.0313646	0.0318201	0.032941	0.0350448	0.0381187	0.0413329	0.0437117	0.0451906	0.0457478	0.0459304	0.046268	0.0471691	0.0497181	0.0553181	0.0657097	0.0779818	0.0864521	0.0917888	0.0938752	0.0912731	0.0878083	0.0864286	0.0863778	0.0849395	0.0832355	0.0832459	0.0826382	0.0808759	0.0786901	0.0768895	0.0788742	0.090541	0.119417	0.155878	0.198635	0.245572	0.280683	0.301369	0.31123	0.314845	0.316714	0.318122
140	Basset	N200_S20_+P_+K	NA	NA	6.67648	0.0274818	0.0278948	0.0273491	0.0274965	0.0284833	0.0305181	0.0336948	0.0369598	0.039192	0.0405332	0.0410164	0.0410949	0.0412725	0.0419097	0.0440613	0.0492756	0.0596253	0.072122	0.0804801	0.0852301	0.0864084	0.0825099	0.0779225	0.0758405	0.0753204	0.0734629	0.0713093	0.0710158	0.0699989	0.067779	0.0654027	0.0633193	0.0652708	0.0767839	0.107412	0.148435	0.198049	0.255425	0.300277	0.327108	0.339371	0.343708	0.345866	0.347116
141	Claire	N200_S20_+P_+K	NA	NA	5.16017	0.0420138	0.042962	0.042671	0.0432613	0.0447111	0.046525	0.0489897	0.0519773	0.0546472	0.0565323	0.0571945	0.0575784	0.0583247	0.0598603	0.0630132	0.0685196	0.0771019	0.0871035	0.095428	0.102007	0.106767	0.108343	0.108753	0.109777	0.111114	0.111303	0.111204	0.112172	0.112772	0.112891	0.112203	0.111495	0.113914	0.123644	0.142666	0.16408	0.188246	0.213043	0.230711	0.241553	0.247099	0.249768	0.251443	0.252689
142	Horatio	N200_S20_+P_+K	2.18592	0.782036	5.4806	0.0403822	0.0413142	0.0410184	0.0415624	0.0429814	0.0449602	0.0476531	0.0507223	0.0535013	0.0553566	0.0560511	0.0564241	0.0571334	0.0585904	0.0615991	0.0669294	0.0755074	0.0855797	0.0938087	0.100109	0.104427	0.105385	0.105328	0.106023	0.107222	0.107279	0.107033	0.107872	0.108376	0.108315	0.107514	0.106748	0.109161	0.118834	0.138738	0.161855	0.188214	0.216163	0.236881	0.249424	0.255331	0.258359	0.260159	0.261247
143	Arkeos	N200_S20_+P_+K	2.65558	0.967058	4.61466	0.0286391	0.0298161	0.0293088	0.0295791	0.0306511	0.032726	0.0359527	0.039216	0.041553	0.0430534	0.0436111	0.0438256	0.044113	0.0449696	0.0474298	0.0528641	0.0630572	0.0750179	0.083358	0.0885156	0.0905039	0.0878939	0.0843807	0.0829364	0.082822	0.0813056	0.079478	0.0793508	0.0786321	0.0768389	0.0744099	0.0721352	0.0739179	0.0856943	0.114079	0.149884	0.19249	0.240821	0.278079	0.300737	0.311254	0.315537	0.317587	0.319195
144	Invicta	N200_S20_+P_+K	2.8071	1.02151	5.42306	0.0318084	0.033036	0.0327942	0.0331542	0.0343093	0.0364502	0.0395672	0.0429301	0.0454022	0.0469213	0.0475003	0.0477183	0.0481168	0.0491104	0.0516666	0.0570574	0.0669317	0.0786828	0.0870705	0.0925301	0.095041	0.093051	0.0902156	0.0891983	0.0893979	0.0882804	0.0868444	0.0870082	0.0866746	0.0852994	0.0834687	0.0818722	0.0839982	0.0949748	0.121858	0.155845	0.195407	0.23908	0.272066	0.291662	0.300689	0.304408	0.306386	0.307768
145	Zulu	N200_S0_-P_-K	10.5781	2.34699	0.551376	0.0300247	0.0307935	0.0308437	0.0312785	0.0323284	0.0340531	0.0367101	0.0400021	0.0427485	0.0449395	0.0460696	0.0467626	0.047575	0.0492132	0.0531614	0.0608376	0.0730622	0.0861252	0.0962836	0.104077	0.109579	0.1114	0.111611	0.112642	0.114391	0.114636	0.114145	0.115435	0.11493	0.112276	0.109706	0.106645	0.109175	0.128055	0.163505	0.193476	0.21858	0.23917	0.250934	0.257586	0.261997	0.262986	0.264286	0.265583
146	Barrel	N200_S0_-P_-K	22.4422	3.08853	0.530617	0.0297353	0.0301303	0.0300854	0.0305591	0.031523	0.0333076	0.0360942	0.0394629	0.0423572	0.044627	0.0459199	0.0467268	0.0475877	0.0492867	0.0531951	0.0607466	0.0722273	0.084285	0.0934962	0.100555	0.105735	0.107807	0.108531	0.109935	0.112202	0.112947	0.113052	0.114769	0.114738	0.11222	0.109491	0.106141	0.108653	0.128212	0.164024	0.193656	0.217851	0.237782	0.249445	0.256314	0.260504	0.261873	0.263658	0.265198
147	Leeds	N200_S0_-P_-K	39.297	3.65067	0.953873	0.0343976	0.0348842	0.0348847	0.0355681	0.036405	0.0378339	0.0400543	0.0430151	0.0458407	0.0480422	0.0491143	0.0498626	0.0508795	0.052727	0.0562378	0.0624956	0.0718933	0.0823532	0.0913489	0.0990706	0.10534	0.108943	0.111141	0.113354	0.115785	0.116882	0.117553	0.119291	0.1202	0.119943	0.1194	0.118504	0.121424	0.134543	0.158232	0.178567	0.196978	0.212561	0.222263	0.228356	0.232374	0.234333	0.235916	0.23743
148	Croft	N200_S0_-P_-K	37.6249	3.57613	0.547775	0.0306807	0.0308232	0.0309551	0.0314211	0.0324223	0.034047	0.0365935	0.039789	0.0426054	0.044853	0.0460556	0.0467818	0.0476944	0.04939	0.0531126	0.0603171	0.0717343	0.0840525	0.093686	0.101124	0.106284	0.107944	0.10813	0.109086	0.110862	0.11117	0.110857	0.112245	0.112137	0.110056	0.107931	0.10538	0.107962	0.125367	0.158809	0.188013	0.212645	0.233691	0.246311	0.253796	0.258023	0.260148	0.261873	0.26347
149	Firefly	N200_S0_-P_-K	33.5188	3.44052	1.07528	0.0336527	0.0339799	0.0338748	0.0343441	0.035234	0.0368298	0.0394753	0.0428607	0.0459386	0.0481372	0.0492231	0.0498977	0.0507509	0.0523488	0.0557498	0.0620327	0.0719816	0.0829337	0.0917887	0.0988646	0.104147	0.106608	0.107848	0.109514	0.111777	0.112687	0.113133	0.114953	0.115441	0.114306	0.112983	0.111293	0.114025	0.129221	0.15893	0.186361	0.211615	0.233843	0.247345	0.255348	0.260053	0.26224	0.263715	0.26555
150	Myriad	N200_S0_-P_-K	28.6854	3.35121	0.771544	0.035825	0.0365725	0.0364649	0.0371001	0.0381876	0.0398374	0.042349	0.0456879	0.0487904	0.0511093	0.0523255	0.0531128	0.054111	0.0559467	0.059581	0.06598	0.0758962	0.0868028	0.0959343	0.103392	0.10921	0.112204	0.113864	0.115837	0.118244	0.11937	0.120039	0.121878	0.122623	0.121808	0.120868	0.119411	0.122243	0.137041	0.164025	0.188006	0.209591	0.22897	0.241283	0.248749	0.253056	0.255406	0.257319	0.258989
151	Horatio	N200_S0_-P_-K	16.9916	2.82455	1.15367	0.042405	0.0429624	0.0431867	0.0438979	0.0453063	0.0469184	0.0493819	0.0527552	0.056176	0.0586892	0.0599199	0.0607604	0.0619931	0.0641193	0.0678561	0.0737613	0.08228	0.0920625	0.10112	0.109189	0.116129	0.120734	0.124011	0.126922	0.12985	0.131492	0.132853	0.134908	0.136571	0.13747	0.137896	0.138017	0.141132	0.151755	0.170161	0.187485	0.204496	0.220003	0.23001	0.236714	0.240813	0.243415	0.245038	0.246873
152	Elicit	N200_S0_-P_-K	24.565	3.17149	0.948858	0.0357859	0.037453	0.0376732	0.0382415	0.03946	0.0411076	0.0436532	0.0469184	0.0498977	0.0520666	0.0531445	0.0538817	0.0548494	0.0566559	0.0601149	0.0659755	0.0748878	0.0846936	0.0929112	0.0996618	0.105011	0.107812	0.109506	0.111388	0.113779	0.114901	0.115592	0.117318	0.118264	0.117966	0.117477	0.116815	0.119416	0.131438	0.154878	0.177587	0.198661	0.218692	0.232709	0.24112	0.244884	0.248891	0.250943	0.252702
153	Invicta	N200_S0_-P_-K	47.8511	3.73104	0.695256	0.0349851	0.0351219	0.0351344	0.035769	0.0368857	0.038486	0.0412039	0.044607	0.0476712	0.0499775	0.0512301	0.0521138	0.0531607	0.0549088	0.0585604	0.0651952	0.0754758	0.0868004	0.0959653	0.103148	0.108368	0.110489	0.111283	0.112803	0.114838	0.115608	0.115829	0.117459	0.117945	0.116643	0.115096	0.112938	0.115481	0.131267	0.160352	0.185993	0.208725	0.228367	0.240737	0.248317	0.253043	0.255932	0.258165	0.260479
154	Arkeos	N200_S0_-P_-K	19.8257	2.95091	0.696121	0.0340924	0.0351735	0.0353725	0.0361286	0.0371976	0.0389577	0.0418986	0.045495	0.0486547	0.0510456	0.0524424	0.0534886	0.0545454	0.0563264	0.0602186	0.0673813	0.0785252	0.090339	0.0996307	0.106726	0.111804	0.113804	0.11439	0.115719	0.117838	0.118519	0.118637	0.12016	0.120399	0.11858	0.116414	0.113453	0.115788	0.132998	0.163471	0.18909	0.210832	0.229536	0.241334	0.248565	0.252741	0.255516	0.25767	0.259747
155	Claire	N200_S0_-P_-K	15.804	2.74964	1.94666	0.0422847	0.042731	0.0427605	0.0434943	0.0447387	0.0464101	0.0492435	0.052742	0.0559317	0.0581764	0.0592911	0.0600973	0.061136	0.0629487	0.0664411	0.0722126	0.0808226	0.0904071	0.0985438	0.105175	0.110562	0.113579	0.115449	0.117596	0.120072	0.121432	0.122398	0.124388	0.125615	0.125571	0.124928	0.123744	0.126254	0.138644	0.160887	0.180891	0.199523	0.216199	0.226774	0.233395	0.23746	0.239914	0.241738	0.243719
156	Basset	N200_S0_-P_-K	19.8526	2.97932	2.0982	0.0334447	0.0335403	0.0335021	0.0340211	0.0348916	0.0364849	0.039375	0.0428126	0.0456933	0.0477744	0.0488813	0.0495997	0.0503921	0.0518113	0.0551428	0.0619543	0.0735827	0.086257	0.0954403	0.10174	0.105347	0.105094	0.103578	0.10354	0.104723	0.104484	0.103609	0.104569	0.103993	0.101315	0.0985975	0.095582	0.0978523	0.115316	0.151985	0.187145	0.21863	0.246599	0.264131	0.273938	0.279176	0.281784	0.283818	0.285899
157	Zulu	N200_S10_+P_+K	6.29605	1.83975	6.80397	0.0309766	0.0314033	0.0312428	0.0316872	0.0328267	0.034791	0.0377604	0.0409981	0.0434392	0.0451491	0.0459723	0.0464949	0.0470705	0.0482426	0.0511531	0.0573409	0.0681562	0.0802334	0.0888046	0.094342	0.0970086	0.0953933	0.0926413	0.0917872	0.0921435	0.0911155	0.0895904	0.0898733	0.0891626	0.0868441	0.0842449	0.0814611	0.0833193	0.0973768	0.129208	0.163827	0.199413	0.234686	0.258691	0.272465	0.279181	0.282195	0.283897	0.285611
158	Elicit	N200_S10_+P_+K	4.14846	1.42231	7.04742	0.0325189	0.0317911	0.0315213	0.031925	0.0329371	0.0348053	0.0379172	0.0413359	0.0438825	0.0455593	0.0463487	0.0467761	0.0472724	0.0483154	0.0509868	0.0566086	0.0668191	0.0785702	0.0866853	0.0917743	0.0940673	0.0921423	0.089213	0.0883211	0.0887416	0.0877525	0.0863517	0.0866585	0.0861859	0.0842899	0.0819579	0.0795983	0.0814484	0.0941933	0.125374	0.162119	0.202323	0.245146	0.276184	0.294092	0.302686	0.305969	0.307927	0.309735
159	Horatio	N200_S10_+P_+K	2.62623	0.965547	6.25029	0.0329716	0.0332622	0.0328519	0.0331242	0.0341309	0.0358549	0.0388592	0.0423454	0.0450619	0.0468858	0.0477857	0.0483158	0.0488976	0.0500039	0.052606	0.0577759	0.0669195	0.0775982	0.0854991	0.0908328	0.0936415	0.0926648	0.0907467	0.0904469	0.0911334	0.0906207	0.0897664	0.0904249	0.0903388	0.0891042	0.0873239	0.0854241	0.0873411	0.0990146	0.125742	0.157116	0.191915	0.228926	0.255695	0.271359	0.279297	0.282713	0.28469	0.286663
160	Croft	N200_S10_+P_+K	5.5026	1.70505	5.38799	0.0292459	0.029647	0.0295295	0.0298934	0.0308797	0.0326302	0.0354641	0.0386749	0.0411732	0.0428965	0.0437717	0.0443099	0.0448641	0.0459693	0.0487427	0.0546718	0.0650751	0.0768251	0.0850861	0.09027	0.0926635	0.090766	0.0879403	0.0869841	0.0873281	0.0863595	0.0849315	0.0852714	0.0846945	0.0825533	0.0799623	0.0773199	0.0790425	0.0926349	0.124025	0.158918	0.195442	0.232552	0.258757	0.273793	0.28115	0.2843	0.286149	0.287929
161	Myriad	N200_S10_+P_+K	7.40136	2.00166	4.66546	0.0345783	0.0353297	0.0351801	0.0356142	0.0365271	0.0381345	0.0408121	0.0441021	0.0468359	0.0488329	0.0498781	0.050596	0.051374	0.0527395	0.0556813	0.0612248	0.0700956	0.0798134	0.0872432	0.0926406	0.0961773	0.0968195	0.0964827	0.0971463	0.0985569	0.0987803	0.0987835	0.100136	0.100488	0.0993776	0.097632	0.09546	0.0974962	0.110862	0.136732	0.161732	0.185983	0.208831	0.224032	0.233023	0.237946	0.240803	0.242643	0.244788
162	Leeds	N200_S10_+P_+K	8.25916	2.10682	4.4234	0.0375132	0.0374711	0.0375434	0.0379342	0.0390311	0.0405789	0.0431547	0.0463347	0.0491503	0.0511395	0.0522729	0.0530343	0.0539129	0.0554576	0.0586431	0.064365	0.0732778	0.0830498	0.0905174	0.0960683	0.0998413	0.100731	0.100696	0.101478	0.103027	0.103409	0.103512	0.104851	0.105456	0.104784	0.103435	0.101778	0.103901	0.116279	0.140295	0.163197	0.184969	0.205383	0.218875	0.226887	0.231267	0.233726	0.235721	0.237604
163	Barrel	N200_S10_+P_+K	10.6238	2.33825	6.06213	0.0306875	0.0301218	0.0299962	0.0303254	0.0313498	0.033295	0.0363518	0.0397832	0.0422577	0.0440509	0.0450158	0.0456247	0.0462057	0.0473408	0.0503132	0.0565344	0.0671537	0.0786624	0.0865118	0.0914152	0.0936964	0.0921281	0.0896008	0.0888967	0.0895318	0.0888159	0.0877114	0.0883471	0.0878409	0.0855209	0.0828329	0.0799311	0.0817201	0.0965867	0.12888	0.162397	0.195745	0.227864	0.249504	0.261521	0.26807	0.270084	0.272048	0.27381
164	Firefly	N200_S10_+P_+K	5.306	1.66857	5.28107	0.0338714	0.0346958	0.0346852	0.0351175	0.0360402	0.0376498	0.0404421	0.0438591	0.0465886	0.0485593	0.0495074	0.0501623	0.0508814	0.052179	0.0549944	0.060299	0.0688859	0.0784738	0.0857303	0.090813	0.094083	0.0943428	0.0938077	0.0942925	0.0956069	0.0957924	0.0957573	0.0969717	0.0973708	0.0964152	0.0948155	0.0929398	0.0948815	0.107073	0.132072	0.157762	0.183388	0.208323	0.225238	0.235061	0.240106	0.242983	0.244751	0.246652
165	Invicta	N200_S10_+P_+K	11.1528	2.40953	4.0572	0.0312566	0.0320068	0.0320074	0.0324475	0.0334298	0.0349025	0.0373756	0.0403598	0.0428234	0.0446347	0.0456194	0.0463273	0.0470954	0.0484457	0.0513267	0.0567344	0.0654878	0.0752268	0.0826771	0.0879882	0.0912443	0.0913554	0.090515	0.0906958	0.0917799	0.0916602	0.0913004	0.0922927	0.0924346	0.0913053	0.0896758	0.0877126	0.0897049	0.101904	0.126387	0.150543	0.174042	0.196202	0.211015	0.219683	0.224717	0.226965	0.228752	0.230696
166	Basset	N200_S10_+P_+K	5.62561	1.72725	4.5104	0.0354861	0.0357555	0.0357123	0.036213	0.0373497	0.0389392	0.0415867	0.0447858	0.0474558	0.0494455	0.0504915	0.0512933	0.0521381	0.05361	0.0565735	0.0618855	0.0702942	0.0796788	0.0869407	0.0922903	0.0959227	0.0966724	0.0966066	0.0974431	0.098998	0.0995428	0.0998654	0.101278	0.101955	0.101536	0.100539	0.0993047	0.101566	0.113075	0.135931	0.158997	0.181679	0.203029	0.217563	0.226104	0.230724	0.233383	0.235433	0.23736
167	Arkeos	N200_S10_+P_+K	6.92744	1.93199	3.29452	0.0368428	0.0371146	0.037107	0.0377434	0.0388065	0.0404164	0.0430358	0.0462015	0.0490424	0.0511375	0.0523284	0.0532112	0.0541746	0.055836	0.059046	0.0645707	0.0726321	0.0812802	0.0882506	0.0937311	0.0978128	0.099689	0.100571	0.101953	0.103815	0.104719	0.105432	0.10712	0.108067	0.107909	0.106995	0.105622	0.107882	0.119606	0.139661	0.157245	0.173296	0.187424	0.196624	0.202426	0.206091	0.208358	0.210302	0.212268
168	Claire	N200_S10_+P_+K	5.57739	1.7187	3.13453	0.046955	0.046977	0.047131	0.0479632	0.049422	0.0510197	0.0535569	0.0569443	0.0602358	0.0626935	0.0639472	0.0649227	0.0661339	0.0682872	0.071844	0.0770843	0.0838801	0.0913889	0.0983893	0.104745	0.110456	0.114632	0.11785	0.120753	0.123604	0.125577	0.127519	0.129838	0.131857	0.13337	0.13408	0.134281	0.136995	0.145914	0.159233	0.16969	0.179346	0.187714	0.193126	0.197003	0.199921	0.202325	0.204223	0.206183
169	Horatio	N100_S0_+P_+K	9.50447	2.23524	3.47843	0.0437683	0.0439767	0.0441335	0.0450217	0.0463589	0.047908	0.050236	0.0533929	0.0565196	0.0588287	0.0599684	0.0608412	0.0620057	0.0639841	0.0673243	0.0722876	0.0790153	0.0864766	0.0933576	0.0993948	0.104654	0.108178	0.110877	0.11327	0.115735	0.117288	0.118741	0.120695	0.122386	0.123638	0.124257	0.12444	0.127151	0.135392	0.148837	0.160637	0.172164	0.182455	0.189407	0.194154	0.197276	0.199758	0.201546	0.203409
170	Myriad	N100_S0_+P_+K	14.0078	2.63736	4.57611	0.031473	0.0310335	0.0309935	0.0313167	0.0323483	0.0339754	0.0366441	0.0398575	0.0424159	0.0442551	0.0452334	0.0459039	0.0466374	0.0479104	0.0506937	0.0561795	0.0653761	0.075709	0.0833659	0.0885482	0.0914372	0.0909524	0.0895898	0.0895559	0.0904932	0.0903109	0.0898564	0.0907769	0.0907523	0.0893163	0.0876299	0.0857537	0.087812	0.100671	0.12767	0.156127	0.185153	0.214455	0.235186	0.247349	0.253523	0.256583	0.258763	0.260667
171	Elicit	N100_S0_+P_+K	34.1411	3.53037	5.40031	0.0249395	0.0257334	0.0255719	0.0258017	0.0268229	0.0284713	0.0313654	0.0343586	0.0365504	0.03797	0.0386678	0.0390661	0.0394265	0.0402498	0.042648	0.0479874	0.0579233	0.0692052	0.0766381	0.0809398	0.0823343	0.0795925	0.0760912	0.0746451	0.0746236	0.0734092	0.0718543	0.0720359	0.0712958	0.0691846	0.0669328	0.0648485	0.0665086	0.0785806	0.108911	0.145033	0.185171	0.228408	0.259929	0.278507	0.287524	0.291155	0.292856	0.294866
172	Invicta	N100_S0_+P_+K	30.1581	3.39263	4.92058	0.0244448	0.0242879	0.024187	0.0245258	0.0255873	0.0271716	0.0299963	0.0331426	0.0354802	0.0370346	0.0379702	0.0385524	0.039079	0.0400529	0.0427362	0.0487889	0.0597573	0.0723894	0.0811483	0.0865931	0.0885492	0.0858997	0.0822672	0.0807107	0.0806237	0.0793146	0.0774996	0.0776752	0.0765839	0.0737565	0.0710225	0.0681477	0.0698383	0.0844404	0.118296	0.155691	0.195124	0.236533	0.266349	0.283713	0.292324	0.296209	0.298691	0.300849
173	Croft	N100_S0_+P_+K	33.5876	3.48833	5.21359	0.0220701	0.0223359	0.0223779	0.0225136	0.0235964	0.0252268	0.0280073	0.0308447	0.0329652	0.034344	0.0351504	0.0355961	0.0360039	0.0368476	0.0392973	0.0450365	0.055762	0.0679844	0.0761401	0.080858	0.0822814	0.0790177	0.0749117	0.0730626	0.0727431	0.0711546	0.0692488	0.0691601	0.0679679	0.0653299	0.0627484	0.0601664	0.06174	0.0747945	0.106854	0.144492	0.186108	0.230813	0.263206	0.282194	0.291717	0.295452	0.297491	0.299641
174	Barrel	N100_S0_+P_+K	22.5504	3.08894	5.84135	0.0219819	0.0227164	0.0229769	0.0231122	0.0243085	0.0263396	0.0296859	0.0329986	0.0352425	0.0366655	0.0375093	0.037928	0.0382357	0.0390184	0.0417952	0.0485519	0.0611761	0.0752322	0.0839614	0.088455	0.0891168	0.0845065	0.079031	0.0763942	0.0757255	0.0736349	0.071056	0.0707015	0.0690193	0.0654991	0.062097	0.058903	0.0604769	0.0755013	0.114254	0.159556	0.208938	0.2611	0.298561	0.319747	0.329996	0.333267	0.335303	0.33711
175	Basset	N100_S0_+P_+K	13.6176	2.56482	5.78253	0.023915	0.0245741	0.0244019	0.0246372	0.0255547	0.0270752	0.0297081	0.0326127	0.0346734	0.035997	0.0366771	0.0369937	0.0373866	0.0381045	0.0402555	0.0452481	0.0548995	0.0660573	0.0734236	0.0776174	0.0788266	0.0757654	0.0720195	0.0704008	0.0702282	0.0688537	0.0671563	0.0671616	0.0662554	0.0641009	0.06201	0.0601542	0.0617746	0.0730776	0.102423	0.138373	0.17851	0.221566	0.252595	0.27062	0.279604	0.282889	0.284773	0.286655
176	Arkeos	N100_S0_+P_+K	20.552	3.0194	4.61232	0.0253145	0.025441	0.0252869	0.0256167	0.0266604	0.028306	0.0311958	0.034276	0.0364635	0.0379912	0.0387856	0.0392532	0.0396806	0.0405968	0.0431682	0.0489278	0.0593881	0.071293	0.0794161	0.0843021	0.086039	0.0834997	0.0799771	0.0784431	0.0782991	0.0769083	0.0750824	0.0750216	0.073897	0.071215	0.0685305	0.0656492	0.0671535	0.0804389	0.11081	0.144467	0.180858	0.21893	0.246465	0.262369	0.270373	0.273117	0.274808	0.276414
177	Zulu	N100_S0_+P_+K	41.9635	3.72585	5.51441	0.0235448	0.0242179	0.0243589	0.0244977	0.025657	0.0274295	0.0302853	0.0331516	0.0351457	0.0364144	0.0370628	0.0373658	0.0376494	0.0384147	0.0409229	0.0469343	0.0581993	0.0709312	0.079242	0.0838063	0.0848411	0.0809649	0.0762401	0.0739694	0.0733476	0.0714183	0.0691122	0.0687763	0.0671912	0.0641534	0.0613363	0.0586198	0.0601045	0.0733746	0.106614	0.145376	0.187375	0.231386	0.262343	0.279905	0.288662	0.291182	0.292532	0.293955
178	Leeds	N100_S0_+P_+K	12.6685	2.38757	5.47359	0.0260693	0.0263336	0.0263953	0.0265466	0.027592	0.0292433	0.0319941	0.035	0.0372458	0.0387328	0.0395374	0.0399442	0.0403553	0.0412244	0.0437813	0.0496546	0.0604588	0.0727265	0.0806653	0.085251	0.0864916	0.0832265	0.0791156	0.0772879	0.0770283	0.0755063	0.0735948	0.0735682	0.0725189	0.0699663	0.0673399	0.0648982	0.066447	0.0794115	0.111606	0.149058	0.189613	0.23218	0.26269	0.280079	0.28816	0.291446	0.29312	0.294742
179	Claire	N100_S0_+P_+K	12.2085	2.50211	4.69403	0.0305421	0.0304363	0.0303945	0.0307384	0.0317556	0.0333498	0.0359483	0.0387747	0.0409597	0.0424702	0.0431391	0.0435121	0.0440324	0.0450086	0.0474124	0.0523776	0.0611324	0.0712459	0.0785313	0.0833262	0.0856823	0.0844376	0.082435	0.0819072	0.0823497	0.0816455	0.0806728	0.0810549	0.0807522	0.0792117	0.0774577	0.0756797	0.0774245	0.0884877	0.113628	0.141779	0.17198	0.203198	0.225558	0.238309	0.244519	0.247427	0.248838	0.25037
180	Firefly	N100_S0_+P_+K	6.48526	1.8281	5.11826	0.0252755	0.0260366	0.0259121	0.0260007	0.0268919	0.0285373	0.0316372	0.0350281	0.0375554	0.0390478	0.0397879	0.0401405	0.0404561	0.0411806	0.0435247	0.0489842	0.0592714	0.0710684	0.0787417	0.083138	0.0844186	0.081396	0.0776124	0.0760267	0.075883	0.0745881	0.0728985	0.072985	0.0719654	0.0695632	0.0670146	0.0645478	0.0660599	0.0786816	0.110262	0.147672	0.189348	0.234329	0.267113	0.286196	0.295485	0.298429	0.300238	0.301706
181	Invicta	N100_S20_+P_-K	2.48833	0.91061	4.70843	0.0219772	0.0221272	0.0220089	0.0220576	0.0229664	0.0244774	0.0271704	0.0300716	0.0321377	0.0334333	0.0341176	0.0344654	0.03478	0.0354948	0.0377586	0.0431267	0.0533642	0.0652311	0.0735065	0.0784788	0.0799928	0.0767071	0.0725955	0.0707005	0.0702995	0.0686147	0.0665342	0.0663024	0.0649459	0.0620752	0.0591205	0.0561556	0.0575718	0.0708639	0.103209	0.140863	0.183233	0.23	0.265191	0.286318	0.296584	0.301368	0.30327	0.305602
182	Croft	N100_S20_+P_-K	2.22923	0.801539	4.92477	0.0218911	0.0225515	0.0227493	0.022795	0.0239021	0.0255968	0.0283547	0.0312666	0.0333815	0.0346675	0.0353698	0.0356862	0.0359883	0.036678	0.0389916	0.0444379	0.0548935	0.0670338	0.0751247	0.0798099	0.0810067	0.0774314	0.0730633	0.0710625	0.0706251	0.0689652	0.0668808	0.0666525	0.0654622	0.0627374	0.0599901	0.0573844	0.0588322	0.0714208	0.10326	0.141932	0.186485	0.236101	0.273778	0.296214	0.307305	0.311359	0.313404	0.315363
183	Basset	N100_S20_+P_-K	2.18834	0.783071	5.69868	0.0227802	0.0236022	0.0233217	0.0233754	0.0241851	0.025606	0.0281771	0.0309018	0.0328966	0.0341037	0.0347323	0.0350253	0.0353517	0.0360086	0.0380413	0.0428408	0.0522101	0.0632311	0.070599	0.0748587	0.0761031	0.0729535	0.0692008	0.0676108	0.067364	0.0660258	0.0643268	0.0642452	0.0633068	0.0611183	0.058895	0.0567925	0.0584105	0.0698596	0.0990271	0.134914	0.176348	0.222555	0.257214	0.277876	0.288202	0.291762	0.29385	0.295892
184	Firefly	N100_S20_+P_-K	1.8936	0.638292	6.49327	0.0266504	0.0269477	0.0265617	0.0267422	0.0276274	0.0293853	0.0324444	0.035936	0.0383961	0.0398731	0.0404913	0.0407622	0.0409955	0.0416968	0.0437681	0.0487327	0.0583773	0.069748	0.0772125	0.0814983	0.0826925	0.0794928	0.07561	0.0739791	0.073704	0.0723309	0.0705359	0.0704574	0.0696767	0.0677485	0.0655129	0.0635318	0.0650451	0.0759067	0.104653	0.141609	0.185569	0.235852	0.274545	0.297619	0.308919	0.312572	0.314346	0.315858
185	Elicit	N100_S20_+P_-K	1.64597	0.49821	6.83681	0.02145	0.0220679	0.0219077	0.0218809	0.0228066	0.0245235	0.0274246	0.0303168	0.0321889	0.0332423	0.0336511	0.033762	0.0338256	0.0343048	0.0360891	0.0408293	0.0504948	0.0618629	0.0689803	0.0726099	0.0729251	0.0685511	0.0636676	0.0613258	0.0605963	0.0587185	0.0564761	0.0560115	0.0548469	0.052519	0.0501229	0.0481522	0.0495257	0.0598564	0.08963	0.129511	0.178513	0.236943	0.283799	0.312469	0.325949	0.331269	0.333222	0.334953
186	Zulu	N100_S20_+P_-K	2.05351	0.719448	6.56683	0.0205941	0.0217331	0.0217199	0.0217305	0.0229815	0.0250918	0.0282722	0.0312634	0.0331321	0.0341856	0.0346781	0.0348307	0.0349287	0.0354588	0.0376715	0.0436879	0.0560308	0.0704745	0.0796112	0.0843092	0.084457	0.0787201	0.0721863	0.0689033	0.0676835	0.0650795	0.0619631	0.0611506	0.0592598	0.0557208	0.0524059	0.0495115	0.0509773	0.0644978	0.102115	0.150721	0.208212	0.274462	0.325397	0.355557	0.369988	0.374591	0.376555	0.378378
187	Arkeos	N100_S20_+P_-K	2.92541	1.07339	4.83297	0.0213024	0.0220211	0.0218728	0.0219261	0.0228714	0.0245955	0.0275093	0.0304896	0.0324353	0.0336063	0.0341662	0.0343875	0.0345947	0.035128	0.037258	0.0426096	0.0531434	0.0654391	0.0733309	0.0776295	0.0783666	0.0741528	0.0691851	0.0667903	0.0660087	0.0640009	0.0615159	0.0609551	0.0595606	0.0567362	0.0538922	0.0511834	0.0525394	0.0644211	0.0956422	0.135002	0.181936	0.236909	0.28	0.306182	0.318623	0.323379	0.325395	0.327164
188	Barrel	N100_S20_+P_-K	1.74175	0.554577	6.75366	0.0206319	0.0207378	0.0205277	0.0206173	0.0217062	0.0237586	0.0270639	0.0301875	0.0321596	0.0332605	0.033797	0.0339351	0.0340276	0.0345097	0.0366358	0.0424894	0.0545112	0.0685141	0.0769271	0.0809078	0.0806862	0.0746301	0.0680201	0.06472	0.0634545	0.0609451	0.0579192	0.0571654	0.0553498	0.05201	0.0489487	0.0463892	0.0478169	0.0603856	0.0971044	0.146166	0.205806	0.276217	0.331589	0.364983	0.381029	0.386428	0.388404	0.390327
189	Horatio	N100_S20_+P_-K	2.00021	0.693147	5.35834	0.0264902	0.0263431	0.0260509	0.0262915	0.0272503	0.0289993	0.0319575	0.0351414	0.0373381	0.0387053	0.0392661	0.0394907	0.039755	0.0403938	0.0423846	0.0469866	0.0559473	0.0667405	0.0742283	0.0788346	0.0803376	0.0774619	0.073967	0.072452	0.0722613	0.0709579	0.0693192	0.0692465	0.0685514	0.0667764	0.0648101	0.0630388	0.0646886	0.0748611	0.101667	0.136671	0.178721	0.227644	0.26582	0.28889	0.299333	0.304088	0.305918	0.307611
190	Leeds	N100_S20_+P_-K	1.96804	0.676987	6.21831	0.021697	0.0224961	0.0223672	0.022359	0.0233485	0.02511	0.0280945	0.0311743	0.0331573	0.0343286	0.0349094	0.0350742	0.0352211	0.035729	0.0378688	0.0433574	0.0546607	0.0679258	0.0761823	0.0804577	0.0807042	0.0754626	0.0696069	0.0667222	0.0657941	0.0635281	0.0608127	0.0601687	0.0587638	0.0559227	0.0531746	0.0508223	0.0523646	0.0642347	0.098325	0.143397	0.197292	0.259976	0.308736	0.337547	0.351194	0.355969	0.358046	0.359906
191	Claire	N100_S20_+P_-K	2.33811	0.849338	5.4534	0.0287183	0.0288851	0.0287318	0.0289533	0.030018	0.0318671	0.0347349	0.0377269	0.0398273	0.0411946	0.0417137	0.0419325	0.0422659	0.0430396	0.0452281	0.0501422	0.0595911	0.0708527	0.0787115	0.0835348	0.0853031	0.0826806	0.0793122	0.0779663	0.0779057	0.076627	0.0749785	0.0750142	0.074409	0.0727753	0.0708132	0.0690442	0.0707665	0.0813504	0.108672	0.143326	0.183368	0.228121	0.261636	0.28132	0.290657	0.294415	0.296122	0.29762
192	Myriad	N100_S20_+P_-K	2.1482	0.764315	5.77403	0.0249602	0.025115	0.0251414	0.0251422	0.0262424	0.0279842	0.0309596	0.0340701	0.0362538	0.0376019	0.0382235	0.0384904	0.0387262	0.0394023	0.0416326	0.0469438	0.0573419	0.0695554	0.0776494	0.0822694	0.0834088	0.0797142	0.0753415	0.0733405	0.0729051	0.0711994	0.0691505	0.0688573	0.0677738	0.065357	0.0628289	0.0605148	0.0621501	0.0741485	0.105317	0.144545	0.19037	0.24251	0.282826	0.306776	0.318146	0.322281	0.324333	0.326174
193	Basset	N100_S40_+P_+K	2.94326	1.07941	3.44489	0.0305321	0.0294925	0.0293116	0.0296594	0.0304611	0.0318925	0.0342652	0.0371411	0.0394832	0.0411811	0.0420083	0.0425624	0.0432078	0.0444123	0.0471643	0.0525413	0.061775	0.0723446	0.0805892	0.0866896	0.0907133	0.0912646	0.0907488	0.0913128	0.0926248	0.0926071	0.0922061	0.0931172	0.0933474	0.0923353	0.0907828	0.0890916	0.0914067	0.103984	0.130912	0.16043	0.191612	0.223254	0.24555	0.258808	0.265447	0.268826	0.27063	0.272336
194	Arkeos	N100_S40_+P_+K	2.99306	1.09627	2.38162	0.0291336	0.0293009	0.0293096	0.0296218	0.0306124	0.0321284	0.034633	0.0376148	0.0400597	0.042009	0.0430775	0.0438434	0.0446057	0.046	0.0492799	0.0555983	0.0658869	0.0772585	0.0860838	0.0926911	0.0970752	0.0979479	0.0975478	0.0982297	0.0996433	0.0995292	0.0988778	0.0998	0.0998579	0.0982061	0.0956029	0.0924966	0.0944713	0.109959	0.139433	0.168137	0.196729	0.224839	0.244747	0.256776	0.262801	0.266225	0.268188	0.269918
195	Firefly	N100_S40_+P_+K	2.04674	0.716104	4.1358	0.0331181	0.032612	0.0323483	0.0327091	0.0334945	0.0350655	0.0377404	0.0410291	0.0437334	0.0455966	0.046417	0.0468768	0.0475138	0.0487216	0.0515508	0.0568812	0.0657323	0.0759548	0.0841601	0.0905054	0.0950656	0.0964625	0.096739	0.0978508	0.099532	0.0998078	0.0996601	0.100761	0.101262	0.10054	0.0990011	0.0971377	0.0993938	0.111822	0.13737	0.16485	0.194128	0.224091	0.245479	0.258194	0.264643	0.267733	0.269221	0.270628
196	Horatio	N100_S40_+P_+K	1.96033	0.673056	4.53848	0.0375414	0.0377315	0.0375174	0.0380412	0.0389947	0.0405487	0.0430538	0.0462687	0.049172	0.0512432	0.0521999	0.0528052	0.0536298	0.0551408	0.058275	0.0638297	0.0726549	0.0829002	0.0916309	0.0988565	0.10442	0.107	0.108406	0.110268	0.112425	0.113192	0.113607	0.115091	0.116032	0.115912	0.11488	0.113476	0.115994	0.12841	0.151915	0.176319	0.201503	0.226784	0.244728	0.25549	0.260922	0.264052	0.265852	0.267231
197	Claire	N100_S40_+P_+K	1.98221	0.684187	4.25839	0.0366219	0.0371892	0.0370815	0.0375466	0.0385949	0.0402194	0.0427043	0.0457742	0.0485315	0.0504777	0.051387	0.0519954	0.0528005	0.0543241	0.0575022	0.0630372	0.0718514	0.0819613	0.0904876	0.0975824	0.102982	0.105572	0.106997	0.108888	0.111104	0.111954	0.112342	0.113922	0.11502	0.11498	0.114017	0.11266	0.115208	0.12748	0.150572	0.17406	0.198082	0.221778	0.238091	0.248131	0.253367	0.25639	0.258116	0.259717
198	Barrel	N100_S40_+P_+K	1.8169	0.596798	4.47813	0.0331097	0.0336371	0.0335747	0.0339711	0.035151	0.0371339	0.040229	0.0437381	0.0465311	0.0485261	0.0495768	0.0502328	0.0510149	0.0524301	0.0557936	0.0625185	0.0735816	0.0858613	0.0949645	0.101505	0.105639	0.10597	0.105127	0.1056	0.107144	0.107032	0.106375	0.107434	0.107504	0.105806	0.102935	0.0998464	0.102035	0.118557	0.152458	0.186912	0.220676	0.25364	0.276132	0.289163	0.295649	0.298781	0.300715	0.302485
199	Elicit	N100_S40_+P_+K	1.85613	0.618319	4.44819	0.034346	0.0350473	0.0348191	0.0354081	0.0363367	0.0380412	0.0406358	0.043753	0.0464329	0.0483444	0.0492647	0.0498572	0.050616	0.0520334	0.0550839	0.0606211	0.0694732	0.0795083	0.0875887	0.0939375	0.0985476	0.100261	0.100811	0.102116	0.10397	0.10448	0.104547	0.105862	0.106643	0.106084	0.104628	0.102806	0.105142	0.117868	0.143148	0.169437	0.196858	0.224293	0.243532	0.25513	0.261345	0.264314	0.266133	0.267834
200	Invicta	N100_S40_+P_+K	2.04974	0.716437	3.31538	0.0373718	0.0372353	0.0372315	0.0380569	0.039054	0.0406982	0.0433163	0.0465975	0.049592	0.0518094	0.0529506	0.0537724	0.0547586	0.0565035	0.0599208	0.0659175	0.0751276	0.0855385	0.0943656	0.101599	0.10718	0.10995	0.111533	0.113548	0.115932	0.116916	0.117511	0.119342	0.120367	0.120177	0.118852	0.116761	0.119348	0.133288	0.15808	0.181571	0.205061	0.228253	0.244726	0.255117	0.260383	0.264413	0.266612	0.268722
201	Zulu	N100_S40_+P_+K	1.94402	0.66474	4.51151	0.032608	0.0332966	0.0331935	0.0337409	0.0348537	0.0367525	0.0396339	0.0429146	0.045561	0.0474517	0.0484254	0.049003	0.0497314	0.0511349	0.054316	0.0606255	0.0710385	0.082685	0.0915325	0.0979475	0.101972	0.10242	0.101621	0.102077	0.103383	0.103274	0.102634	0.10364	0.103752	0.102239	0.0999631	0.0972909	0.0994457	0.114204	0.14407	0.174963	0.206331	0.237006	0.257944	0.270211	0.276807	0.279693	0.281559	0.283441
202	Croft	N100_S40_+P_+K	1.58377	0.45963	4.72815	0.0379612	0.0379599	0.0380037	0.0385382	0.0398324	0.0416046	0.0444787	0.0479172	0.0508647	0.0530295	0.0541163	0.0548769	0.0557781	0.0573293	0.0607155	0.066896	0.0767068	0.0877148	0.0963516	0.1029	0.107461	0.108693	0.108857	0.109936	0.111709	0.112136	0.112111	0.113482	0.114088	0.113267	0.111486	0.109282	0.111581	0.125672	0.152925	0.18034	0.207278	0.233081	0.250904	0.26142	0.266953	0.27005	0.27212	0.274077
203	Myriad	N100_S40_+P_+K	1.50751	0.410455	4.76276	0.0384922	0.0390654	0.0390628	0.0398171	0.0408822	0.0425655	0.0451892	0.0485434	0.0515046	0.0536381	0.054709	0.05542	0.0563141	0.0579002	0.0611203	0.0668579	0.0757763	0.085838	0.093987	0.100324	0.1049	0.106509	0.106982	0.108143	0.109873	0.110284	0.110303	0.111636	0.11233	0.111703	0.110188	0.10822	0.110463	0.12336	0.147567	0.171588	0.195798	0.219138	0.235057	0.244645	0.249759	0.252985	0.254789	0.256599
204	Leeds	N100_S40_+P_+K	1.6437	0.496913	5.17778	0.0423761	0.0426745	0.0428093	0.0434405	0.0448468	0.0466569	0.0494968	0.0530351	0.056169	0.0584275	0.0595732	0.0603398	0.0613134	0.063059	0.0665153	0.0727202	0.0824974	0.0935703	0.102367	0.109169	0.113977	0.115315	0.115507	0.116536	0.118261	0.118506	0.118461	0.119753	0.120425	0.119977	0.11856	0.116747	0.119131	0.132005	0.157411	0.183452	0.209595	0.234927	0.252288	0.262566	0.267703	0.27082	0.272725	0.274593
205	Barrel	N100_S20_-P_+K	1.39158	0.330146	6.95322	0.0314937	0.0318218	0.0318365	0.0321492	0.0333685	0.0357158	0.0390547	0.0425897	0.045139	0.0468041	0.0476238	0.0480295	0.0485034	0.049576	0.0523098	0.0583345	0.0693312	0.0819386	0.090673	0.0960877	0.098347	0.0960193	0.0927104	0.0915083	0.091717	0.0904859	0.0887816	0.0889603	0.088309	0.0860743	0.0835334	0.0808649	0.0828118	0.0965113	0.129398	0.167992	0.21026	0.254512	0.28594	0.304014	0.312698	0.316364	0.318237	0.320152
206	Leeds	N100_S20_-P_+K	1.59437	0.466458	5.76065	0.0405265	0.0405941	0.0404936	0.0410594	0.0422264	0.0441067	0.0469761	0.0504568	0.0533498	0.055435	0.0564828	0.057144	0.0579621	0.0594988	0.0626644	0.0684843	0.077997	0.0888397	0.0972908	0.103564	0.107595	0.108192	0.107656	0.108191	0.109556	0.109551	0.109231	0.11026	0.110772	0.110125	0.108615	0.106933	0.109177	0.121376	0.146637	0.174007	0.202792	0.231795	0.252389	0.26438	0.270459	0.273458	0.275482	0.277244
207	Invicta	N100_S20_-P_+K	1.7505	0.55976	4.64293	0.0339174	0.0346585	0.0345696	0.0350241	0.0359692	0.03759	0.0400987	0.0432627	0.0459125	0.047862	0.048862	0.0495753	0.0503653	0.0517748	0.0548161	0.0603275	0.0692383	0.0792765	0.0874228	0.0936319	0.0977391	0.0987306	0.0985599	0.099285	0.100697	0.100884	0.100633	0.101796	0.102171	0.100921	0.0987769	0.0962097	0.0981635	0.112251	0.138571	0.163723	0.188431	0.212569	0.229199	0.239296	0.244653	0.247952	0.250006	0.252006
208	Firefly	N100_S20_-P_+K	1.65982	0.506617	3.9138	0.0397273	0.0411943	0.0409991	0.041518	0.0424877	0.0441171	0.0470413	0.0506695	0.0537718	0.0559668	0.057131	0.0578821	0.0587932	0.060384	0.0635672	0.0691631	0.077651	0.0871267	0.0947684	0.100728	0.105183	0.107061	0.108096	0.109699	0.111864	0.112873	0.113664	0.115548	0.116677	0.116457	0.115138	0.113283	0.115654	0.128932	0.153386	0.176794	0.199284	0.220674	0.235227	0.243972	0.248637	0.251665	0.253806	0.255826
209	Arkeos	N100_S20_-P_+K	2.72219	0.992306	3.13242	0.0346803	0.0347863	0.0347158	0.0353206	0.0362134	0.0378951	0.0405156	0.0437443	0.0464987	0.0485887	0.0498509	0.050755	0.0516886	0.0532571	0.0566105	0.0628261	0.0722452	0.0822827	0.0899357	0.095779	0.0999152	0.101342	0.101707	0.102763	0.104549	0.105184	0.105423	0.107003	0.107531	0.106351	0.104372	0.101514	0.103648	0.118967	0.145431	0.167969	0.188148	0.206354	0.218226	0.225624	0.229922	0.232937	0.235034	0.237279
210	Croft	N100_S20_-P_+K	1.89032	0.636682	4.57537	0.0321192	0.0321801	0.0320791	0.0324249	0.033453	0.0351948	0.0381625	0.0414791	0.0442007	0.0461509	0.0472211	0.0479366	0.048665	0.0499999	0.053167	0.059509	0.0700239	0.0813759	0.0896288	0.0952823	0.0984156	0.0979264	0.0963439	0.0962732	0.0973361	0.0971024	0.0964765	0.0975315	0.0975337	0.0956409	0.0932815	0.0904977	0.0924415	0.107525	0.138684	0.169936	0.200075	0.228809	0.248268	0.259501	0.265093	0.268168	0.270212	0.272145
211	Zulu	N100_S20_-P_+K	1.89933	0.640995	4.89586	0.0308604	0.0310111	0.0309642	0.0313414	0.0323925	0.0342037	0.0370443	0.0402342	0.0426769	0.0444087	0.045359	0.0459282	0.0465751	0.0478165	0.0507305	0.0568116	0.0670308	0.0781899	0.086109	0.0914696	0.094284	0.0934168	0.0915252	0.0910771	0.0918973	0.0914256	0.0905777	0.0913666	0.0911575	0.0892652	0.0869229	0.0843031	0.086212	0.100445	0.130658	0.161187	0.191126	0.219868	0.238895	0.249902	0.255262	0.2581	0.259802	0.261639
212	Basset	N100_S20_-P_+K	1.91862	0.651602	4.57527	0.0345196	0.0339355	0.0340337	0.03449	0.035364	0.0370016	0.0395903	0.0428024	0.0454098	0.0473054	0.0483123	0.0490212	0.0498078	0.0511599	0.0540497	0.0595001	0.0685715	0.0786863	0.0862914	0.0917392	0.0950837	0.0952208	0.0944421	0.0948199	0.0960645	0.0962123	0.0960517	0.097224	0.0976855	0.0967688	0.0953918	0.093682	0.0958738	0.108336	0.134222	0.161252	0.188393	0.214936	0.233329	0.244033	0.249304	0.252426	0.254482	0.25654
213	Horatio	N100_S20_-P_+K	1.58541	0.46082	4.03481	0.0402297	0.0405453	0.0404567	0.0410932	0.0422968	0.0439841	0.0463707	0.0496364	0.0526131	0.054819	0.0560143	0.0568474	0.0579144	0.059719	0.0628967	0.0680774	0.0755086	0.0838739	0.0910326	0.097022	0.101857	0.104514	0.106223	0.10801	0.110074	0.111196	0.112093	0.113778	0.115098	0.115457	0.115165	0.114489	0.116861	0.127003	0.144565	0.160472	0.176057	0.190556	0.200268	0.20642	0.210056	0.212565	0.214351	0.216175
214	Claire	N100_S20_-P_+K	1.83725	0.608181	3.0905	0.0474072	0.0483426	0.048751	0.0496923	0.0513353	0.0530885	0.0556928	0.0592207	0.0627542	0.0654849	0.0669694	0.0680581	0.0695341	0.0718713	0.0758479	0.0817183	0.0895145	0.098157	0.106338	0.113733	0.120323	0.125014	0.128496	0.131468	0.134381	0.136244	0.137911	0.140142	0.14202	0.143264	0.143679	0.143612	0.146434	0.15638	0.171159	0.183057	0.193663	0.203065	0.209511	0.214011	0.216804	0.219554	0.221497	0.223414
215	Myriad	N100_S20_-P_+K	1.43187	0.358904	3.89087	0.0376178	0.0379629	0.0380757	0.0387995	0.0398873	0.0415352	0.043919	0.0470189	0.049932	0.0520947	0.0533267	0.0541455	0.0552027	0.0569828	0.0601917	0.0655867	0.0733232	0.0818451	0.0890204	0.094942	0.0996107	0.102022	0.103507	0.105044	0.107027	0.108004	0.108774	0.110406	0.111506	0.111533	0.1111	0.110234	0.112659	0.123673	0.142945	0.159863	0.175752	0.190246	0.199776	0.205913	0.209413	0.212107	0.213972	0.21589
216	Elicit	N100_S20_-P_+K	1.61221	0.477507	4.83433	0.0336779	0.0334783	0.0334871	0.0341224	0.0351279	0.0369262	0.0397031	0.0429612	0.0456584	0.0476234	0.0486825	0.0493872	0.050204	0.0516712	0.0546844	0.0603679	0.0695254	0.0796577	0.0872496	0.0926922	0.0961893	0.0965254	0.0959128	0.0963229	0.0976422	0.097776	0.0975727	0.098777	0.0991689	0.0981458	0.0966306	0.0948912	0.0970469	0.109682	0.135923	0.163038	0.190036	0.216774	0.235375	0.246344	0.251733	0.254808	0.256972	0.258764
217	Elicit	N200_S40_+P_+K	2.86046	1.05092	5.6874	0.0287344	0.0288518	0.0288623	0.029295	0.0303958	0.0321124	0.0347274	0.0377539	0.0400944	0.0417971	0.0426367	0.0431539	0.0437554	0.0449506	0.0475245	0.0526484	0.0613823	0.0713532	0.0784775	0.0832036	0.0857482	0.0848946	0.0832348	0.0828976	0.0836009	0.0831994	0.0824727	0.0831553	0.0831453	0.0820235	0.0804903	0.0789337	0.0808893	0.0919333	0.117228	0.145751	0.176801	0.209343	0.232815	0.24685	0.253721	0.256695	0.258599	0.260389
218	Claire	N200_S40_+P_+K	2.70434	0.994778	5.24918	0.0345171	0.0348988	0.034912	0.0355915	0.0367173	0.0385019	0.0411385	0.0443714	0.0470574	0.0490026	0.0499931	0.0507041	0.0515823	0.0530466	0.0559102	0.0610458	0.0694788	0.0791658	0.0868319	0.0926246	0.096421	0.0971003	0.0968575	0.0974001	0.0987103	0.0989235	0.0988569	0.0999866	0.100697	0.100345	0.0994804	0.0985282	0.100828	0.111481	0.133447	0.157219	0.182407	0.208529	0.227399	0.238784	0.244329	0.247457	0.249461	0.251206
219	Firefly	N200_S40_+P_+K	2.59115	0.952102	6.4711	0.0283191	0.0281599	0.0279888	0.028319	0.0292299	0.0309367	0.0337382	0.0369673	0.0394758	0.0411586	0.0419534	0.0424046	0.0429598	0.0439552	0.0463745	0.0511999	0.0598383	0.0698275	0.0769178	0.0814685	0.0836783	0.0823252	0.0802442	0.0796168	0.0800524	0.0794374	0.0785572	0.0790235	0.0789247	0.0776891	0.0760054	0.0743316	0.0762353	0.0870662	0.112202	0.141746	0.174953	0.211244	0.238101	0.254491	0.262072	0.265955	0.267799	0.269695
220	Leeds	N200_S40_+P_+K	2.83679	1.04261	6.15591	0.0296564	0.0297772	0.0298231	0.0303623	0.0314168	0.0331703	0.0358865	0.0389522	0.0414399	0.0432157	0.0441559	0.0447661	0.0454679	0.0466875	0.049445	0.055048	0.0648721	0.0759151	0.0837092	0.0888152	0.091297	0.0898144	0.0874207	0.0866567	0.0870813	0.0863066	0.0851938	0.085726	0.0855082	0.0840411	0.0822231	0.0804085	0.0824496	0.0944802	0.122157	0.153318	0.186395	0.221194	0.246409	0.261165	0.267839	0.271653	0.273665	0.275585
221	Horatio	N200_S40_+P_+K	2.4472	0.894886	5.8159	0.0273625	0.0274823	0.0273901	0.0276983	0.0286955	0.0303812	0.0330698	0.0361043	0.0384621	0.0400929	0.0408768	0.0413456	0.0418812	0.0428748	0.0451713	0.0498645	0.058294	0.0682319	0.075518	0.0802964	0.0825356	0.0811618	0.0790112	0.0783302	0.0786696	0.0779589	0.0770039	0.0774041	0.0771958	0.075807	0.0741255	0.0724697	0.0743107	0.0851083	0.109905	0.139238	0.172548	0.209674	0.237574	0.254631	0.262321	0.26648	0.268396	0.270238
222	Arkeos	N200_S40_+P_+K	4.3946	1.48028	4.63785	0.0232237	0.0235405	0.0236192	0.0237554	0.024799	0.0265309	0.0293878	0.0324249	0.0347522	0.0363099	0.0372663	0.0378366	0.0383061	0.0392706	0.0420139	0.0483199	0.0596396	0.0724048	0.0810568	0.0861651	0.087875	0.0848924	0.0808311	0.078893	0.0785966	0.0769625	0.0747757	0.0745656	0.0732398	0.0700133	0.0667737	0.0633668	0.0648963	0.0797588	0.113184	0.150212	0.19045	0.23442	0.267541	0.287334	0.296689	0.300481	0.302824	0.304636
223	Zulu	N200_S40_+P_+K	2.66937	0.981814	6.83625	0.021647	0.0231702	0.0230383	0.0233248	0.0243908	0.0262621	0.0291048	0.0319122	0.0338326	0.0351414	0.0357969	0.0361285	0.0364534	0.037176	0.0395512	0.0452216	0.0558738	0.0681433	0.0762251	0.0808	0.0818948	0.0782688	0.0738328	0.0716904	0.0711433	0.0694243	0.0672417	0.0668892	0.0655795	0.0627267	0.0598939	0.0572036	0.058754	0.0717912	0.103963	0.14213	0.185036	0.231915	0.266623	0.287111	0.296713	0.300132	0.302032	0.303674
224	Croft	N200_S40_+P_+K	2.84122	1.04423	6.64599	0.0237999	0.0247882	0.024756	0.0250034	0.0260433	0.0278307	0.0306364	0.0336292	0.0358097	0.0372152	0.0379252	0.0383002	0.0386649	0.0394868	0.0417131	0.0469092	0.0564484	0.0674705	0.0749384	0.0793231	0.0807013	0.0779195	0.0743774	0.0728552	0.072716	0.0714325	0.0698131	0.0698734	0.0691034	0.066976	0.0647749	0.0626297	0.0642363	0.0756627	0.104142	0.138432	0.177158	0.220104	0.252646	0.272073	0.281074	0.284464	0.28646	0.288178
225	Basset	N200_S40_+P_+K	2.5848	0.94962	6.93156	0.026121	0.0266051	0.026538	0.0267446	0.0277122	0.0292605	0.0317803	0.034586	0.0366336	0.0380682	0.0387622	0.0391751	0.0396086	0.0404871	0.0426261	0.0472351	0.0555442	0.0652193	0.0719053	0.0760087	0.0776636	0.0757819	0.0732409	0.0723107	0.072527	0.0717333	0.0706497	0.0709608	0.0705803	0.0690605	0.0674296	0.0657629	0.067503	0.0777992	0.102567	0.132019	0.165175	0.201114	0.227671	0.243473	0.250889	0.253928	0.255828	0.25735
226	Invicta	N200_S40_+P_+K	2.61841	0.962543	5.38888	0.0239052	0.0245443	0.0245976	0.0247357	0.0256934	0.0273786	0.0300937	0.0330871	0.0352582	0.0367653	0.0375872	0.0380781	0.0385497	0.0394733	0.0419181	0.0473137	0.057145	0.0685303	0.0767959	0.0820572	0.0841534	0.0818862	0.0786685	0.0773075	0.0773187	0.0761239	0.074472	0.0745631	0.0736895	0.0710596	0.068322	0.0655203	0.0670681	0.0806208	0.111182	0.144926	0.181398	0.220674	0.249654	0.267122	0.275772	0.278854	0.281176	0.283031
227	Myriad	N200_S40_+P_+K	2.3606	0.858841	6.22978	0.0255285	0.0262134	0.0262281	0.0267088	0.0276673	0.0292073	0.0316979	0.0344672	0.0366006	0.0381005	0.0388052	0.039256	0.0397181	0.0406377	0.0428064	0.0473909	0.0555085	0.0648351	0.0714545	0.0755918	0.0774624	0.0760029	0.0738935	0.0732167	0.0735849	0.0729751	0.0721575	0.0726004	0.0723547	0.0709095	0.0692886	0.0675227	0.0692324	0.0797564	0.1036	0.131125	0.162102	0.196214	0.222079	0.237866	0.245471	0.248411	0.250415	0.251934
228	Barrel	N200_S40_+P_+K	2.46128	0.900664	7.22372	0.0254041	0.0258518	0.0256086	0.0258122	0.0269641	0.0290581	0.0323911	0.0356944	0.0378283	0.0392993	0.0399989	0.0403487	0.0406597	0.0414597	0.0439287	0.0498352	0.0609625	0.073493	0.0814115	0.0856543	0.0864906	0.0825815	0.0779455	0.0758225	0.0754664	0.0738341	0.0717132	0.0715743	0.0704533	0.0676929	0.0647654	0.0620442	0.0637308	0.0771042	0.111204	0.152039	0.197379	0.247013	0.283728	0.305126	0.314807	0.31848	0.320478	0.32208
229	Basset	N100_S20_-P_-K	2.12216	0.752311	5.96704	0.0257423	0.0259254	0.025725	0.0258226	0.026745	0.0281953	0.0307944	0.0336724	0.0357494	0.0371481	0.0378095	0.0382195	0.0385975	0.0393729	0.0415357	0.0463702	0.0552983	0.0655584	0.0724669	0.0764805	0.0779188	0.0756393	0.0727184	0.0716421	0.0718642	0.0710646	0.069943	0.0702978	0.0698421	0.0680183	0.0660387	0.0640631	0.0657714	0.0773311	0.105	0.137572	0.173358	0.211927	0.24002	0.256552	0.264298	0.267758	0.269841	0.271481
230	Myriad	N100_S20_-P_-K	1.54604	0.435667	6.06425	0.0286378	0.0283478	0.0282402	0.0285173	0.0294637	0.0311644	0.0338229	0.0368514	0.0391545	0.0408074	0.0416138	0.0421096	0.0425937	0.0435973	0.0460544	0.0511767	0.0602804	0.0705835	0.0778076	0.0823528	0.084455	0.0829191	0.0806582	0.0799823	0.0804788	0.0799074	0.0789543	0.079506	0.0792092	0.077496	0.0754666	0.0733011	0.0751032	0.0873032	0.114439	0.144771	0.177715	0.212932	0.238966	0.254598	0.26225	0.26509	0.267302	0.268919
231	Claire	N100_S20_-P_-K	2.08602	0.735254	5.27959	0.0336067	0.0344424	0.0344301	0.0348838	0.0359436	0.0375241	0.039946	0.0427664	0.0451169	0.0467784	0.0475952	0.0481378	0.0488078	0.0500393	0.0525624	0.0570807	0.0645018	0.0731521	0.0798816	0.0848547	0.0880264	0.0884725	0.0881259	0.088635	0.0896922	0.0898374	0.0897417	0.0906012	0.0911215	0.0907667	0.0898702	0.0888836	0.0908918	0.100426	0.120062	0.141657	0.165255	0.190001	0.208054	0.219028	0.224502	0.227283	0.229068	0.230705
232	Croft	N100_S20_-P_-K	2.89877	1.06298	5.93365	0.0261675	0.026472	0.0263202	0.0265438	0.0275594	0.029314	0.0320542	0.0350326	0.0372349	0.0387667	0.0395315	0.0399542	0.0404323	0.0413813	0.0438233	0.0491146	0.0586288	0.0695001	0.0769365	0.0814787	0.0832903	0.0811766	0.0782278	0.0771444	0.0773131	0.0763385	0.0749637	0.0751406	0.0746388	0.0727919	0.0706612	0.0685783	0.0703124	0.0820287	0.109707	0.142122	0.178187	0.21733	0.24655	0.263899	0.271993	0.27574	0.277835	0.279514
233	Barrel	N100_S20_-P_-K	2.03464	0.710075	6.30771	0.0247964	0.0257611	0.025626	0.0259264	0.0269934	0.0288203	0.0317148	0.034643	0.0367342	0.0381569	0.0388601	0.0392599	0.0396776	0.0405452	0.0429696	0.0483399	0.0580926	0.0691747	0.0765345	0.0807894	0.0821968	0.0795743	0.0762188	0.0748518	0.0747921	0.0736053	0.0719712	0.071993	0.0713678	0.0693653	0.0670801	0.0649652	0.0666796	0.0784182	0.107038	0.141104	0.179436	0.221283	0.252391	0.270648	0.279237	0.282713	0.284792	0.286316
234	Arkeos	N100_S20_-P_-K	3.02902	1.10811	4.17386	0.0249258	0.0257243	0.0256344	0.0258431	0.0269197	0.0284516	0.0309938	0.0337984	0.0359449	0.0374918	0.0383496	0.0389023	0.039451	0.0404627	0.0431005	0.048728	0.0585407	0.0696387	0.0774081	0.0822691	0.0844096	0.0826306	0.0799446	0.0788896	0.0790711	0.078077	0.0766153	0.0767565	0.0760901	0.0739702	0.0714511	0.0687803	0.0704429	0.083373	0.111125	0.141725	0.175115	0.21136	0.238553	0.254897	0.262716	0.266207	0.268488	0.27028
235	Horatio	N100_S20_-P_-K	2.05558	0.720345	5.78858	0.0307699	0.0301904	0.0300618	0.0304328	0.0313616	0.0328236	0.0352635	0.0380453	0.0402614	0.0418107	0.0425104	0.0429139	0.0434725	0.0444633	0.0466761	0.0508853	0.0582417	0.0669976	0.0736368	0.0782312	0.0807447	0.0801471	0.0788348	0.078712	0.0792855	0.0789466	0.0783959	0.0789237	0.0790408	0.0783426	0.0771296	0.0759031	0.0777111	0.0870962	0.107688	0.132243	0.160538	0.191678	0.21538	0.229848	0.236767	0.239964	0.241868	0.243423
236	Leeds	N100_S20_-P_-K	1.93844	0.661683	6.03813	0.0292777	0.0295067	0.0294931	0.0298618	0.0307975	0.0324243	0.0350077	0.0379243	0.0401318	0.0417163	0.0424634	0.0428945	0.0433968	0.0443988	0.0468574	0.0521411	0.0616009	0.0723643	0.0798156	0.0844167	0.0863121	0.0842826	0.0814591	0.0804514	0.0806482	0.0796474	0.0783313	0.0785615	0.0782663	0.0766528	0.0746871	0.0728625	0.0747026	0.0860125	0.11298	0.144619	0.179701	0.217347	0.245066	0.261448	0.269058	0.272423	0.274333	0.27608
237	Zulu	N100_S20_-P_-K	2.3159	0.839795	5.69691	0.0225488	0.0224829	0.0223934	0.0225085	0.0236263	0.0255176	0.0283861	0.031141	0.0330035	0.0341793	0.0348038	0.0350699	0.0353171	0.0359851	0.0383275	0.0441831	0.0554025	0.068196	0.076393	0.0808077	0.0815645	0.0773556	0.0723959	0.0700739	0.0693694	0.0673873	0.0649866	0.0645831	0.0632027	0.0602112	0.0572595	0.0545568	0.0560755	0.0692219	0.102376	0.14264	0.188642	0.239622	0.278358	0.301179	0.311694	0.315658	0.317666	0.319416
238	Elicit	N100_S20_-P_-K	1.90699	0.645485	5.53865	0.024469	0.0245361	0.0244446	0.024584	0.0255179	0.0272063	0.0300111	0.0328616	0.0348495	0.0360901	0.0366596	0.0369256	0.037188	0.037829	0.0398839	0.0448419	0.0543261	0.0653816	0.0724724	0.0763664	0.0771781	0.0737304	0.0696284	0.0678125	0.0674784	0.0659941	0.0641681	0.0639774	0.0631658	0.0611101	0.0588353	0.0569086	0.0584437	0.0692775	0.0981363	0.134983	0.178595	0.229223	0.269247	0.293633	0.304989	0.309031	0.311259	0.312863
239	Invicta	N100_S20_-P_-K	2.57167	0.944458	5.34591	0.0228953	0.0235197	0.023458	0.0236533	0.0244877	0.0259325	0.0284327	0.0311391	0.0331723	0.0345627	0.0353248	0.0358287	0.0362847	0.0371532	0.0394104	0.0443118	0.0531659	0.0634536	0.0707697	0.0753708	0.0772469	0.0753278	0.0726457	0.0716246	0.0717234	0.070749	0.0693928	0.0695782	0.0689691	0.0669357	0.0648003	0.0625565	0.0642077	0.0760467	0.102475	0.132661	0.166712	0.204356	0.233367	0.251218	0.259821	0.26408	0.266668	0.268868
240	Firefly	N100_S20_-P_-K	2.1053	0.742931	6.11591	0.0273925	0.0277581	0.0276248	0.0278127	0.0286399	0.0302323	0.0330417	0.0361357	0.0384653	0.0399753	0.0406394	0.0410159	0.0414058	0.0422589	0.044371	0.0489155	0.0572746	0.0670203	0.0737576	0.0778875	0.0795296	0.0776005	0.0750366	0.0741321	0.0742932	0.0734383	0.0722617	0.0724933	0.072187	0.07087	0.0691269	0.0675206	0.0692379	0.0790809	0.103152	0.132926	0.168211	0.208323	0.239755	0.258891	0.267802	0.271244	0.273421	0.274897
241	Croft	N200_S20_+P_+K	3.30748	1.19613	5.27947	0.0315023	0.0323577	0.0319588	0.0323508	0.0331942	0.0347954	0.0373798	0.0403102	0.0427555	0.0444151	0.0452258	0.0456588	0.0462821	0.047459	0.0501623	0.0554576	0.0643742	0.0745529	0.0823486	0.0880005	0.091571	0.0918531	0.0910937	0.0914529	0.0925829	0.0923983	0.091902	0.0927351	0.0928944	0.0919708	0.0903848	0.088706	0.0907448	0.102482	0.127199	0.154469	0.184044	0.21421	0.235716	0.248547	0.254914	0.257857	0.259655	0.261104
242	Firefly	N200_S20_+P_+K	2.50235	0.914765	5.21853	0.035014	0.0354984	0.0351288	0.0355423	0.0364123	0.0379669	0.0407537	0.0440652	0.0468459	0.0486933	0.0495342	0.0500107	0.0506836	0.0519349	0.0547125	0.0598613	0.0682762	0.0781477	0.0859819	0.0918987	0.0960217	0.0970971	0.0971368	0.0980615	0.0995936	0.0998426	0.0998002	0.100891	0.101403	0.101026	0.0997934	0.0984918	0.100764	0.11201	0.135382	0.161128	0.18912	0.217831	0.238631	0.25115	0.257449	0.259957	0.261859	0.263052
243	Invicta	N200_S20_+P_+K	2.98261	1.09272	5.25829	0.0299536	0.0311778	0.0308072	0.0311836	0.0320222	0.0335119	0.0360428	0.0389261	0.0413804	0.0430835	0.0439159	0.044426	0.0450644	0.046278	0.0490017	0.0542798	0.063129	0.07331	0.0813466	0.0873215	0.0912341	0.0918228	0.0913022	0.0918001	0.0929852	0.0929049	0.0924153	0.0932822	0.093463	0.0925095	0.0909203	0.0892168	0.0912606	0.103352	0.128337	0.155181	0.183869	0.213303	0.234759	0.247693	0.254069	0.257342	0.259361	0.261029
244	Claire	N200_S20_+P_+K	2.94351	1.07955	4.58355	0.0399006	0.0397129	0.0393201	0.0397567	0.0408477	0.042446	0.0448987	0.0478247	0.0506538	0.0525256	0.0533938	0.0539125	0.054721	0.0562886	0.0593165	0.0646284	0.0730667	0.082858	0.0912479	0.0981346	0.103446	0.105891	0.107218	0.108857	0.110912	0.111621	0.112017	0.113417	0.114367	0.114475	0.113797	0.112964	0.115477	0.126329	0.147351	0.16938	0.192541	0.215879	0.232653	0.242791	0.247744	0.250713	0.252497	0.253794
245	Barrel	N200_S20_+P_+K	3.80792	1.33704	6.06698	0.02849	0.0296288	0.0292165	0.0294734	0.0305388	0.0325046	0.0356194	0.0388414	0.0412834	0.0429087	0.0437378	0.0441809	0.0446677	0.0457368	0.0485905	0.054679	0.0654833	0.0776328	0.0861126	0.0916275	0.0944289	0.0929856	0.0905439	0.0899025	0.0905061	0.0896462	0.0883782	0.088843	0.0883372	0.0863213	0.0838567	0.0813619	0.0834284	0.0976932	0.130573	0.167521	0.206882	0.246668	0.274828	0.290969	0.298758	0.301956	0.303867	0.305426
246	Horatio	N200_S20_+P_+K	3.14652	1.14622	5.05177	0.0391856	0.0396884	0.0393174	0.0397382	0.0408317	0.0424525	0.0450196	0.0482164	0.0511709	0.0532243	0.0541614	0.054765	0.0556062	0.0571653	0.0602301	0.065517	0.0738731	0.0836841	0.0920368	0.0988538	0.104085	0.106462	0.107703	0.109423	0.111502	0.112323	0.112824	0.11431	0.115372	0.115649	0.115104	0.114276	0.116955	0.127764	0.148943	0.171815	0.196391	0.221453	0.239618	0.250695	0.256118	0.259072	0.261059	0.262422
247	Basset	N200_S20_+P_+K	2.77255	1.01954	5.85119	0.0320487	0.0322163	0.0317882	0.0322261	0.0330953	0.0347141	0.0372687	0.0402858	0.0428272	0.0445753	0.0454273	0.0459094	0.0465612	0.0477958	0.050507	0.0558726	0.0651365	0.0758724	0.0840266	0.0899375	0.0936344	0.0937793	0.0929507	0.0933284	0.0945173	0.0944909	0.0940325	0.0949421	0.0951657	0.0943169	0.092859	0.0913225	0.0935053	0.105769	0.132675	0.163173	0.196739	0.231438	0.25656	0.27152	0.278924	0.282211	0.284415	0.286067
248	Arkeos	N200_S20_+P_+K	3.10873	1.13413	4.57634	0.0341444	0.0349453	0.0346971	0.0351541	0.0362488	0.0378953	0.040507	0.0436273	0.0464221	0.048416	0.0494596	0.050166	0.0510089	0.0525248	0.0557655	0.0617984	0.07143	0.0823147	0.0910534	0.0977795	0.102567	0.104122	0.104494	0.105668	0.10745	0.107872	0.107851	0.109156	0.109716	0.109056	0.107358	0.105251	0.107507	0.121168	0.14695	0.172799	0.199901	0.227272	0.247268	0.259521	0.265659	0.269083	0.271326	0.27314
249	Myriad	N200_S20_+P_+K	2.03755	0.711583	6.08008	0.0347674	0.0354012	0.0350868	0.0355697	0.0367067	0.0383792	0.0411248	0.0442912	0.0471618	0.0491324	0.0501031	0.050703	0.0514791	0.0529122	0.0559248	0.0613663	0.0703488	0.0807203	0.0889183	0.0952514	0.09963	0.100846	0.100998	0.102028	0.103588	0.10391	0.103844	0.105014	0.105532	0.105076	0.103931	0.102626	0.104928	0.116712	0.140744	0.166791	0.194976	0.223734	0.244401	0.257046	0.263392	0.266567	0.268653	0.270438
250	Elicit	N200_S20_+P_+K	2.68512	0.982732	5.78859	0.0381783	0.0390711	0.0386249	0.0391757	0.0404642	0.0424172	0.0453892	0.0487908	0.0517939	0.0538445	0.0547376	0.0553527	0.056127	0.0576384	0.0606848	0.0662916	0.0754979	0.0862068	0.0945524	0.100878	0.10514	0.106073	0.105921	0.106817	0.108452	0.108698	0.108632	0.109842	0.110415	0.110075	0.109029	0.108075	0.110552	0.121913	0.146917	0.175253	0.206136	0.23777	0.260895	0.274669	0.281264	0.28474	0.286941	0.288595
251	Leeds	N200_S20_+P_+K	3.71525	1.31231	4.56663	0.0435612	0.0436196	0.0431519	0.0439164	0.0451954	0.0468727	0.0493511	0.0525024	0.0555726	0.0577739	0.0588609	0.059586	0.060625	0.0624747	0.0658254	0.0713469	0.0796159	0.0889214	0.0968691	0.103504	0.108825	0.111632	0.113297	0.115192	0.117347	0.118348	0.119005	0.120587	0.121729	0.122249	0.122067	0.121742	0.124342	0.134525	0.153361	0.172102	0.191093	0.208958	0.221148	0.228682	0.232842	0.235519	0.237473	0.239168
252	Zulu	N200_S20_+P_+K	2.75895	1.01416	4.97484	0.0435975	0.0438944	0.0434009	0.0442427	0.0456951	0.0476417	0.0504527	0.0538299	0.0568903	0.0590832	0.0601613	0.0609081	0.0619316	0.0637029	0.0671832	0.0731552	0.0822369	0.0924637	0.100859	0.107577	0.112673	0.114865	0.115911	0.117492	0.119624	0.120441	0.121004	0.122656	0.123659	0.123729	0.12306	0.122051	0.124733	0.13668	0.159168	0.181409	0.203276	0.223894	0.237987	0.246448	0.250883	0.253692	0.255831	0.257525
253	Leeds	N100_S10_+P_+K	2.01506	0.700412	4.51859	0.0456442	0.0457808	0.0454653	0.0464135	0.047762	0.0495169	0.0519442	0.0552515	0.0584407	0.0607261	0.0618481	0.0625871	0.0637039	0.0657029	0.069123	0.0746256	0.0825401	0.0915845	0.0994677	0.106238	0.111864	0.115104	0.117253	0.119388	0.121699	0.122907	0.123789	0.125464	0.126822	0.127692	0.127915	0.12784	0.130488	0.139876	0.156544	0.173203	0.190596	0.206906	0.21829	0.225544	0.229446	0.232239	0.234159	0.235771
254	Croft	N100_S10_+P_+K	1.91006	0.646983	5.63746	0.0367696	0.0377765	0.0374063	0.0379854	0.03918	0.0410388	0.043774	0.0469703	0.0497625	0.0517277	0.0527226	0.0533592	0.0541659	0.0556806	0.0587384	0.0643841	0.0734935	0.0838288	0.0918726	0.0978763	0.101849	0.102511	0.102163	0.102792	0.104139	0.104252	0.10402	0.105106	0.105576	0.105056	0.103817	0.102383	0.104662	0.116407	0.14067	0.166935	0.194517	0.222239	0.241988	0.253773	0.2595	0.262753	0.264918	0.266625
255	Barrel	N100_S10_+P_+K	2.25384	0.812484	5.26124	0.0348799	0.0353441	0.0350966	0.0356458	0.0368761	0.038932	0.0420529	0.0453854	0.0481532	0.0500383	0.050992	0.0515752	0.0523108	0.0536776	0.0566798	0.0624483	0.0721611	0.0829319	0.0907782	0.0963326	0.0995998	0.0994276	0.09823	0.0983176	0.0993423	0.099136	0.0984907	0.0993799	0.0994144	0.0981853	0.0964686	0.0946771	0.0967647	0.109706	0.137393	0.166791	0.196743	0.225516	0.245238	0.256644	0.262348	0.265251	0.267254	0.268905
256	Basset	N100_S10_+P_+K	2.81347	1.03436	4.4862	0.0375064	0.0385514	0.0381994	0.0387842	0.0399779	0.0416831	0.0442397	0.047348	0.0502021	0.052196	0.0531949	0.0538893	0.0548179	0.0563817	0.059349	0.0644812	0.0724659	0.0816568	0.0891151	0.0949049	0.0991269	0.100638	0.101288	0.102489	0.104258	0.104992	0.105479	0.106974	0.107992	0.108226	0.107838	0.107464	0.110001	0.120311	0.140912	0.162784	0.185612	0.20789	0.223557	0.233094	0.237903	0.240998	0.24317	0.245076
257	Zulu	N100_S10_+P_+K	2.41406	0.881304	4.51663	0.0356099	0.0360101	0.0357602	0.0363545	0.037557	0.0393072	0.0419129	0.0448858	0.0475354	0.0494156	0.0504349	0.0511142	0.0519698	0.0535015	0.0566222	0.0623943	0.0714438	0.0814017	0.0890835	0.0948502	0.0987532	0.0996944	0.0996148	0.100388	0.101833	0.102144	0.102093	0.103325	0.103843	0.10323	0.101986	0.100561	0.102783	0.115091	0.139202	0.162839	0.186031	0.207459	0.221698	0.230123	0.234754	0.237292	0.239265	0.24097
258	Myriad	N100_S10_+P_+K	1.81563	0.596305	4.12552	0.038292	0.0395066	0.0394642	0.0399201	0.0412204	0.0429499	0.045541	0.048777	0.0518115	0.0540554	0.0552642	0.0561302	0.0571594	0.0589149	0.0622224	0.0678682	0.0763819	0.085741	0.093376	0.0995227	0.104181	0.10636	0.107521	0.109095	0.111205	0.112172	0.112882	0.1147	0.115813	0.115741	0.114939	0.113828	0.116391	0.128804	0.151074	0.171526	0.190887	0.208613	0.220779	0.228129	0.232264	0.23512	0.237479	0.239277
259	Claire	N100_S10_+P_+K	2.01757	0.701786	3.96837	0.0433942	0.043499	0.043227	0.0440676	0.0454331	0.0470216	0.0493558	0.0524989	0.0555093	0.0577525	0.0589028	0.0597414	0.0608778	0.0627976	0.066017	0.071074	0.0780386	0.0859075	0.092994	0.0992472	0.104647	0.108221	0.110834	0.113266	0.115781	0.117334	0.118729	0.120798	0.122514	0.1238	0.124305	0.12447	0.127134	0.136096	0.150679	0.163889	0.177372	0.189522	0.19795	0.203542	0.207037	0.209672	0.211583	0.213501
260	Arkeos	N100_S10_+P_+K	3.08224	1.1256	3.76941	0.0369388	0.0376221	0.0374962	0.0381232	0.0393222	0.0411949	0.0439269	0.0472249	0.0502541	0.0524662	0.053703	0.05465	0.055673	0.0573947	0.0608432	0.0668775	0.0761613	0.086276	0.0943043	0.100475	0.104916	0.106509	0.106986	0.108179	0.110029	0.110656	0.110987	0.112607	0.113403	0.112965	0.111638	0.109955	0.112345	0.1257	0.149778	0.171756	0.192774	0.212224	0.225603	0.23377	0.238227	0.241002	0.243375	0.245342
261	Firefly	N100_S10_+P_+K	1.76431	0.567722	3.84824	0.0390912	0.0395108	0.0393387	0.0399748	0.0412123	0.0429222	0.0454634	0.0486959	0.0516926	0.0538835	0.0549733	0.0557868	0.0567982	0.0584939	0.061635	0.0668277	0.0745551	0.0832564	0.0904455	0.0963518	0.100922	0.103146	0.104391	0.105985	0.107915	0.108856	0.109536	0.111176	0.112284	0.112564	0.112061	0.11122	0.113599	0.124233	0.143463	0.1621	0.180994	0.19884	0.211073	0.21855	0.222836	0.225302	0.227241	0.229061
262	Elicit	N100_S10_+P_+K	2.10001	0.741745	3.22839	0.0389451	0.040143	0.0399701	0.0405772	0.0418181	0.0435765	0.0463014	0.0496214	0.0526912	0.0549371	0.0561955	0.057103	0.0581515	0.0598978	0.0633558	0.0692155	0.077761	0.0869805	0.0944093	0.10045	0.105147	0.107575	0.108961	0.110717	0.113046	0.11426	0.115242	0.117325	0.118588	0.118383	0.117046	0.115104	0.117457	0.131302	0.15465	0.17467	0.192909	0.209253	0.220346	0.227275	0.230864	0.233703	0.235938	0.23782
263	Invicta	N100_S10_+P_+K	3.61741	1.28508	2.65815	0.034935	0.0355793	0.0354471	0.035987	0.0371062	0.0386778	0.0411984	0.0442624	0.0471089	0.0492089	0.0504037	0.051311	0.0523201	0.0540092	0.0572975	0.0629867	0.0714624	0.0806884	0.0882653	0.0943329	0.0988414	0.100886	0.101915	0.103367	0.105315	0.106221	0.106895	0.108676	0.109632	0.109202	0.107949	0.106023	0.108251	0.121746	0.14458	0.164267	0.182561	0.198804	0.209625	0.216537	0.220567	0.223432	0.225721	0.227751
264	Horatio	N100_S10_+P_+K	4.43399	1.48925	2.81097	0.0420618	0.0419678	0.0416865	0.04235	0.0436104	0.0453848	0.0482097	0.051856	0.0552634	0.0576843	0.0590217	0.0600514	0.061169	0.0630285	0.066592	0.0724672	0.0810212	0.0903643	0.0983284	0.104802	0.110002	0.112906	0.114764	0.116921	0.119537	0.121045	0.122385	0.124731	0.126281	0.126531	0.125687	0.124197	0.126853	0.140319	0.162502	0.181623	0.1993	0.215239	0.226181	0.233019	0.236746	0.239693	0.24212	0.244144
265	Leeds	N200_S0_+P_+K	28.053	3.32712	3.07603	0.0346871	0.0348992	0.0348076	0.0354432	0.0365892	0.0382288	0.0406803	0.0437383	0.046446	0.0484963	0.0496316	0.050428	0.0514184	0.0530707	0.056169	0.0616181	0.0701706	0.0797607	0.0873072	0.0930943	0.0971189	0.0983359	0.0984882	0.0993825	0.100841	0.101249	0.101438	0.102813	0.103575	0.103428	0.102773	0.101986	0.104442	0.115566	0.137381	0.159296	0.181599	0.202942	0.217588	0.22644	0.231241	0.234068	0.236327	0.238194
266	Zulu	N200_S0_+P_+K	36.1768	3.58461	3.85531	0.0280716	0.0285909	0.0284567	0.0288405	0.0300139	0.0320347	0.0350751	0.0382956	0.0408	0.0426227	0.0437124	0.0443737	0.0450341	0.0463141	0.0496653	0.0568995	0.0693901	0.082961	0.0922071	0.0980153	0.100539	0.0983864	0.0951031	0.0937783	0.0939733	0.0927638	0.0910225	0.0913841	0.0903009	0.0872629	0.0841181	0.0808749	0.0828401	0.0999638	0.136931	0.174864	0.212176	0.247984	0.272369	0.286174	0.292926	0.29536	0.297798	0.299365
267	Horatio	N200_S0_+P_+K	22.4709	3.10919	4.29231	0.0275081	0.0278809	0.0277022	0.0280575	0.0289436	0.0306329	0.033302	0.0363254	0.0387754	0.0405401	0.0415107	0.0421281	0.0428137	0.0439677	0.0465875	0.0519732	0.0614047	0.0721868	0.0800628	0.0853445	0.0880793	0.0871404	0.0852587	0.0847313	0.0852916	0.0847954	0.0838935	0.08458	0.0843689	0.0828456	0.0810644	0.0791845	0.0811711	0.0939819	0.121669	0.15176	0.183903	0.216744	0.240304	0.25416	0.261363	0.264262	0.266416	0.268391
268	Croft	N200_S0_+P_+K	38.8873	3.64953	4.31565	0.0242506	0.0249553	0.0248009	0.0251511	0.0261962	0.0279879	0.0308853	0.0339434	0.0363318	0.0380727	0.0390734	0.0397031	0.0403005	0.0414146	0.0443712	0.0508961	0.0626085	0.075569	0.0844095	0.0897431	0.0917497	0.0890615	0.0853507	0.0836953	0.083609	0.0822169	0.0803872	0.0805459	0.0794997	0.0767316	0.0738788	0.0710707	0.0729412	0.0881172	0.122917	0.161227	0.201628	0.243039	0.273091	0.290587	0.298913	0.302392	0.30501	0.306998
269	Elicit	N200_S0_+P_+K	32.8338	3.48886	4.09444	0.0263378	0.0268416	0.0267137	0.0269579	0.0279782	0.0298116	0.0326611	0.0356927	0.037998	0.0396149	0.040415	0.0408993	0.0414045	0.0424406	0.0450802	0.050767	0.0609082	0.0722503	0.0798476	0.0845029	0.086464	0.084471	0.0815633	0.0804757	0.0806448	0.0797259	0.0783135	0.0787241	0.0781145	0.0760766	0.073818	0.0715953	0.0734492	0.0866341	0.117536	0.152358	0.189891	0.22899	0.257201	0.273719	0.281648	0.284868	0.286896	0.288611
270	Basset	N200_S0_+P_+K	22.1602	3.09576	4.29427	0.025286	0.0256704	0.0254031	0.0257306	0.0266359	0.0283027	0.0310329	0.0340143	0.0362966	0.0379501	0.0388673	0.039432	0.0399879	0.0410266	0.0437627	0.0498882	0.0611053	0.0736809	0.0820121	0.0869768	0.0887876	0.0861606	0.0825955	0.081154	0.0812029	0.080018	0.0783117	0.0786042	0.0775705	0.0749205	0.0722992	0.0697116	0.0716837	0.086449	0.121362	0.160393	0.201491	0.243487	0.273581	0.29084	0.299055	0.302488	0.305016	0.306881
271	Barrel	N200_S0_+P_+K	21.8497	3.07967	5.05258	0.0226158	0.0233883	0.0231507	0.0234148	0.0244715	0.0264551	0.0296062	0.0328123	0.0350368	0.036652	0.0375783	0.0380846	0.0385306	0.0394943	0.0425262	0.0496362	0.062477	0.076306	0.0849506	0.0896515	0.090807	0.086958	0.0821452	0.0798826	0.0794096	0.0775456	0.0750564	0.0748839	0.0731424	0.0693244	0.0656574	0.0620599	0.0636739	0.0806144	0.120393	0.16396	0.208966	0.254203	0.285808	0.303594	0.312029	0.315324	0.317283	0.318907
272	Firefly	N200_S0_+P_+K	14.2456	2.65151	5.18539	0.0284029	0.029166	0.0288244	0.0291114	0.029951	0.0318282	0.0348875	0.0383171	0.0409314	0.0426154	0.0434516	0.0438737	0.0443624	0.0453114	0.0478073	0.0531871	0.0629738	0.0741769	0.0818878	0.0866858	0.0887777	0.0869656	0.0842199	0.083267	0.083527	0.0826143	0.0812651	0.0816855	0.0811064	0.0792041	0.0771213	0.0750492	0.0769191	0.0893694	0.118972	0.153146	0.190293	0.229318	0.257784	0.274411	0.281934	0.285492	0.287392	0.288834
273	Claire	N200_S0_+P_+K	15.6759	2.74292	4.64362	0.0300062	0.0307474	0.0304451	0.0308279	0.0318234	0.0335982	0.0362345	0.0391681	0.0414749	0.0430686	0.0439227	0.0444097	0.0450311	0.0461142	0.0486405	0.0537659	0.0627851	0.0731704	0.0808413	0.0861614	0.0890517	0.0884299	0.0868348	0.0864831	0.0871126	0.0866463	0.0857872	0.0864054	0.0861447	0.0846926	0.0829278	0.0810707	0.0829241	0.0951009	0.121257	0.149561	0.179447	0.209864	0.23179	0.244526	0.250433	0.253414	0.255437	0.256864
274	Myriad	N200_S0_+P_+K	18.8517	2.93278	5.32538	0.0284572	0.0296061	0.0292041	0.0296225	0.0305353	0.0322343	0.0349446	0.037998	0.0404422	0.0421581	0.0430836	0.043677	0.0442794	0.0453885	0.0480483	0.0535934	0.063226	0.0740683	0.0817887	0.0868537	0.0894074	0.088265	0.0862049	0.085658	0.0861702	0.0855852	0.0845949	0.0852232	0.0847654	0.0828847	0.0808448	0.0786674	0.0805909	0.0937863	0.122316	0.153239	0.186046	0.220054	0.245011	0.259737	0.2667	0.270024	0.272164	0.273834
275	Arkeos	N200_S0_+P_+K	13.0861	2.5697	4.44233	0.0257585	0.0261905	0.0259406	0.0262513	0.0271611	0.0288401	0.0314805	0.034362	0.0365862	0.0381747	0.0390955	0.0396873	0.040269	0.0413141	0.0440623	0.0499275	0.0602028	0.0715585	0.079373	0.0843235	0.0864995	0.0849052	0.0822509	0.0813036	0.0814949	0.080544	0.0791008	0.079427	0.0786227	0.0762907	0.0737134	0.0709866	0.0725407	0.0863774	0.11545	0.146187	0.178829	0.212188	0.236533	0.250865	0.25801	0.260749	0.262806	0.264524
276	Invicta	N200_S0_+P_+K	16.9125	2.82315	5.0898	0.0266603	0.0271983	0.0269361	0.0272074	0.0281681	0.0298937	0.032677	0.0358118	0.0381765	0.039848	0.0407606	0.0413322	0.0418912	0.0429415	0.0456602	0.0514927	0.0618927	0.0736325	0.0818607	0.0870615	0.0893177	0.0874357	0.0846013	0.0836057	0.0838908	0.0829678	0.081619	0.0820679	0.0814046	0.0790608	0.0764876	0.0737342	0.0755268	0.089839	0.121242	0.155106	0.190598	0.227274	0.253998	0.269656	0.277079	0.28084	0.283302	0.285333
277	Zulu	N100_S20_+P_+K	1.93609	0.660528	6.74501	0.0261269	0.0267062	0.0265028	0.0268673	0.0278501	0.0298028	0.0325319	0.0353211	0.0373081	0.0386782	0.0393667	0.0397284	0.040141	0.0409991	0.0434548	0.0488069	0.0585498	0.069537	0.0769407	0.0814342	0.0830894	0.0807089	0.0775157	0.0762076	0.0762144	0.0750233	0.073487	0.0736495	0.0729117	0.0708352	0.0685701	0.0663526	0.067976	0.0801363	0.108583	0.141446	0.177462	0.215271	0.242669	0.258757	0.266149	0.269158	0.270963	0.2725
278	Barrel	N100_S20_+P_+K	1.89993	0.641762	5.99606	0.0290622	0.0295262	0.0290512	0.0295458	0.0307312	0.0327989	0.0358993	0.0390817	0.0413879	0.0430022	0.0438797	0.044427	0.0449586	0.0459707	0.0486574	0.0544796	0.0647405	0.0761278	0.0837334	0.0883269	0.0902307	0.0880703	0.0850998	0.0840411	0.0843572	0.0833884	0.0820621	0.0824448	0.0819694	0.0799533	0.0775319	0.0750829	0.0769762	0.0903317	0.120984	0.15526	0.191861	0.229527	0.256753	0.272385	0.279747	0.282736	0.284965	0.286424
279	Leeds	N100_S20_+P_+K	2.22409	0.799128	5.58194	0.0317491	0.03349	0.0332977	0.0337761	0.034877	0.0364603	0.0388939	0.0417028	0.0440601	0.0457784	0.0466728	0.0472617	0.0480143	0.049262	0.0519271	0.0568962	0.06515	0.0743899	0.0812604	0.08612	0.0890523	0.0889811	0.0880894	0.0882735	0.0891699	0.0890259	0.088613	0.0895007	0.0897386	0.0891447	0.087971	0.0867209	0.0887568	0.0992655	0.12133	0.145174	0.170478	0.195551	0.213049	0.223393	0.228963	0.231283	0.233139	0.23474
280	Horatio	N100_S20_+P_+K	2.04432	0.714989	5.36677	0.0357705	0.03693	0.0368622	0.0373622	0.0385805	0.0401976	0.0426884	0.0456443	0.0483735	0.0502866	0.0512966	0.0519336	0.0528227	0.0542489	0.0569812	0.0616837	0.0691142	0.0776627	0.0845661	0.0898377	0.0935547	0.0946442	0.0949056	0.0957755	0.0971805	0.097592	0.0978021	0.0990215	0.0997959	0.0999203	0.0992705	0.0986137	0.100866	0.110437	0.129334	0.149706	0.171686	0.194177	0.210752	0.22081	0.225854	0.228754	0.230721	0.232348
281	Invicta	N100_S20_+P_+K	2.43271	0.888882	5.45	0.025506	0.0264729	0.0262174	0.02651	0.0274331	0.02903	0.0315971	0.0344728	0.0366137	0.0381153	0.0389164	0.0393845	0.0399471	0.0409177	0.043297	0.048255	0.0571429	0.0673164	0.074632	0.0793649	0.0815259	0.0800142	0.0776989	0.0769949	0.0773419	0.0765565	0.0754648	0.0759099	0.07559	0.0741885	0.0722964	0.0704458	0.0722387	0.0836524	0.1093	0.138883	0.172646	0.209105	0.236718	0.253581	0.262484	0.265507	0.267856	0.269886
282	Basset	N100_S20_+P_+K	2.23744	0.805227	6.28503	0.0253561	0.0261111	0.0258178	0.0261091	0.0269458	0.0285746	0.0311465	0.0339473	0.0360112	0.0374076	0.038109	0.0385287	0.039013	0.0398578	0.0420751	0.046945	0.0561551	0.066829	0.0740552	0.0783433	0.0798848	0.0774337	0.0743031	0.0730646	0.0731924	0.0721353	0.0707782	0.0710111	0.070539	0.0689081	0.0670007	0.0652723	0.0671403	0.0783947	0.10603	0.139973	0.179082	0.222422	0.25556	0.275364	0.284667	0.288944	0.291383	0.293334
283	Elicit	N100_S20_+P_+K	1.84068	0.609818	6.63631	0.0262364	0.0264942	0.0260877	0.0263857	0.0273164	0.029084	0.0318559	0.0347003	0.0367293	0.0380861	0.0387185	0.039054	0.0394088	0.0402008	0.0424	0.0472708	0.0564018	0.0668545	0.0737986	0.0778536	0.0792617	0.0767545	0.0735604	0.0722663	0.0723051	0.071187	0.0697633	0.0699556	0.069457	0.0678598	0.0658088	0.0639125	0.0656471	0.0766622	0.10418	0.137908	0.177293	0.221157	0.254831	0.275039	0.285201	0.288229	0.290387	0.292085
284	Arkeos	N100_S20_+P_+K	3.31953	1.19977	4.05931	0.0255089	0.0256372	0.0253444	0.0256273	0.0265767	0.0282333	0.0308876	0.0336938	0.0358532	0.0375064	0.0384444	0.0391007	0.0396686	0.0407141	0.0435583	0.0496042	0.060208	0.0718927	0.0798556	0.084799	0.0868509	0.0847743	0.0817175	0.0805586	0.0806657	0.0795396	0.0779033	0.0780959	0.0772939	0.0749644	0.0720075	0.0689309	0.0705421	0.0847688	0.115015	0.147926	0.184079	0.22345	0.253586	0.271949	0.280674	0.28456	0.287249	0.289079
285	Croft	N100_S20_+P_+K	2.27217	0.820535	5.28168	0.0234766	0.0241602	0.0239465	0.0241254	0.0251817	0.026859	0.029498	0.0322905	0.034338	0.0357062	0.0364124	0.0368032	0.0372016	0.0380261	0.040294	0.0453176	0.0546173	0.06522	0.0723047	0.076502	0.0779567	0.0753895	0.0721232	0.0708104	0.0707417	0.0695681	0.0679711	0.0680481	0.0674003	0.0655902	0.0634959	0.0615114	0.0631009	0.0742615	0.101368	0.134262	0.172394	0.214635	0.246913	0.26637	0.275731	0.279831	0.281985	0.283916
286	Firefly	N100_S20_+P_+K	2.18206	0.780057	5.51687	0.0277352	0.0285674	0.0281088	0.0283283	0.0291686	0.0308201	0.0336495	0.0368672	0.0393099	0.040887	0.0417052	0.0421564	0.0426348	0.0435717	0.0459447	0.0510611	0.0601975	0.0706867	0.0779199	0.0824066	0.0844154	0.0826564	0.0801515	0.0793317	0.0796896	0.0788294	0.077654	0.0780405	0.0776964	0.0761663	0.0740969	0.0721011	0.0738941	0.0853565	0.112208	0.143859	0.179552	0.218701	0.248654	0.266536	0.274981	0.278471	0.280719	0.282204
287	Myriad	N100_S20_+P_+K	1.97141	0.678526	5.37674	0.0265051	0.0267215	0.0264844	0.0266592	0.02758	0.0291007	0.0314764	0.0342013	0.0362972	0.0378178	0.0385849	0.0390256	0.0395485	0.0404977	0.0428242	0.0477331	0.0564177	0.0662002	0.0729767	0.0772987	0.079281	0.077803	0.075599	0.0749032	0.0752726	0.074558	0.0735541	0.0739594	0.0736318	0.0722408	0.0703772	0.068439	0.070173	0.0813225	0.106335	0.135179	0.16781	0.20326	0.230039	0.246213	0.254258	0.257614	0.259653	0.261402
288	Claire	N100_S20_+P_+K	2.49085	0.912572	5.18187	0.029129	0.029611	0.029112	0.0294121	0.0303199	0.0319672	0.0345597	0.0373292	0.0394706	0.0409435	0.0416371	0.0420782	0.0425651	0.0434978	0.0458498	0.0508076	0.0598087	0.0701959	0.0774597	0.0821043	0.0842012	0.0825708	0.0801653	0.0794003	0.0797637	0.0789558	0.0777934	0.078221	0.0779991	0.0766025	0.0745325	0.0725978	0.0742748	0.0855766	0.111513	0.141983	0.176258	0.213674	0.242124	0.259097	0.266764	0.270449	0.272697	0.274249
289	Horatio	N200_S10_+P_+K	3.29249	1.19128	4.8961	0.0398244	0.0396602	0.0394399	0.0397412	0.0408313	0.0422835	0.044547	0.0475239	0.0501773	0.0521433	0.0530308	0.0536474	0.05448	0.0559789	0.0589013	0.0638865	0.0714302	0.0801279	0.0873618	0.0933367	0.0978424	0.100028	0.101253	0.102863	0.104747	0.105567	0.106151	0.107591	0.108594	0.108751	0.108003	0.106877	0.109261	0.119889	0.138848	0.158012	0.178351	0.19822	0.211817	0.220487	0.225504	0.227758	0.229564	0.231315
290	Elicit	N200_S10_+P_+K	4.50879	1.45643	5.57891	0.0350372	0.0356998	0.035246	0.0355803	0.0365146	0.038241	0.0408319	0.0437769	0.0462896	0.0479662	0.0487376	0.0491892	0.0498227	0.051054	0.0537161	0.0588024	0.0671277	0.0766937	0.0839806	0.0893374	0.0928153	0.0932895	0.0927987	0.0933287	0.0946211	0.0947408	0.0944694	0.0954579	0.0959166	0.0952755	0.0939907	0.0925486	0.0946638	0.105744	0.129188	0.155092	0.183019	0.212008	0.2332	0.245795	0.251739	0.254744	0.256752	0.258131
291	Barrel	N200_S10_+P_+K	5.13964	1.63693	5.86849	0.0301034	0.0310064	0.0307639	0.0310397	0.0320983	0.0340189	0.0369951	0.0401351	0.0425149	0.0441979	0.0450108	0.0455165	0.0460639	0.0471921	0.0499428	0.0556551	0.0655122	0.0766385	0.0844241	0.0896933	0.0923892	0.0913733	0.0894392	0.0890956	0.0898498	0.0892991	0.0883495	0.0889174	0.0887459	0.0871103	0.0849212	0.0826599	0.0847117	0.0978623	0.127162	0.159458	0.193876	0.228729	0.253326	0.267554	0.27485	0.277635	0.279472	0.28121
292	Myriad	N200_S10_+P_+K	3.53227	1.26175	4.40209	0.0349923	0.0358986	0.035609	0.0360115	0.0369607	0.0385327	0.0410072	0.0439637	0.0466281	0.0485199	0.0494642	0.0500701	0.0508544	0.0522857	0.055216	0.0605275	0.0689104	0.0783492	0.0859125	0.0917401	0.0958502	0.0972622	0.097666	0.0987338	0.100419	0.100966	0.101139	0.102444	0.103102	0.102672	0.101647	0.100304	0.102611	0.11423	0.136739	0.159805	0.183803	0.207886	0.225423	0.236034	0.241228	0.244394	0.246451	0.247973
293	Croft	N200_S10_+P_+K	5.61687	1.72576	4.99596	0.0282429	0.0290117	0.0286313	0.0288957	0.0298208	0.0315896	0.0343407	0.0373856	0.0397066	0.0413183	0.0421028	0.0425471	0.0430341	0.0441038	0.0467328	0.0523199	0.0621112	0.0732682	0.0812451	0.086552	0.0891818	0.0879635	0.0857719	0.0852519	0.0857975	0.0851196	0.0840212	0.0844615	0.0841481	0.0824636	0.0803939	0.0783208	0.0802485	0.0927694	0.121401	0.154231	0.190291	0.228159	0.255926	0.272354	0.280558	0.283808	0.285793	0.287626
294	Firefly	N200_S10_+P_+K	3.13677	1.14317	6.12542	0.0332255	0.0339286	0.0334968	0.0337365	0.0346347	0.0364729	0.0394465	0.0429823	0.0458115	0.0476925	0.0485168	0.04902	0.0496222	0.0508153	0.0535356	0.058996	0.0683581	0.0791867	0.0871943	0.092877	0.0962578	0.0961267	0.0950641	0.0952685	0.0964328	0.0963505	0.0957418	0.096651	0.0968457	0.0957469	0.0940737	0.0922872	0.0945065	0.106778	0.133926	0.164594	0.198214	0.233383	0.259284	0.274729	0.282137	0.285742	0.287802	0.289342
295	Arkeos	N200_S10_+P_+K	NA	NA	NA	0.0301962	0.0305116	0.0302079	0.0305213	0.0315704	0.033269	0.03599	0.039123	0.0416364	0.0435145	0.0445311	0.0452426	0.0459469	0.0472517	0.0503813	0.0567275	0.0672451	0.0788353	0.0873155	0.0933442	0.0968013	0.0966294	0.0953632	0.0953872	0.096417	0.0960536	0.0952031	0.0959429	0.0957501	0.0939463	0.0915036	0.0886844	0.0906332	0.105463	0.135082	0.16535	0.197059	0.228782	0.251201	0.264804	0.272103	0.275122	0.277197	0.279181
296	Leeds	N200_S10_+P_+K	3.17824	1.15512	5.7882	0.0352131	0.0358324	0.0354047	0.0358678	0.0369025	0.0385801	0.0412631	0.0443591	0.0471233	0.0490789	0.0499922	0.0505716	0.0513264	0.0527538	0.055793	0.0615917	0.0712926	0.0824395	0.0908597	0.0970659	0.10098	0.101303	0.10062	0.101076	0.102362	0.102358	0.10195	0.102998	0.103357	0.102536	0.101242	0.0997726	0.102105	0.114263	0.140571	0.169888	0.201306	0.233769	0.257362	0.271528	0.277962	0.282109	0.284208	0.285795
297	Basset	N200_S10_+P_+K	2.91964	1.07046	6.89804	0.0293219	0.0295119	0.0292338	0.0294557	0.0303525	0.0319383	0.034505	0.0375009	0.039854	0.0414998	0.0423304	0.0428561	0.0434529	0.0445484	0.047124	0.0524593	0.0618898	0.0728888	0.0808565	0.0861515	0.0889613	0.0879796	0.086137	0.0858658	0.0866642	0.0863061	0.0855698	0.0862646	0.0862374	0.0849256	0.083189	0.0814825	0.0836534	0.0960218	0.124394	0.157424	0.194652	0.233993	0.263126	0.280376	0.289333	0.292724	0.295074	0.297065
298	Zulu	N200_S10_+P_+K	4.4421	1.49102	6.2762	0.0292639	0.0303017	0.0298271	0.0301868	0.0312512	0.0333454	0.0364056	0.0395482	0.0419247	0.0435657	0.0443676	0.0448523	0.0453504	0.046447	0.049421	0.0558581	0.06752	0.0806854	0.0897628	0.0955788	0.0980502	0.0958404	0.0925064	0.0912713	0.0914991	0.0902757	0.0884765	0.0887229	0.087836	0.0852439	0.0824008	0.0795464	0.0814362	0.0965387	0.131166	0.17014	0.21153	0.254316	0.285036	0.302827	0.311148	0.31452	0.316743	0.318314
299	Invicta	N200_S10_+P_+K	3.53941	1.26384	5.67241	0.0310302	0.0316245	0.0312161	0.0316017	0.0324013	0.0340775	0.0369349	0.0402453	0.0428281	0.0446211	0.0455523	0.0461023	0.0466966	0.0478732	0.05074	0.0566765	0.0668533	0.0784959	0.0870788	0.0930009	0.0961763	0.0954878	0.0936603	0.0934072	0.0942874	0.0937517	0.0927972	0.0935615	0.0934082	0.0914801	0.0888183	0.0859936	0.0879299	0.102712	0.133749	0.166673	0.20126	0.236016	0.260523	0.275098	0.282747	0.285977	0.288212	0.290226
300	Claire	N200_S10_+P_+K	4.41058	1.48388	4.93725	0.0419771	0.0418144	0.0414086	0.0419081	0.0431119	0.044857	0.0474459	0.0507497	0.0536616	0.0557135	0.0567084	0.0573878	0.0582552	0.0598224	0.0629899	0.0685259	0.0772055	0.0870659	0.0950648	0.101406	0.10607	0.108003	0.108871	0.110318	0.112376	0.113285	0.113774	0.115499	0.116501	0.116392	0.115227	0.113573	0.11601	0.128676	0.151746	0.174778	0.198187	0.221206	0.2376	0.247581	0.252606	0.255921	0.258147	0.259908
301	Croft	N100_S40_+P_+K	1.30061	0.262709	6.61714	0.0324072	0.0328203	0.032361	0.032806	0.0337767	0.0356856	0.0384602	0.0416284	0.0441526	0.0458433	0.046662	0.0471017	0.0476421	0.0487918	0.0514133	0.0567917	0.066022	0.0766851	0.0845259	0.0899322	0.0928766	0.0920608	0.0903445	0.0901379	0.0908868	0.0904607	0.0896018	0.0903549	0.0903507	0.0890724	0.0871119	0.0849838	0.0869426	0.0993067	0.126321	0.157253	0.19183	0.228286	0.255076	0.271088	0.278901	0.282622	0.284818	0.286789
302	Firefly	N100_S40_+P_+K	1.4734	0.387539	6.13415	0.0357572	0.0367894	0.0362831	0.036568	0.0375679	0.0393343	0.0422684	0.0457302	0.048651	0.0505352	0.0514155	0.0519226	0.0525862	0.0538175	0.0565609	0.0617783	0.070466	0.0804608	0.0880139	0.0934574	0.0968825	0.0971425	0.0964841	0.0969363	0.0982758	0.0984199	0.0981844	0.0993128	0.0997977	0.0991258	0.0975476	0.0957437	0.0978582	0.110049	0.135112	0.162943	0.193225	0.224526	0.24754	0.261349	0.267798	0.271713	0.273872	0.27556
303	Zulu	N100_S40_+P_+K	1.58567	0.461008	6.08391	0.0308335	0.0315982	0.0313562	0.0316223	0.0327146	0.0346298	0.0375422	0.0406039	0.0429674	0.0445633	0.0453409	0.0458014	0.0463195	0.0473982	0.0501052	0.0558447	0.0658541	0.0771714	0.085164	0.0904322	0.0929909	0.0916712	0.0893615	0.0887897	0.0893821	0.0887302	0.0876962	0.0884094	0.0882152	0.0865667	0.08426	0.0818075	0.0837691	0.097313	0.126965	0.159866	0.195455	0.231801	0.257565	0.272671	0.280422	0.283568	0.285564	0.2874
304	Claire	N100_S40_+P_+K	1.65492	0.503399	4.2263	0.0454978	0.0451223	0.0448396	0.0455029	0.0467612	0.048358	0.0507697	0.0540434	0.0570561	0.0592744	0.0604023	0.0611871	0.0622785	0.0640742	0.0673471	0.0725857	0.0799301	0.0880476	0.0953092	0.101571	0.106898	0.110369	0.112851	0.11531	0.118	0.119657	0.121151	0.123473	0.125292	0.126279	0.126097	0.125402	0.128029	0.139166	0.156698	0.171919	0.1868	0.200538	0.210185	0.216575	0.220257	0.223336	0.225556	0.227574
305	Barrel	N100_S40_+P_+K	1.38618	0.326434	5.65718	0.0333175	0.0333466	0.032979	0.0332298	0.0343635	0.0363381	0.0393461	0.0426139	0.0452197	0.0470685	0.0480532	0.0487032	0.0493855	0.0506636	0.0536355	0.0596076	0.0695147	0.080374	0.0880611	0.093335	0.0962792	0.0958222	0.0944065	0.0944355	0.0955522	0.095472	0.0949394	0.0961494	0.0963255	0.0949249	0.09261	0.0899721	0.0920967	0.106765	0.136656	0.167335	0.198287	0.228127	0.24832	0.260142	0.266331	0.269472	0.271689	0.273811
306	Arkeos	N100_S40_+P_+K	2.33717	0.848691	3.80027	0.0340346	0.0350087	0.0346366	0.0350305	0.0359518	0.0376586	0.0402565	0.0433296	0.0460234	0.0480049	0.0491418	0.0499642	0.0508373	0.0523154	0.0554691	0.061304	0.0703374	0.080103	0.0875791	0.0932365	0.0971273	0.0982193	0.0982893	0.0991823	0.100856	0.101358	0.10153	0.103077	0.103741	0.102967	0.101105	0.098702	0.100825	0.115074	0.140242	0.163023	0.184574	0.204702	0.218493	0.227065	0.231742	0.234818	0.237166	0.239347
307	Elicit	N100_S40_+P_+K	1.54437	0.43455	4.97351	0.0334385	0.0332828	0.0330067	0.0333616	0.0343604	0.0360316	0.0386574	0.0416324	0.0440971	0.0458065	0.0466917	0.0472359	0.0479182	0.0491177	0.0518169	0.0569143	0.0653178	0.0747075	0.0816837	0.0866159	0.0897216	0.0898836	0.0891847	0.0895731	0.0908188	0.0909774	0.0908228	0.0920161	0.0924601	0.091831	0.0904032	0.0887811	0.0908247	0.102616	0.126716	0.152564	0.180284	0.208268	0.228292	0.240248	0.246531	0.249581	0.251667	0.253586
308	Myriad	N100_S40_+P_+K	1.42629	0.354994	4.98266	0.0350662	0.0355253	0.0353099	0.0358123	0.0368185	0.0384541	0.0409856	0.0441095	0.0467856	0.048712	0.0497356	0.050434	0.0512309	0.0526078	0.0555227	0.0608932	0.0694562	0.0790274	0.0864189	0.091907	0.0955704	0.0963985	0.0962318	0.0969708	0.0985075	0.0988693	0.0990046	0.100426	0.101076	0.100475	0.0989373	0.0970423	0.0992972	0.112051	0.13633	0.160535	0.185042	0.209137	0.226393	0.236848	0.241972	0.245326	0.247766	0.249651
309	Basset	N100_S40_+P_+K	1.81903	0.598154	4.93214	0.0319746	0.0329869	0.0325998	0.0329696	0.0340015	0.035571	0.0380752	0.0410355	0.0435145	0.0452307	0.046177	0.0468205	0.0475293	0.0487918	0.0514951	0.0566789	0.0653373	0.0751707	0.08246	0.0875806	0.09067	0.0906179	0.0896573	0.0899094	0.0910435	0.0911573	0.0909466	0.0921876	0.0926151	0.0919021	0.0903984	0.0886272	0.0906954	0.103019	0.128065	0.15491	0.183455	0.212111	0.232266	0.244315	0.250498	0.253873	0.25627	0.25838
310	Leeds	N100_S40_+P_+K	1.65509	0.50365	3.2021	0.0443398	0.044595	0.0444777	0.0453281	0.0466361	0.0482587	0.0505475	0.0536313	0.0567171	0.0590442	0.0603346	0.0613284	0.0625426	0.0645366	0.0680436	0.073597	0.0812028	0.0895248	0.0969787	0.103457	0.10899	0.112578	0.115119	0.117563	0.120126	0.121758	0.123212	0.125407	0.127153	0.128221	0.128093	0.12743	0.130078	0.141274	0.158293	0.172194	0.185318	0.196965	0.204863	0.210314	0.21375	0.216542	0.218832	0.220861
311	Horatio	N100_S40_+P_+K	1.70064	0.526188	3.40797	0.0438235	0.044148	0.0439684	0.0447219	0.0459915	0.0477004	0.0502657	0.0536721	0.056885	0.0592883	0.0606321	0.061636	0.0628453	0.064788	0.0683	0.0736979	0.0811104	0.0891504	0.0963744	0.102663	0.108206	0.112004	0.114864	0.117582	0.120549	0.122537	0.124434	0.127122	0.129257	0.130495	0.130538	0.129913	0.13264	0.144422	0.161876	0.176034	0.189323	0.200832	0.208264	0.213623	0.217301	0.22032	0.222569	0.224923
312	Invicta	N100_S40_+P_+K	3.32805	1.19048	4.23969	0.0335126	0.0341127	0.0337659	0.0343164	0.0352702	0.0369455	0.0395964	0.0427135	0.0454137	0.047362	0.0484531	0.0492327	0.050087	0.0515587	0.0546662	0.0603716	0.0695109	0.0796722	0.0875209	0.0932963	0.0971359	0.0978161	0.0974682	0.0981573	0.0996547	0.0999305	0.0999731	0.101395	0.102008	0.101289	0.0996895	0.0978135	0.100148	0.113488	0.139255	0.16471	0.1902	0.215067	0.232874	0.243645	0.249191	0.252709	0.255394	0.257492
313	Arkeos	N100_S20_-P_-K	4.0894	1.39559	3.21664	0.0317338	0.0323423	0.0320179	0.0325709	0.0335643	0.0352661	0.0377472	0.0407543	0.0432563	0.0451974	0.0463267	0.0471298	0.0480189	0.0495195	0.0526482	0.0585221	0.06787	0.0781989	0.086115	0.0919046	0.0957212	0.0964249	0.0960063	0.0966018	0.0979048	0.0980398	0.0978951	0.0991014	0.0994783	0.0985853	0.0970224	0.0950316	0.0972371	0.110818	0.136256	0.161019	0.186517	0.211339	0.228559	0.239249	0.24525	0.248476	0.250867	0.253226
314	Firefly	N100_S20_-P_-K	4.00934	1.38668	4.55338	0.0306985	0.0318738	0.031454	0.0318649	0.032753	0.0344687	0.037239	0.0405634	0.0432224	0.0451071	0.0460939	0.0467496	0.0474575	0.0487119	0.051481	0.056887	0.0659183	0.0761494	0.0837837	0.0891315	0.0923432	0.0923349	0.0913706	0.0916588	0.0928075	0.0928482	0.0926069	0.0937886	0.0942728	0.0933953	0.0918273	0.0900699	0.0922891	0.10499	0.131512	0.160152	0.190949	0.223109	0.246874	0.261187	0.268354	0.272238	0.274789	0.276844
315	Leeds	N100_S20_-P_-K	5.729	1.74433	5.41681	0.0281997	0.0286152	0.0284091	0.0286579	0.0295836	0.0312054	0.0337958	0.0366814	0.0390462	0.0407729	0.0417756	0.0424359	0.0430803	0.0442287	0.0470877	0.052941	0.0631146	0.0744418	0.0823801	0.0875595	0.0901626	0.0889235	0.086644	0.0861237	0.0867473	0.0860974	0.0851593	0.0859395	0.0858873	0.0842842	0.0820359	0.07965	0.0817223	0.0958753	0.126249	0.158967	0.193749	0.229155	0.254171	0.269193	0.276862	0.280749	0.283159	0.285553
316	Basset	N100_S20_-P_-K	5.49146	1.69525	5.15324	0.0250735	0.0258124	0.0257236	0.0259538	0.0268468	0.0283854	0.0308997	0.0336606	0.0357877	0.0373979	0.0382567	0.0388857	0.0394892	0.0405379	0.0430623	0.0484362	0.0581276	0.0690708	0.0766767	0.0814667	0.0836114	0.0818944	0.0793741	0.0786385	0.0791494	0.0785635	0.0776817	0.0783926	0.0782545	0.0767054	0.0746697	0.0726025	0.074767	0.0878474	0.117435	0.15119	0.188314	0.228007	0.257611	0.27537	0.284319	0.288164	0.291183	0.293366
317	Myriad	N100_S20_-P_-K	2.89217	1.03631	5.40839	0.0278354	0.0280556	0.0277602	0.0280648	0.0289596	0.0306466	0.0332847	0.0362311	0.0385828	0.0403123	0.041248	0.0419055	0.0425299	0.0436626	0.0463681	0.0519491	0.0615586	0.0722798	0.0799446	0.0850114	0.0876302	0.0867109	0.0847881	0.0845108	0.0852128	0.084735	0.0840202	0.0848634	0.084808	0.0831594	0.0811034	0.0787698	0.0807756	0.0947079	0.123646	0.154551	0.187686	0.221857	0.246545	0.261422	0.269362	0.273112	0.27548	0.277863
318	Elicit	N100_S20_-P_-K	4.15185	1.41586	6.32475	0.0262701	0.0268107	0.0264521	0.0268129	0.0277393	0.0295594	0.0323837	0.0352939	0.0374521	0.0389341	0.0396738	0.040098	0.0405597	0.0414875	0.0439223	0.0492393	0.0589727	0.070004	0.0774242	0.0819199	0.0836732	0.0814405	0.0783808	0.077278	0.0775343	0.0766038	0.0753466	0.0757937	0.0753516	0.0735633	0.0714735	0.0694518	0.0713204	0.0838176	0.1139	0.149578	0.1896	0.233652	0.267048	0.287198	0.296587	0.301109	0.303655	0.305629
319	Claire	N100_S20_-P_-K	4.07509	1.39182	5.52221	0.0314746	0.0323222	0.0321071	0.0326616	0.0337145	0.035405	0.037975	0.0409166	0.0432483	0.0449707	0.045832	0.0464473	0.0471605	0.0483927	0.0509716	0.0559225	0.064263	0.0739032	0.08133	0.0866514	0.0898758	0.0900268	0.0892007	0.0894889	0.0905287	0.0904794	0.0901902	0.0911993	0.0915357	0.0908623	0.0895545	0.0882078	0.0904046	0.101973	0.125857	0.151562	0.179523	0.208321	0.229138	0.241771	0.248195	0.251717	0.253812	0.255888
320	Zulu	N100_S20_-P_-K	6.17353	1.71515	6.23605	0.0277105	0.0283719	0.028056	0.0284323	0.0295972	0.031568	0.0344725	0.0374349	0.0395998	0.0411305	0.0419253	0.0424101	0.0429195	0.0439154	0.0465808	0.0523937	0.062828	0.0746747	0.0828035	0.0878835	0.0899078	0.0876589	0.084541	0.0832902	0.0833993	0.0822693	0.0807607	0.0810501	0.0803591	0.0782807	0.0760178	0.0738305	0.075737	0.0889273	0.119582	0.154564	0.192306	0.231648	0.260311	0.276941	0.284814	0.288085	0.290504	0.292187
321	Horatio	N100_S20_-P_-K	2.58567	0.943087	5.25509	0.0329592	0.0339589	0.0336935	0.0342677	0.0353137	0.0369713	0.0395942	0.0425626	0.0451071	0.0468927	0.0478427	0.0484635	0.0491736	0.0504605	0.0530307	0.057785	0.0655657	0.0746251	0.0816686	0.0868118	0.0901085	0.0905508	0.0900472	0.0905474	0.0916374	0.091727	0.0916368	0.0926355	0.0931623	0.0928466	0.0918896	0.0908941	0.0931375	0.103512	0.124729	0.148303	0.174496	0.20159	0.221253	0.233172	0.23953	0.242399	0.244393	0.246116
322	Barrel	N100_S20_-P_-K	1.79612	0.585621	6.67102	0.026539	0.0270862	0.026819	0.0271149	0.0282348	0.0303046	0.0334666	0.0365969	0.0387978	0.0403603	0.0411861	0.0417058	0.0421873	0.0431473	0.0458669	0.0519234	0.0629498	0.0751921	0.0832672	0.0879752	0.0895494	0.086784	0.0831322	0.0816541	0.0816583	0.0804023	0.0787764	0.0790282	0.0782103	0.0758187	0.0731327	0.0705299	0.0723641	0.0863533	0.119395	0.157082	0.19771	0.240473	0.271661	0.289744	0.298097	0.301776	0.304085	0.30595
323	Invicta	N100_S20_-P_-K	1.89792	0.639642	5.2707	0.027106	0.0275979	0.0273528	0.0277179	0.0285351	0.0301671	0.0326923	0.0355869	0.0377647	0.0393263	0.0401662	0.0406997	0.04129	0.0423067	0.0448355	0.050057	0.0591674	0.0694647	0.0768221	0.0816765	0.0840629	0.082896	0.0808258	0.0802921	0.0808002	0.080146	0.0791784	0.0797701	0.079474	0.0778442	0.0758231	0.0736673	0.0755061	0.0880024	0.114781	0.144156	0.176039	0.209421	0.233815	0.24868	0.256104	0.259949	0.262126	0.264278
324	Croft	N100_S20_-P_-K	1.89575	0.638988	6.10075	0.0281927	0.0279758	0.0276546	0.027911	0.0288753	0.0306126	0.0332336	0.0360542	0.0382131	0.0397626	0.0405049	0.04097	0.0414601	0.0424257	0.0448625	0.0499339	0.0588968	0.0689714	0.0760564	0.0805285	0.0826293	0.081226	0.0790377	0.078434	0.0789087	0.0783165	0.0774933	0.0780673	0.0778638	0.076382	0.0746028	0.0727117	0.0745372	0.0862317	0.112268	0.141822	0.174015	0.208045	0.233203	0.248145	0.255188	0.258598	0.260807	0.262377
325	Myriad	N100_S0_+P_+K	13.3848	2.59313	5.04327	0.0306133	0.0314837	0.031101	0.0315266	0.0324743	0.0340754	0.0365885	0.0394526	0.0418169	0.0435062	0.044396	0.0449942	0.0456453	0.0467839	0.0493668	0.0543363	0.0626839	0.072028	0.0788896	0.0837493	0.0866223	0.0864949	0.0855451	0.085765	0.0867486	0.0866866	0.086426	0.0874607	0.0876812	0.0867455	0.0852948	0.0836973	0.0857332	0.0975456	0.12134	0.14661	0.173734	0.200966	0.220368	0.231906	0.237967	0.241035	0.242868	0.244704
326	Horatio	N100_S0_+P_+K	7.14658	1.96646	4.45793	0.0350122	0.0358036	0.0356748	0.0361131	0.0371183	0.038635	0.0411069	0.044037	0.0465827	0.0484059	0.0493543	0.0500116	0.0508073	0.0521239	0.0547632	0.0595427	0.067003	0.0754706	0.0822148	0.0873208	0.0909092	0.0920042	0.0922925	0.0932568	0.0947867	0.0953863	0.0958153	0.0972443	0.0980967	0.0978856	0.0969376	0.0956904	0.0978543	0.108855	0.12938	0.150143	0.171376	0.192369	0.20756	0.216696	0.221199	0.224254	0.226201	0.227889
327	Zulu	N100_S0_+P_+K	13.8973	2.61359	4.90958	0.0293925	0.0298803	0.0297864	0.030191	0.0311636	0.0330809	0.0358901	0.0388957	0.0411404	0.0427444	0.0436176	0.0441718	0.0447389	0.0458206	0.0486212	0.0544732	0.0645464	0.0757123	0.0834225	0.0883933	0.0907111	0.0893571	0.0870529	0.0864144	0.0869397	0.0863414	0.0853831	0.0860874	0.0857361	0.0838394	0.081539	0.0790802	0.08093	0.0947486	0.124183	0.155351	0.187588	0.219337	0.241343	0.254046	0.260319	0.263545	0.265271	0.267056
328	Claire	N100_S0_+P_+K	4.51443	1.50174	3.97054	0.0374391	0.0379851	0.0378642	0.0382672	0.0393841	0.0409494	0.0432243	0.0459937	0.0485161	0.0503068	0.0512471	0.051943	0.0528244	0.0542544	0.0570288	0.0618188	0.0691452	0.0773456	0.0840852	0.0893619	0.093232	0.0948479	0.0956198	0.0968602	0.0985493	0.0992972	0.0998838	0.101332	0.102325	0.102362	0.101584	0.10053	0.102684	0.1132	0.132011	0.149983	0.168168	0.18577	0.198328	0.206008	0.209922	0.212731	0.214645	0.216242
329	Firefly	N100_S0_+P_+K	6.33666	1.83573	4.16279	0.0319537	0.0329382	0.0326947	0.0331247	0.0339537	0.0355773	0.0380802	0.0410636	0.043527	0.0452089	0.0460503	0.0466053	0.0472762	0.04841	0.0508331	0.055334	0.0627515	0.0712516	0.0776251	0.0821976	0.0850063	0.0851854	0.0845729	0.0849665	0.0859838	0.0860461	0.0859563	0.0869228	0.0873827	0.0869435	0.0859979	0.0849375	0.0869479	0.0966646	0.11701	0.139244	0.16359	0.188431	0.206111	0.21672	0.2223	0.224748	0.226467	0.22803
330	Croft	N100_S0_+P_+K	9.09307	2.20079	4.70226	0.0269305	0.026969	0.0266726	0.0269982	0.0279557	0.0296463	0.0323089	0.035204	0.0373919	0.0388914	0.0396858	0.0401463	0.0406496	0.0416035	0.0440786	0.0493597	0.0587369	0.0692737	0.0764674	0.0808333	0.082613	0.0806171	0.0778179	0.0768227	0.0770185	0.0761421	0.0749023	0.0752399	0.0748123	0.0730849	0.0709754	0.0688556	0.0705361	0.0822752	0.109293	0.140146	0.173836	0.209749	0.236315	0.251895	0.259124	0.262708	0.264724	0.266389
331	Basset	N100_S0_+P_+K	6.64395	1.86784	4.99406	0.025585	0.0262666	0.025944	0.0261462	0.0269787	0.0285092	0.031029	0.0337234	0.0357303	0.0371305	0.0378439	0.0382945	0.0387834	0.0396886	0.0418721	0.0466774	0.0556056	0.0660035	0.0730493	0.0772488	0.0787911	0.0765416	0.0735881	0.0725161	0.0726661	0.0717199	0.0705169	0.0708502	0.0704008	0.068854	0.0671027	0.0654697	0.0673064	0.0782101	0.104969	0.137362	0.174452	0.21456	0.244245	0.261733	0.270315	0.274018	0.276053	0.277918
332	Invicta	N100_S0_+P_+K	12.0932	2.48981	3.55185	0.0273782	0.0278243	0.0276906	0.0280004	0.028798	0.030339	0.0327903	0.0355741	0.0377499	0.03939	0.0402823	0.04093	0.0415704	0.0427067	0.0453569	0.0507514	0.0599373	0.0700558	0.0773026	0.0820842	0.0845364	0.0835772	0.0817436	0.0812629	0.0817833	0.0812076	0.0802444	0.0808181	0.0805024	0.0787593	0.0765949	0.0742671	0.0759875	0.0886605	0.115068	0.142437	0.170766	0.199335	0.220026	0.232322	0.238383	0.241645	0.243906	0.245686
333	Elicit	N100_S0_+P_+K	17.4061	2.8548	3.9039	0.0281951	0.0284236	0.0282083	0.0285459	0.0294436	0.0311249	0.0337663	0.0365176	0.0386171	0.0401003	0.0408483	0.0413342	0.0418348	0.0428357	0.04526	0.0503065	0.0591579	0.0689722	0.0757037	0.0798974	0.0818049	0.0803689	0.0780896	0.0774392	0.0778796	0.077184	0.0762353	0.0767497	0.0764666	0.0750164	0.0731317	0.0712788	0.0730906	0.0844358	0.110503	0.140008	0.172483	0.206567	0.231279	0.245736	0.253122	0.255909	0.257732	0.259242
334	Arkeos	N100_S0_+P_+K	11.5053	2.44272	0.601382	0.0271925	0.0277573	0.0274804	0.0278053	0.0288056	0.0305349	0.0332134	0.0361415	0.0383754	0.0400819	0.0410353	0.0417215	0.0423414	0.0434647	0.0463052	0.0522334	0.0624259	0.0735882	0.0812891	0.0861377	0.088399	0.0869439	0.084501	0.083692	0.0840149	0.0831154	0.0818221	0.0821835	0.0815198	0.0793118	0.0767096	0.0738946	0.0754945	0.0890724	0.117477	0.146929	0.177577	0.208987	0.231805	0.245317	0.251863	0.254638	0.256791	0.258417
335	Leeds	N100_S0_+P_+K	15.4576	2.73164	4.37061	0.0264732	0.0268551	0.0265949	0.0268542	0.0276403	0.0291954	0.0316783	0.0344147	0.0364882	0.0379906	0.0387842	0.0392708	0.0397623	0.0406999	0.043241	0.0488052	0.0588109	0.0699704	0.0773506	0.0817525	0.0833022	0.0809217	0.0776113	0.0763052	0.0762953	0.0750801	0.0735175	0.0736557	0.0729439	0.070809	0.0682631	0.065828	0.0674369	0.0800989	0.109226	0.141899	0.177697	0.214681	0.241004	0.256135	0.264201	0.266439	0.268304	0.26998
336	Barrel	N100_S0_+P_+K	16.0585	2.76567	4.25605	0.0235791	0.0242706	0.0240675	0.0242833	0.0252895	0.0271752	0.0301611	0.0331195	0.0351857	0.0366239	0.0374315	0.0378965	0.0383262	0.0391873	0.0418108	0.0478788	0.0589879	0.0712136	0.0789418	0.0831281	0.0841228	0.0805706	0.0762405	0.0742861	0.0739741	0.0723528	0.0703326	0.0702186	0.0690428	0.0662415	0.0633915	0.0607038	0.0622714	0.0756787	0.108439	0.146372	0.1878	0.231891	0.264171	0.282798	0.291759	0.294583	0.296676	0.298089
337	Arkeos	N100_S20_+P_-K	2.31609	0.801444	2.87084	0.0305288	0.031284	0.030958	0.0312591	0.0321609	0.0338195	0.0364589	0.0394049	0.0418339	0.0435767	0.0445182	0.0451139	0.0457541	0.046972	0.0498616	0.0558298	0.0657104	0.0766883	0.0846205	0.0900343	0.0930764	0.0925895	0.0910832	0.0909215	0.0917472	0.0912777	0.0903472	0.0909959	0.0908081	0.0891052	0.0867669	0.0841346	0.0860356	0.0996053	0.127212	0.155773	0.186112	0.216589	0.238158	0.25103	0.257899	0.260773	0.262715	0.264609
338	Leeds	N100_S20_+P_-K	1.52933	0.42483	4.24448	0.0352487	0.0358817	0.035409	0.0358114	0.0367565	0.0382933	0.0407795	0.0436511	0.0461939	0.0480012	0.0489104	0.0494864	0.0502007	0.0515243	0.0544333	0.0600697	0.0693343	0.0797273	0.0874873	0.0930346	0.0964202	0.096416	0.0954432	0.0956442	0.0967151	0.0965662	0.0959883	0.0968516	0.0970719	0.0960933	0.094335	0.092467	0.094513	0.106731	0.13215	0.159187	0.187123	0.2153	0.235385	0.247217	0.252967	0.255996	0.25804	0.259571
339	Elicit	N100_S20_+P_-K	1.46403	0.381157	4.44929	0.032683	0.0335443	0.0331021	0.0334095	0.0343905	0.0361293	0.0389009	0.0418869	0.0442512	0.0458597	0.0465869	0.0469944	0.0475807	0.0486798	0.0511841	0.0563135	0.0651317	0.0752545	0.0825982	0.0876037	0.0903599	0.0896956	0.0881879	0.0880816	0.0888584	0.0884801	0.0877567	0.0884557	0.088558	0.0875556	0.0859478	0.084366	0.086412	0.0975055	0.122713	0.152155	0.185412	0.220686	0.246551	0.261981	0.269927	0.272996	0.274893	0.276454
340	Firefly	N100_S20_+P_-K	1.99622	0.691237	3.98415	0.031877	0.0330193	0.0324935	0.0328411	0.0336333	0.0353083	0.0381799	0.0415401	0.0442173	0.0459177	0.0467624	0.0472171	0.0477763	0.0488657	0.0514849	0.0567619	0.0659306	0.0763329	0.08386	0.0889592	0.091789	0.0912265	0.089752	0.0896535	0.0905727	0.0902886	0.0895759	0.0903778	0.0903638	0.08917	0.0874209	0.0856605	0.0876209	0.0994809	0.125898	0.15569	0.188267	0.222543	0.248011	0.263088	0.270215	0.273407	0.2756	0.277098
341	Myriad	N100_S20_+P_-K	1.72024	0.542443	4.02333	0.0341226	0.0340872	0.0338687	0.0341237	0.0350731	0.0367126	0.0392949	0.0423266	0.0449045	0.0466928	0.0475709	0.0481238	0.0487889	0.0500766	0.0528366	0.0582009	0.0669967	0.0769291	0.0844179	0.0898491	0.0932933	0.0936718	0.0930956	0.0936124	0.0948317	0.0949044	0.0946459	0.0956503	0.0959293	0.0949872	0.0935242	0.0918165	0.0939407	0.106091	0.130802	0.157038	0.184731	0.212774	0.2326	0.244587	0.250909	0.253778	0.255745	0.257381
342	Croft	N100_S20_+P_-K	1.99668	0.691278	4.58724	0.0274722	0.0282743	0.0279554	0.028249	0.0291668	0.0309583	0.0337	0.0366475	0.0389616	0.0404804	0.0412217	0.0415971	0.0420662	0.0430498	0.0455138	0.0507947	0.0603806	0.0714061	0.0791389	0.0841218	0.0863546	0.0846123	0.0820068	0.0811685	0.081528	0.0806888	0.0794527	0.0797872	0.0793779	0.0778566	0.0760618	0.0744341	0.0762593	0.0875396	0.114906	0.147874	0.185294	0.226107	0.257455	0.276097	0.28492	0.288581	0.290885	0.292314
343	Zulu	N100_S20_+P_-K	NA	NA	NA	0.0285794	0.0292932	0.0290802	0.0293797	0.0304036	0.0324184	0.035359	0.0384296	0.0406271	0.0421639	0.0428873	0.0432638	0.0437448	0.0447592	0.047421	0.0533708	0.0640189	0.0762024	0.0846606	0.0900438	0.0923861	0.0903525	0.0873321	0.0862409	0.0865166	0.0853926	0.0839167	0.0841533	0.0835128	0.0814616	0.0791864	0.0770273	0.0789522	0.0920453	0.123012	0.158961	0.198937	0.240797	0.271348	0.289195	0.298286	0.301158	0.30316	0.304847
344	Barrel	N100_S20_+P_-K	1.56979	0.450921	5.98363	0.0278812	0.0284017	0.0280943	0.0283281	0.0293523	0.0312673	0.0342499	0.0373298	0.0395898	0.041137	0.0419019	0.04234	0.042795	0.0438058	0.0464985	0.052444	0.0631533	0.0752594	0.0834626	0.088516	0.0905549	0.0882492	0.0850689	0.0838825	0.0841208	0.0830507	0.0815401	0.0818212	0.0812247	0.0790335	0.0766649	0.0743312	0.0762271	0.0894353	0.121365	0.159202	0.201433	0.247555	0.28268	0.303471	0.312524	0.317989	0.320395	0.322244
345	Claire	N100_S20_+P_-K	1.9596	0.672552	5.43792	0.0384978	0.038007	0.0377588	0.0380885	0.039267	0.040988	0.0435842	0.0466558	0.0493192	0.0512012	0.0520663	0.0526772	0.0534343	0.0548723	0.0577776	0.06311	0.0717897	0.0817961	0.0896577	0.0956618	0.0996592	0.100659	0.100701	0.101645	0.103213	0.103639	0.103801	0.105115	0.10591	0.105702	0.104803	0.103845	0.106255	0.117392	0.140102	0.165206	0.19293	0.221046	0.241377	0.253707	0.260359	0.263645	0.265661	0.267591
346	Horatio	N100_S20_+P_-K	1.69929	0.530117	5.65802	0.035489	0.0363495	0.0360686	0.0365469	0.0376648	0.0393176	0.0419444	0.0450614	0.0477872	0.0496839	0.0505886	0.051125	0.0518596	0.0532398	0.0559348	0.0609428	0.0692346	0.0789604	0.0866369	0.0923734	0.0961328	0.0967801	0.0965613	0.0972513	0.0987173	0.0990165	0.0990301	0.100162	0.100843	0.100634	0.100019	0.099317	0.101762	0.111849	0.133968	0.159679	0.188179	0.218678	0.241687	0.255571	0.262044	0.266207	0.268538	0.270325
347	Basset	N100_S20_+P_-K	1.96102	0.673346	6.42263	0.0268592	0.0282858	0.0278576	0.02816	0.0290498	0.0306994	0.0333633	0.0363133	0.0385132	0.0400162	0.0407246	0.04116	0.0415955	0.0425271	0.0448525	0.0499066	0.0593271	0.0704485	0.0781593	0.0829741	0.0849425	0.0828641	0.0799681	0.0790454	0.0793416	0.0785307	0.0773633	0.07774	0.0773867	0.0758439	0.0741921	0.0727674	0.0747897	0.0862147	0.11477	0.150088	0.190641	0.234839	0.267892	0.287597	0.297492	0.301567	0.303781	0.306036
348	Invicta	N100_S20_+P_-K	1.75121	0.560267	4.87888	0.0319752	0.0323333	0.0319753	0.0321334	0.033001	0.0346466	0.0373596	0.0405789	0.0431192	0.0449136	0.0458491	0.0464552	0.0470373	0.0482473	0.0511633	0.0571433	0.0672917	0.0787318	0.0871486	0.0930544	0.0961735	0.0954437	0.0936464	0.0933659	0.0942262	0.0937579	0.0928658	0.0937488	0.0936227	0.0917293	0.0893089	0.0866378	0.0886828	0.103358	0.13426	0.166544	0.199382	0.231987	0.255142	0.268732	0.275659	0.27936	0.281639	0.283797
349	Claire	N200_S40_+P_+K	2.03368	0.70819	5.13675	0.0429009	0.0435813	0.0433269	0.0439302	0.0451494	0.0468774	0.0494637	0.0528191	0.0557879	0.0579286	0.0589298	0.0596934	0.0605741	0.0622242	0.0653487	0.070568	0.0782844	0.0870689	0.0945245	0.100711	0.105539	0.108139	0.109737	0.111776	0.11417	0.115535	0.11673	0.11879	0.120499	0.121126	0.120783	0.119905	0.122482	0.133809	0.153342	0.172341	0.191862	0.210511	0.223388	0.231575	0.23648	0.239488	0.241665	0.24376
350	Zulu	N200_S40_+P_+K	2.13657	0.758849	6.94847	0.0297071	0.0305895	0.0302287	0.0304802	0.0314559	0.0334378	0.0363972	0.0394645	0.041693	0.0431994	0.043893	0.0442934	0.0446991	0.0456853	0.0482824	0.0540619	0.0643449	0.0760348	0.0841286	0.0892936	0.0915383	0.0895878	0.086745	0.085787	0.0861897	0.0853796	0.0841421	0.0846483	0.084323	0.0824066	0.0800428	0.0775955	0.079512	0.0930676	0.123862	0.158971	0.196753	0.236147	0.265107	0.281909	0.290148	0.293482	0.295852	0.297547
351	Myriad	N200_S40_+P_+K	2.40389	0.876997	5.65055	0.0336007	0.0337507	0.0334943	0.033767	0.0346906	0.0363258	0.0389603	0.0420836	0.0446649	0.0465102	0.0474237	0.0480351	0.0486936	0.0499345	0.052681	0.0579807	0.0667937	0.0767892	0.0843478	0.0898517	0.0932065	0.0933751	0.0926063	0.0930457	0.0943177	0.0944544	0.0943839	0.0956158	0.0960774	0.0951519	0.0935898	0.0916646	0.093892	0.106917	0.132978	0.160253	0.189155	0.218301	0.239152	0.251804	0.258865	0.261741	0.263957	0.266213
352	Horatio	N200_S40_+P_+K	2.38495	0.869094	5.25247	0.038527	0.0384627	0.038102	0.0383068	0.039378	0.0410401	0.0437456	0.04713	0.0499688	0.0520145	0.0530111	0.0536494	0.0544434	0.0558096	0.0586289	0.063757	0.0719117	0.0811226	0.0884459	0.0940985	0.0980454	0.0992614	0.0996467	0.100862	0.10279	0.103709	0.104434	0.106263	0.107533	0.107464	0.106621	0.105234	0.107668	0.119854	0.143036	0.167006	0.192001	0.217177	0.235622	0.24691	0.252562	0.256431	0.258863	0.260959
353	Invicta	N200_S40_+P_+K	2.53989	0.932107	5.37068	0.0315486	0.0324325	0.0322209	0.0324815	0.0333952	0.0350351	0.0376416	0.0407716	0.0432953	0.0451102	0.0460402	0.0467241	0.0473781	0.0486462	0.0514556	0.056937	0.0660136	0.0763424	0.0842064	0.0899265	0.0932456	0.0932405	0.092271	0.0925736	0.0937893	0.0938793	0.0936738	0.0949168	0.09533	0.0942083	0.0923846	0.0902686	0.0924367	0.106177	0.133667	0.161907	0.191293	0.220613	0.241292	0.254033	0.261268	0.264362	0.266747	0.269172
354	Basset	N200_S40_+P_+K	3.06716	1.12052	6.44999	0.0277706	0.0281954	0.0277827	0.0279434	0.0286598	0.0301889	0.0327516	0.035687	0.0378047	0.0393144	0.0400697	0.0405256	0.0409846	0.0418989	0.0442088	0.0492758	0.0583939	0.0688945	0.0760954	0.0806408	0.0825754	0.0808313	0.078374	0.0776763	0.0782181	0.0777509	0.0769308	0.0776304	0.0775993	0.0760738	0.0742338	0.0722329	0.0741809	0.0865684	0.115036	0.148161	0.184756	0.223889	0.253312	0.270772	0.279166	0.283246	0.285965	0.287972
355	Croft	N200_S40_+P_+K	3.36996	1.21487	6.01786	0.0256841	0.0265531	0.0262399	0.0264378	0.0273823	0.0291476	0.0318504	0.0347745	0.036938	0.038458	0.0392497	0.0397193	0.0401684	0.0411028	0.0435859	0.0490261	0.058796	0.0699217	0.0775648	0.0823509	0.0842325	0.0821149	0.0791473	0.0781861	0.0784588	0.0776123	0.0764242	0.0769185	0.0764972	0.074593	0.0722956	0.0698418	0.071702	0.0847763	0.114675	0.149067	0.187644	0.229009	0.259587	0.278052	0.287806	0.291235	0.293614	0.295959
356	Elicit	N200_S40_+P_+K	2.27337	0.821264	5.95575	0.028803	0.0294669	0.0292335	0.0294435	0.0302848	0.0320741	0.0348357	0.0379842	0.0402176	0.0417706	0.042525	0.0429688	0.0433932	0.0443205	0.046758	0.0519592	0.0611258	0.0714388	0.0785274	0.0829923	0.0849906	0.0834839	0.0811721	0.0805785	0.0812699	0.0807934	0.080024	0.0807778	0.0808287	0.0793353	0.077213	0.075027	0.0769012	0.0895351	0.118181	0.150811	0.18663	0.224916	0.253815	0.270937	0.279222	0.282921	0.285342	0.287105
357	Barrel	N200_S40_+P_+K	2.93443	1.07644	5.85585	0.0304791	0.0313892	0.030923	0.0312474	0.0323743	0.0344355	0.0375853	0.0409726	0.0434609	0.0452254	0.0461979	0.0468757	0.047477	0.048653	0.0516607	0.0579784	0.068801	0.080669	0.0887173	0.09385	0.0961855	0.0945934	0.0920569	0.091352	0.0920236	0.0913856	0.0903657	0.0911321	0.0908771	0.0887677	0.0861	0.0832542	0.0852842	0.100648	0.133753	0.168737	0.204568	0.239658	0.263902	0.277833	0.285322	0.288184	0.290352	0.292545
358	Arkeos	N200_S40_+P_+K	3.72317	1.31448	3.66437	0.035272	0.0353666	0.0350681	0.0355512	0.0366375	0.0384013	0.0410793	0.0441899	0.0468824	0.0489639	0.0501395	0.0510764	0.0520105	0.0535957	0.0569096	0.0629566	0.0721673	0.0820572	0.0896969	0.0954356	0.0994237	0.100647	0.100866	0.101884	0.103642	0.104324	0.104727	0.106358	0.107153	0.106389	0.104685	0.102292	0.104544	0.119076	0.144647	0.167573	0.189281	0.209618	0.223948	0.232943	0.23784	0.241108	0.243747	0.245975
359	Leeds	N200_S40_+P_+K	2.76018	1.0152	4.44744	0.0402267	0.0405027	0.0403146	0.0409415	0.0422009	0.0439133	0.0464879	0.0497092	0.0526287	0.05489	0.056123	0.0571225	0.0582232	0.0600397	0.0633986	0.0690475	0.0773274	0.0863863	0.0938365	0.0999584	0.104618	0.106993	0.108408	0.110298	0.112582	0.113928	0.115058	0.117227	0.118843	0.119327	0.118911	0.118031	0.120864	0.133151	0.1543	0.173623	0.192586	0.209778	0.221276	0.228781	0.23361	0.236749	0.239104	0.241687
360	Firefly	N200_S40_+P_+K	2.59611	0.953985	5.27233	0.0347444	0.0349022	0.0348024	0.0351781	0.0363209	0.0380852	0.0408582	0.0442279	0.0469635	0.0489357	0.0499271	0.0506094	0.0513899	0.0527888	0.0556073	0.0607682	0.0692287	0.0788441	0.0862456	0.0917004	0.0952746	0.0959384	0.0956585	0.0963522	0.0978571	0.098251	0.0984222	0.0997371	0.100512	0.100219	0.0993372	0.0982698	0.100724	0.112115	0.135738	0.161347	0.188578	0.216415	0.236847	0.24913	0.25552	0.259018	0.261507	0.263555
361	Basset	N200_S20_+P_+K	3.23001	1.17244	4.94672	0.026626	0.0273745	0.0271902	0.027518	0.0284026	0.0300119	0.0325222	0.0353447	0.0374883	0.0390606	0.0398993	0.0404806	0.0410803	0.0421439	0.0446333	0.0499318	0.0593289	0.0701495	0.0777534	0.0825989	0.0848763	0.0833217	0.0809732	0.0803684	0.0808705	0.0802854	0.0793857	0.0800623	0.0799595	0.0785417	0.0769111	0.0752347	0.0774197	0.0896963	0.118198	0.151438	0.18846	0.227451	0.256043	0.273129	0.282061	0.285966	0.288484	0.291014
362	Horatio	N200_S20_+P_+K	2.42537	0.88595	4.97989	0.0314891	0.031084	0.0307768	0.0311982	0.0321769	0.0338423	0.0363952	0.0394641	0.0418883	0.0436429	0.044584	0.0452091	0.0459013	0.0471087	0.0497376	0.0548174	0.0633997	0.0732678	0.0806714	0.0858456	0.0888779	0.0886709	0.0875894	0.0878036	0.0888815	0.0888645	0.088655	0.0896953	0.0902077	0.0895947	0.0883476	0.0869793	0.0892658	0.100974	0.125711	0.153494	0.184173	0.216786	0.241221	0.256122	0.263796	0.26759	0.27024	0.272398
363	Arkeos	N200_S20_+P_+K	3.74245	1.31972	3.41478	0.0255174	0.0262905	0.0259894	0.0262913	0.0272541	0.0291107	0.0319495	0.0349921	0.0372174	0.0388678	0.0397794	0.0404048	0.0409738	0.0420534	0.0448087	0.0507597	0.0613284	0.0730491	0.0810903	0.0861761	0.0883729	0.086465	0.0835824	0.0826249	0.0829327	0.0820069	0.0806766	0.0810962	0.0806514	0.0786911	0.0762076	0.0735566	0.0754419	0.0894701	0.120183	0.154307	0.191886	0.232074	0.262155	0.280592	0.289956	0.294375	0.297055	0.299591
364	Myriad	N200_S20_+P_+K	2.53785	0.931261	5.08603	0.0275741	0.0273333	0.0271164	0.0273219	0.028234	0.0298784	0.0325581	0.0355432	0.0378094	0.0394874	0.0404071	0.0410018	0.0415615	0.0426177	0.0453504	0.0512379	0.0614574	0.0728019	0.0806587	0.0856705	0.0880185	0.0865146	0.0841075	0.0834225	0.0839714	0.0833359	0.0823183	0.0829919	0.082761	0.0807053	0.0782565	0.075534	0.0774971	0.0921869	0.12326	0.157046	0.19356	0.232231	0.261493	0.279109	0.288095	0.292089	0.294869	0.297136
365	Barrel	N200_S20_+P_+K	2.31907	0.840969	6.48674	0.0255099	0.0254917	0.0253565	0.0255485	0.0267557	0.028915	0.0321787	0.0353901	0.0375771	0.0391459	0.0400112	0.0405202	0.0409185	0.0418697	0.044717	0.0513214	0.0634177	0.0768479	0.0854647	0.0903526	0.0916415	0.0880304	0.0834922	0.0815837	0.0813404	0.0797791	0.0777414	0.0778305	0.0768743	0.0740079	0.0708863	0.067844	0.0697738	0.0853616	0.122656	0.16581	0.213492	0.26377	0.300093	0.32139	0.332848	0.335887	0.338385	0.340687
366	Invicta	N200_S20_+P_+K	2.68507	0.987614	5.34557	0.024591	0.0252249	0.0248604	0.0251535	0.0259282	0.027588	0.0303344	0.0333762	0.0356187	0.0372562	0.0381465	0.0387275	0.0392264	0.0402653	0.0430242	0.049139	0.0600903	0.0724309	0.0811134	0.0866598	0.0889726	0.0867836	0.0835157	0.0822042	0.0823488	0.081123	0.0793999	0.0796415	0.0788261	0.0759694	0.0729182	0.0696993	0.0715043	0.0869966	0.121203	0.158064	0.197278	0.238383	0.269384	0.28791	0.297045	0.301113	0.304008	0.306292
367	Leeds	N200_S20_+P_+K	2.93337	1.07608	6.58146	0.0259708	0.0265238	0.0261814	0.0263645	0.0273186	0.0291189	0.0319467	0.0349305	0.0371044	0.0386526	0.0394531	0.039924	0.0403479	0.0412763	0.043826	0.0496168	0.0604746	0.072881	0.0810728	0.0859183	0.0874631	0.0843697	0.0804105	0.0787659	0.078632	0.0772162	0.0754506	0.0755695	0.0748852	0.0726675	0.0702376	0.0679122	0.0698528	0.0830804	0.115557	0.154514	0.198385	0.245597	0.280679	0.301412	0.311784	0.315621	0.317869	0.320072
368	Elicit	N200_S20_+P_+K	2.71125	0.996494	6.46977	0.0284021	0.0284525	0.0280137	0.0281336	0.0290727	0.0308846	0.0336544	0.0366573	0.0388034	0.0403029	0.0410689	0.0414804	0.0419089	0.0428738	0.0453752	0.0509782	0.060979	0.072276	0.0798884	0.0845964	0.0865443	0.0844502	0.0815432	0.0804704	0.0807574	0.0798209	0.0784758	0.0788705	0.0784711	0.0764636	0.0741411	0.0717285	0.0735879	0.0868444	0.117668	0.15345	0.193347	0.236522	0.269242	0.288915	0.297899	0.302671	0.304918	0.306834
369	Croft	N200_S20_+P_+K	5.15781	1.64021	5.7836	0.0244453	0.0259941	0.025745	0.0260041	0.0270429	0.0288755	0.0316567	0.0346221	0.0367935	0.0383576	0.0391971	0.0397283	0.0402085	0.0411651	0.043799	0.0495674	0.0599329	0.0715367	0.0793942	0.0842465	0.0861209	0.0838891	0.0807282	0.0795735	0.0797718	0.0787796	0.0774199	0.0778071	0.0772984	0.075195	0.0729051	0.0704765	0.0723848	0.0858657	0.11678	0.15221	0.191165	0.232123	0.262184	0.280014	0.289476	0.292847	0.295167	0.297194
370	Firefly	N200_S20_+P_+K	2.30353	0.834338	6.56588	0.0290162	0.029293	0.0287519	0.0289498	0.0297572	0.0315148	0.0344792	0.0377906	0.0402316	0.0418374	0.0426404	0.0431065	0.0435827	0.0444932	0.0469034	0.0521185	0.0614112	0.072113	0.0794824	0.084142	0.0863072	0.0847541	0.0823665	0.0816978	0.0821944	0.0816236	0.0806691	0.0812826	0.0812017	0.0796332	0.077674	0.0756079	0.0775515	0.089923	0.118055	0.150701	0.187232	0.226719	0.256522	0.274337	0.282967	0.286711	0.289096	0.290864
371	Zulu	N200_S20_+P_+K	2.36797	0.861954	7.43067	0.024299	0.0246205	0.0243552	0.0244787	0.0255408	0.0275266	0.0305096	0.0334201	0.0352789	0.0365992	0.0372365	0.0375572	0.0378626	0.0386565	0.0411807	0.0471626	0.0585765	0.0714897	0.0798253	0.0845273	0.0856491	0.0818904	0.0772281	0.0751061	0.0746229	0.0728882	0.0707496	0.0706111	0.0694142	0.0666118	0.0638232	0.0611522	0.0628786	0.0767131	0.110913	0.151943	0.197986	0.247506	0.284161	0.305625	0.316244	0.319748	0.32186	0.323712
372	Claire	N200_S20_+P_+K	2.25217	0.811669	4.98883	0.0364775	0.0373126	0.0371506	0.037676	0.0387242	0.0402313	0.0424941	0.0451511	0.0475594	0.0493654	0.0502598	0.0509024	0.0517625	0.0532476	0.0559564	0.0606479	0.0678001	0.0759142	0.0826516	0.0880548	0.0922182	0.0940911	0.0950684	0.0964349	0.0982388	0.0991142	0.0998278	0.101362	0.102542	0.102841	0.102539	0.101919	0.104384	0.114426	0.132707	0.150837	0.169575	0.188119	0.2015	0.20984	0.214199	0.217065	0.219156	0.22077
373	Arkeos	N100_S10_+P_+K	3.38742	1.21994	4.43053	0.028643	0.0285563	0.0284108	0.0287697	0.0296991	0.0313733	0.0338765	0.0366884	0.0388849	0.0405361	0.0414823	0.0421313	0.042774	0.0439945	0.0466899	0.0520699	0.061056	0.0710352	0.078277	0.083302	0.0860713	0.0856813	0.0843305	0.084202	0.0850404	0.0847631	0.084186	0.0849497	0.0849033	0.083528	0.0818414	0.0798833	0.0818701	0.094389	0.119672	0.145925	0.173457	0.201434	0.221802	0.234108	0.240658	0.24357	0.245788	0.247678
374	Elicit	N100_S10_+P_+K	1.98472	0.685469	5.38455	0.0319636	0.0322937	0.0320085	0.0324325	0.0333182	0.0349848	0.0374923	0.0402349	0.042493	0.0441081	0.0449198	0.045465	0.0460833	0.0472435	0.0497386	0.0545495	0.0623953	0.0712056	0.0776947	0.0822697	0.0851333	0.0852225	0.0845364	0.0848612	0.0860204	0.0861823	0.0860812	0.0872143	0.0877006	0.0870917	0.0858994	0.0845503	0.0866624	0.0976207	0.120449	0.14494	0.170862	0.197336	0.216735	0.228429	0.23401	0.237142	0.239342	0.240974
375	Croft	N100_S10_+P_+K	3.31757	1.19922	5.50071	0.0296928	0.0303893	0.030214	0.0306307	0.0315462	0.0331921	0.0357553	0.0386418	0.0409722	0.0426384	0.0435555	0.0441683	0.0448116	0.0460013	0.0486591	0.0539238	0.0625735	0.0721731	0.0791519	0.0839365	0.0866449	0.0863255	0.0851396	0.0851913	0.0861919	0.0861706	0.0858375	0.0868475	0.0871613	0.0860706	0.0844251	0.0826179	0.0845698	0.0966817	0.121583	0.147568	0.17463	0.201539	0.220428	0.23183	0.237676	0.24045	0.242525	0.244344
376	Invicta	N100_S10_+P_+K	2.52321	0.925418	5.51274	0.0278551	0.0277267	0.027382	0.0276851	0.0284944	0.0301025	0.0326418	0.0355355	0.0377679	0.0393819	0.0402672	0.0408548	0.0414733	0.0425554	0.0451206	0.0505195	0.0597542	0.0700643	0.0774627	0.0823748	0.0848224	0.0837535	0.0817871	0.0812968	0.0818575	0.0813572	0.080422	0.0810719	0.0809173	0.0790827	0.0769514	0.0745772	0.0763677	0.0892324	0.116349	0.145029	0.174985	0.205673	0.228368	0.241737	0.248352	0.251576	0.253964	0.255805
377	Horatio	N100_S10_+P_+K	1.62459	0.485004	4.97349	0.0362168	0.0363732	0.036244	0.0367197	0.0378531	0.0393657	0.041602	0.0443719	0.0468261	0.0486248	0.0495573	0.0501986	0.0510317	0.0524604	0.0550118	0.0593344	0.065955	0.0735771	0.079798	0.0846075	0.0881584	0.0894805	0.0899957	0.0910273	0.0925024	0.0930591	0.0935088	0.0947237	0.0957499	0.0960249	0.0957372	0.0952358	0.0974074	0.10602	0.122448	0.139852	0.158928	0.178249	0.192284	0.200942	0.205501	0.208141	0.209978	0.211492
378	Claire	N100_S10_+P_+K	1.83269	0.605754	4.59468	0.0371175	0.0376664	0.037553	0.0381085	0.0392022	0.040657	0.0428411	0.0454555	0.0478291	0.0495788	0.0504793	0.0511469	0.0520137	0.0534436	0.0561133	0.0606181	0.0673732	0.0750155	0.0812439	0.0861644	0.0898807	0.0914877	0.0922678	0.0934233	0.0950547	0.0958052	0.0963856	0.0977545	0.0988709	0.0991706	0.0987942	0.0981612	0.100342	0.109483	0.12591	0.142113	0.158938	0.175515	0.187589	0.195072	0.199025	0.201398	0.203321	0.204752
379	Firefly	N100_S10_+P_+K	1.7644	0.567808	5.74788	0.0283367	0.0288619	0.0285287	0.028833	0.0296774	0.0313724	0.0341393	0.0372502	0.0395864	0.0411552	0.0419326	0.0424173	0.0429164	0.0438508	0.0461391	0.0509357	0.0594797	0.0692432	0.0760079	0.0802918	0.0822392	0.0808161	0.0786586	0.0780047	0.0784144	0.0778114	0.0769448	0.0774063	0.0773233	0.0760074	0.074211	0.0724415	0.074207	0.0849639	0.109382	0.137942	0.170381	0.205525	0.231937	0.247711	0.255562	0.258662	0.260612	0.26207
380	Myriad	N100_S10_+P_+K	1.73259	0.549592	4.37939	0.0284494	0.0289928	0.0285774	0.0289608	0.0297913	0.0314261	0.0339308	0.0366767	0.0388928	0.0404702	0.0413616	0.0419624	0.0425611	0.0436488	0.0461594	0.0512933	0.0600765	0.0697831	0.0765849	0.0810455	0.0833132	0.0823498	0.0805361	0.0801123	0.0807013	0.0803142	0.0795835	0.0802781	0.0801822	0.0787095	0.0768921	0.074872	0.0766819	0.0884594	0.113308	0.140281	0.169251	0.1995	0.222128	0.235536	0.242008	0.244861	0.247125	0.248558
381	Leeds	N100_S10_+P_+K	2.25492	0.81299	4.48119	0.0307703	0.0306604	0.0304703	0.0309363	0.0317995	0.0334398	0.0359361	0.0387114	0.0408887	0.0425374	0.0434647	0.0440888	0.044735	0.045878	0.0484836	0.053694	0.0624987	0.072214	0.0790562	0.0835558	0.0858726	0.0849394	0.0831864	0.0827798	0.0833946	0.0829789	0.0822885	0.0829951	0.0829811	0.0817509	0.0800371	0.0782168	0.0800667	0.0916571	0.116308	0.142952	0.171478	0.200288	0.220856	0.232905	0.239098	0.241882	0.243644	0.245358
382	Basset	N100_S10_+P_+K	2.24847	0.808073	4.86404	0.027361	0.0280529	0.0276773	0.0278872	0.0288326	0.0304937	0.0330289	0.035786	0.0378546	0.0392804	0.0400339	0.0405198	0.0410039	0.0419374	0.0442107	0.0490014	0.0577484	0.0676478	0.0743998	0.0785766	0.080334	0.0785444	0.0760504	0.075194	0.0755666	0.0749086	0.0739553	0.0744604	0.0742113	0.0727753	0.0710908	0.0694474	0.0712231	0.0820544	0.107568	0.137625	0.170732	0.206454	0.233412	0.249183	0.255998	0.260057	0.262322	0.263852
383	Barrel	N100_S10_+P_+K	1.99664	0.691233	5.69376	0.0259556	0.0265664	0.0263637	0.026685	0.0276812	0.0296738	0.0325954	0.035554	0.0375992	0.0390823	0.0399038	0.0403774	0.0408507	0.0418184	0.0443416	0.0500091	0.0601075	0.071334	0.0785796	0.0828147	0.0841894	0.0816414	0.0782468	0.076823	0.0768211	0.0756794	0.074176	0.0743943	0.0737156	0.0715327	0.0691444	0.0667584	0.0684464	0.0809718	0.110402	0.144431	0.181901	0.221382	0.249985	0.266718	0.274832	0.27805	0.279764	0.281464
384	Zulu	N100_S10_+P_+K	2.6569	0.977116	5.15428	0.0246471	0.0256213	0.0253835	0.0255761	0.0265944	0.0284636	0.0312722	0.0339966	0.0359031	0.0372635	0.0379047	0.0382632	0.0386135	0.0394604	0.0418831	0.0474836	0.0578289	0.0693732	0.076894	0.0812465	0.0824732	0.0794998	0.0756579	0.0739634	0.0736485	0.0721947	0.0704151	0.0703629	0.0693226	0.0668938	0.0643592	0.0619157	0.0634657	0.0757707	0.10525	0.139532	0.177487	0.218062	0.248135	0.265436	0.27376	0.276252	0.278049	0.279269
385	Firefly	N200_S0_+P_+K	16.3547	2.79235	2.88649	0.0372066	0.037607	0.0371738	0.0375516	0.0386386	0.040346	0.0431262	0.0464513	0.0493319	0.0512606	0.0521836	0.0527627	0.0535501	0.0549669	0.0578544	0.0631965	0.0719199	0.0818613	0.0894891	0.0951502	0.0989345	0.0997717	0.0996218	0.100444	0.101991	0.102388	0.102475	0.103806	0.104382	0.103966	0.103012	0.101847	0.104342	0.116148	0.1406	0.166808	0.194576	0.222079	0.241069	0.252603	0.258684	0.26179	0.26387	0.265821
386	Horatio	N200_S0_+P_+K	16.4978	2.80093	3.48472	0.0413015	0.0426653	0.0423432	0.0428913	0.0442199	0.0458345	0.0483253	0.0514812	0.0543916	0.0564865	0.0575006	0.0582096	0.0591981	0.0608916	0.0640202	0.0692453	0.0772805	0.0864096	0.0940964	0.100354	0.105121	0.107344	0.108535	0.110202	0.11234	0.113405	0.114237	0.115895	0.117093	0.117502	0.117369	0.11707	0.119775	0.130201	0.150007	0.170473	0.191427	0.212239	0.227476	0.236819	0.241237	0.244744	0.247094	0.24873
387	Myriad	N200_S0_+P_+K	21.8419	3.08074	3.937	0.0351065	0.0354623	0.0352259	0.0356204	0.0367129	0.0384365	0.0410711	0.044124	0.046754	0.0485835	0.0495456	0.0501851	0.0509606	0.0523455	0.0552143	0.0605543	0.0692432	0.0790815	0.0865817	0.0920788	0.0956916	0.096318	0.0960194	0.0967046	0.098121	0.0984398	0.0984791	0.0997407	0.100201	0.0996481	0.0987699	0.0977355	0.10007	0.11174	0.135678	0.16094	0.18763	0.214364	0.233707	0.245313	0.251292	0.254523	0.256729	0.258607
388	Elicit	N200_S0_+P_+K	16.061	2.76386	3.67927	0.0343397	0.03517	0.0346185	0.0350676	0.0361172	0.0379913	0.0408416	0.0440013	0.0465214	0.048236	0.0490894	0.0496284	0.0502564	0.0515171	0.054408	0.0602176	0.0701031	0.0810705	0.0890326	0.0944063	0.0974905	0.096961	0.095478	0.0954292	0.0964935	0.096273	0.0956824	0.0966391	0.0967445	0.095407	0.09353	0.0916249	0.0938684	0.107278	0.136266	0.167427	0.199628	0.232258	0.255685	0.269348	0.275686	0.279298	0.281568	0.283135
389	Zulu	N200_S0_+P_+K	18.3337	2.90794	3.6839	0.0312249	0.0319962	0.0316084	0.032078	0.0331991	0.0352476	0.0382563	0.0413317	0.0437175	0.0454083	0.0463312	0.0468703	0.0474913	0.0487618	0.0518847	0.058585	0.0701885	0.0830163	0.0918717	0.0976343	0.100264	0.0985726	0.0957462	0.0948176	0.0952316	0.0942927	0.0928819	0.0933982	0.0926285	0.0902656	0.0877481	0.0852361	0.0873487	0.102759	0.136702	0.172484	0.20897	0.244209	0.268224	0.281953	0.289004	0.292033	0.293906	0.295819
390	Invicta	N200_S0_+P_+K	17.4209	2.85731	3.85479	0.0290707	0.0302734	0.030002	0.0303871	0.0312107	0.032927	0.0357066	0.0388184	0.0413309	0.0431276	0.0441066	0.0447152	0.0453682	0.0466006	0.0496174	0.0559012	0.0667899	0.0789889	0.0878431	0.0937355	0.0967575	0.0956094	0.0933503	0.0927943	0.0934146	0.0927301	0.0916276	0.0923305	0.0917823	0.0895481	0.0870655	0.0844294	0.0865252	0.101939	0.134776	0.16894	0.204089	0.239298	0.264762	0.279868	0.287202	0.291279	0.293785	0.295816
391	Claire	N200_S0_+P_+K	9.3536	2.18654	3.43811	0.0405372	0.0412068	0.0408243	0.0414409	0.0427712	0.0445502	0.047227	0.0503896	0.0532642	0.0553362	0.0563319	0.0570234	0.0579764	0.0596684	0.0628823	0.0684213	0.0771847	0.0872114	0.0954682	0.10205	0.106901	0.108958	0.109909	0.111486	0.113545	0.11439	0.115046	0.116717	0.117746	0.118055	0.117688	0.117237	0.119956	0.131039	0.152585	0.174946	0.198835	0.222321	0.238831	0.249029	0.254462	0.257694	0.259826	0.261731
392	Basset	N200_S0_+P_+K	3.68418	1.29963	3.54729	0.0355448	0.0367508	0.0364031	0.0368695	0.0379726	0.039677	0.0422439	0.0452187	0.0479047	0.0497472	0.0507132	0.0514086	0.0522739	0.0537603	0.0567338	0.0621782	0.0711329	0.0814831	0.0895865	0.0956299	0.0997519	0.100716	0.10075	0.101779	0.103576	0.104214	0.104553	0.106191	0.107083	0.106923	0.106375	0.105713	0.108522	0.120496	0.145348	0.17261	0.201942	0.232282	0.254755	0.268431	0.274718	0.279511	0.282267	0.28447
393	Croft	N200_S0_+P_+K	14.59	2.58904	3.86569	0.0315343	0.0318917	0.0315939	0.0321036	0.0331665	0.0350003	0.0378063	0.0409885	0.0436056	0.0454222	0.0464175	0.0470406	0.0477625	0.0490922	0.0521286	0.0582663	0.0686972	0.080334	0.088757	0.0945133	0.0977214	0.0971363	0.0954839	0.0954021	0.0963485	0.0960558	0.0953643	0.0963215	0.0962081	0.0947935	0.0930375	0.0911668	0.0934455	0.10741	0.137601	0.170196	0.204622	0.239026	0.263243	0.27761	0.285172	0.288914	0.291192	0.293507
394	Leeds	N200_S0_+P_+K	12.144	2.49042	3.22057	0.0393962	0.040651	0.0404576	0.0410335	0.042365	0.0442366	0.0470209	0.0502952	0.0531939	0.0552861	0.0563382	0.0570597	0.0579941	0.0596534	0.0629341	0.068813	0.0784155	0.0893448	0.0979008	0.104392	0.108744	0.109797	0.109727	0.110714	0.112472	0.112947	0.113168	0.114612	0.115567	0.115503	0.114942	0.11432	0.117144	0.128933	0.153737	0.180637	0.208768	0.236774	0.256813	0.268808	0.274721	0.278451	0.281025	0.282903
395	Arkeos	N200_S0_+P_+K	7.41611	1.97511	2.81009	0.0356316	0.0363035	0.0360153	0.0364852	0.0377327	0.0396035	0.042427	0.0456495	0.0483759	0.050385	0.05149	0.0522486	0.0531124	0.0546165	0.0579476	0.0643059	0.0746779	0.0860896	0.0946919	0.10099	0.105087	0.105824	0.105314	0.105964	0.107455	0.107665	0.107366	0.108668	0.108975	0.107751	0.105956	0.103737	0.106105	0.121213	0.150049	0.177852	0.205241	0.230993	0.248613	0.259332	0.265055	0.268418	0.270947	0.273109
396	Barrel	N200_S0_+P_+K	10.6616	2.35685	4.53604	0.0359389	0.0367387	0.0363219	0.0368385	0.038099	0.0403753	0.0436412	0.0472064	0.0500567	0.0520134	0.0530504	0.0537467	0.0544951	0.0558899	0.0592545	0.0660839	0.0777161	0.0905379	0.0996218	0.105663	0.108926	0.108047	0.106037	0.105781	0.106887	0.106552	0.105755	0.106798	0.106798	0.105032	0.102817	0.100482	0.102979	0.118819	0.153011	0.18884	0.224762	0.259794	0.284334	0.298599	0.305383	0.309102	0.311685	0.313657
397	Arkeos	N100_S20_+P_+K	2.51696	0.923009	5.30392	0.033087	0.0336118	0.0332047	0.0336366	0.0347562	0.0366089	0.0395814	0.0428233	0.0454298	0.0472148	0.0482084	0.0488557	0.0495325	0.0507683	0.0537592	0.0598108	0.0701137	0.0816768	0.0900397	0.0958239	0.0990201	0.0984345	0.0967673	0.0966512	0.0976531	0.0973906	0.0966731	0.0976815	0.097833	0.0964711	0.0942952	0.0917787	0.0939053	0.108503	0.13827	0.16982	0.20343	0.237697	0.262442	0.277431	0.285198	0.289057	0.291715	0.293947
398	Claire	N100_S20_+P_+K	1.84183	0.610696	4.94318	0.0441486	0.0448025	0.0443702	0.0452195	0.0464824	0.0483699	0.0510716	0.0543696	0.0573591	0.0594744	0.0605529	0.0613092	0.062314	0.0640078	0.0672507	0.0726738	0.0809248	0.0903062	0.0982326	0.104646	0.109638	0.112106	0.113569	0.115607	0.118154	0.119621	0.120976	0.123219	0.125093	0.126053	0.126052	0.125616	0.128567	0.14019	0.160834	0.181865	0.20389	0.226088	0.242397	0.252608	0.257849	0.261852	0.264689	0.266951
399	Elicit	N100_S20_+P_+K	1.81947	0.598476	5.93885	0.0352909	0.0358144	0.0353902	0.0356624	0.0368507	0.0386818	0.0415814	0.0447956	0.0473808	0.0491078	0.0499737	0.0505296	0.0512017	0.0523927	0.0551282	0.060446	0.069505	0.0798297	0.0874705	0.0928364	0.0960373	0.0959103	0.0948417	0.0952305	0.0965058	0.0966239	0.0963857	0.097699	0.0983116	0.0977727	0.096303	0.0947085	0.0970266	0.109699	0.136671	0.166785	0.199965	0.234288	0.2591	0.274031	0.281884	0.285708	0.288242	0.290593
400	Leeds	N100_S20_+P_+K	1.80807	0.592185	5.6214	0.0349384	0.0361366	0.0358043	0.0361706	0.0372595	0.0390071	0.0417436	0.0448969	0.0476048	0.049475	0.0504927	0.0511608	0.0519091	0.0532504	0.0562056	0.0619308	0.0713855	0.0819477	0.0898582	0.0954782	0.0989503	0.0990445	0.0982245	0.0987629	0.100299	0.100648	0.100792	0.102316	0.103172	0.102715	0.101378	0.0998771	0.102425	0.115562	0.142689	0.171523	0.201278	0.23098	0.252427	0.265149	0.271437	0.275195	0.278026	0.280151
401	Croft	N100_S20_+P_+K	1.88232	0.632435	6.72031	0.0278177	0.0285644	0.0282295	0.0284974	0.0295101	0.0312922	0.0340693	0.0371403	0.0393713	0.0409688	0.0418059	0.0422656	0.0427665	0.0437202	0.0462996	0.0518453	0.0617685	0.0729917	0.0807418	0.0856261	0.087761	0.0858676	0.0831452	0.0823773	0.0828728	0.0821177	0.0810478	0.0817347	0.0814382	0.079773	0.0776667	0.0753502	0.0773141	0.0906123	0.120838	0.155699	0.19445	0.235519	0.266032	0.284212	0.293062	0.297751	0.300152	0.302581
402	Barrel	N100_S20_+P_+K	1.65157	0.50158	6.62395	0.0275591	0.0284117	0.0281487	0.0284385	0.0295119	0.0316714	0.0349936	0.0384032	0.0407701	0.0423846	0.0432713	0.043792	0.044221	0.0451698	0.0479923	0.0545144	0.0662918	0.0793081	0.0878143	0.0926451	0.094218	0.0910455	0.0870086	0.0854531	0.0856861	0.0844522	0.0827678	0.0831814	0.0824532	0.0798459	0.0768644	0.0739675	0.0760155	0.0916616	0.12844	0.170343	0.215401	0.262293	0.29658	0.31626	0.325784	0.329617	0.332533	0.334681
403	Invicta	N100_S20_+P_+K	1.92769	0.656234	5.72989	0.0261422	0.0270938	0.0269274	0.0271652	0.0280502	0.0297186	0.0325413	0.0355657	0.0378616	0.0394579	0.0403389	0.0408756	0.0414175	0.0424116	0.0450877	0.0509023	0.0611597	0.072715	0.0808626	0.0860809	0.0883449	0.0864714	0.083606	0.0826624	0.0829976	0.0820943	0.080753	0.0812955	0.0807483	0.0785649	0.0759323	0.0732047	0.075048	0.0896004	0.121617	0.156556	0.194309	0.233774	0.26255	0.279849	0.288667	0.292942	0.295429	0.297988
404	Horatio	N100_S20_+P_+K	1.60147	0.470917	5.49527	0.0340627	0.0350761	0.0348419	0.0353271	0.0363422	0.0381831	0.0410742	0.0443543	0.0470807	0.048941	0.0499048	0.0505254	0.0512252	0.0524583	0.055153	0.0603482	0.069205	0.0794917	0.0871808	0.092539	0.0957309	0.0954582	0.0943617	0.0947349	0.0960363	0.0962152	0.0962155	0.0975828	0.0982504	0.0978558	0.0966707	0.0953543	0.0978251	0.110031	0.135758	0.165115	0.197815	0.232257	0.25808	0.273578	0.281261	0.285618	0.288215	0.290499
405	Myriad	N100_S20_+P_+K	1.52099	0.419363	5.12099	0.0347269	0.0354604	0.0350863	0.0354836	0.0366328	0.038388	0.0411734	0.0442857	0.0469298	0.0488404	0.0498586	0.0505296	0.0513042	0.0526635	0.055561	0.0611861	0.0704265	0.0807686	0.0884949	0.0939943	0.0974226	0.0975589	0.0967915	0.0971954	0.0984675	0.0986196	0.0984856	0.0998276	0.100341	0.0995782	0.0979855	0.096125	0.0984363	0.111963	0.13869	0.166377	0.195825	0.224732	0.244906	0.257213	0.26417	0.267636	0.269902	0.272363
406	Firefly	N100_S20_+P_+K	1.47013	0.385234	5.63787	0.0373902	0.0376715	0.0372983	0.0377619	0.0388875	0.0407124	0.043717	0.0471975	0.0501923	0.0522145	0.0532768	0.0540171	0.0548479	0.056248	0.059188	0.0646198	0.0734216	0.08336	0.0910471	0.0966288	0.100333	0.100969	0.100769	0.101657	0.103359	0.104	0.104392	0.106068	0.107143	0.107039	0.105983	0.104606	0.107149	0.119845	0.144711	0.171175	0.19968	0.228887	0.250309	0.2633	0.270054	0.273753	0.276545	0.278652
407	Basset	N100_S20_+P_+K	1.84067	0.610061	5.8361	0.0319216	0.0325386	0.0321962	0.0326235	0.0335776	0.0352975	0.0380176	0.0410855	0.0435407	0.0453033	0.0462759	0.04693	0.0476535	0.0488598	0.051584	0.0570582	0.0664107	0.0769927	0.0846835	0.0899019	0.0928601	0.0923476	0.0909803	0.0910656	0.0921856	0.0922098	0.0919776	0.0932608	0.0937072	0.0928217	0.0911786	0.0892783	0.0916288	0.105115	0.13317	0.163649	0.196538	0.229853	0.253687	0.267947	0.275444	0.279122	0.281988	0.284404
408	Zulu	N100_S20_+P_+K	1.85565	0.618198	6.03459	0.0312787	0.0315568	0.0310741	0.0315109	0.0327257	0.0348436	0.0379631	0.0411225	0.0434712	0.0451131	0.0460262	0.0465661	0.0471709	0.0483095	0.0513319	0.0578989	0.0696073	0.0827088	0.0916762	0.0972852	0.0995979	0.0971888	0.0937149	0.0924566	0.0927336	0.0915718	0.0899991	0.0904492	0.0899176	0.0877127	0.0852362	0.0827763	0.0850041	0.0998132	0.13436	0.173342	0.214852	0.257893	0.289215	0.307582	0.316048	0.320345	0.32307	0.32501
409	Zulu	N100_S20_-P_+K	2.28679	0.826741	5.84402	0.0285696	0.029121	0.0286752	0.0290438	0.0302802	0.0324116	0.0355606	0.038657	0.0408524	0.042346	0.0431127	0.0435183	0.0439721	0.0449891	0.0476893	0.0538477	0.0653247	0.0784249	0.0871952	0.0924795	0.0942387	0.0911309	0.0870656	0.0854117	0.0852815	0.0838759	0.0820014	0.082168	0.0813814	0.0790852	0.076729	0.0745032	0.0765449	0.0904084	0.124412	0.165001	0.210757	0.259489	0.295463	0.316608	0.327061	0.331327	0.33386	0.336149
410	Croft	N100_S20_-P_+K	2.93348	1.07618	3.91763	0.02653	0.0271846	0.0267998	0.0270881	0.0281024	0.0298909	0.0327163	0.035763	0.0380059	0.0396452	0.0405444	0.0410722	0.0416222	0.0426444	0.0453986	0.0515475	0.0626543	0.0751335	0.0835726	0.0886864	0.0906541	0.0880596	0.0845323	0.0832006	0.0833963	0.0822361	0.0806616	0.0810182	0.0804449	0.0782399	0.0756486	0.0729842	0.0749638	0.08959	0.123095	0.161578	0.204362	0.250443	0.285413	0.306517	0.317076	0.321463	0.324613	0.326919
411	Barrel	N100_S20_-P_+K	2.23005	0.801967	4.10876	0.0263114	0.0263884	0.0260367	0.0263171	0.0274228	0.0295138	0.0327485	0.0359725	0.0381763	0.0397772	0.0406546	0.0412173	0.041676	0.042678	0.0455755	0.0523649	0.0646436	0.0781221	0.0867482	0.0916426	0.0931243	0.089654	0.085298	0.0835005	0.0833986	0.0818971	0.0798912	0.0801192	0.0791	0.0761991	0.0730175	0.0697814	0.0716952	0.0878429	0.125522	0.168419	0.215442	0.265079	0.301334	0.322799	0.333539	0.337934	0.340549	0.343157
412	Claire	N100_S20_-P_+K	2.30038	0.832958	4.70887	0.0336319	0.034332	0.0339766	0.0344229	0.0355622	0.0374081	0.0402731	0.0433823	0.0458408	0.0475698	0.0484896	0.0490833	0.0498131	0.0510152	0.0538656	0.0596397	0.0696947	0.0812503	0.0897207	0.0954977	0.0986569	0.0979942	0.0963688	0.0962575	0.0973131	0.0971038	0.0965839	0.0977236	0.0980885	0.097016	0.0950848	0.0929374	0.0952429	0.109505	0.138916	0.170996	0.206019	0.242501	0.269792	0.286131	0.29453	0.298553	0.301504	0.303873
413	Firefly	N100_S20_-P_+K	1.96116	0.673391	5.7742	0.0281086	0.0285262	0.0284125	0.0286021	0.0295381	0.0314306	0.0344999	0.037875	0.0403736	0.0419965	0.0427696	0.0432036	0.0436447	0.0445631	0.0469806	0.0523516	0.0622825	0.0737279	0.0815392	0.0862914	0.0882119	0.0860068	0.0829507	0.0819228	0.0821731	0.0812528	0.0799975	0.0804884	0.0801684	0.0785757	0.0765037	0.074411	0.0764325	0.0892304	0.11936	0.155681	0.197999	0.244635	0.280301	0.301949	0.31267	0.317357	0.319954	0.322317
414	Leeds	N100_S20_-P_+K	2.02454	0.705099	6.01532	0.0282063	0.028076	0.0278429	0.0280292	0.02891	0.0306413	0.0333549	0.0363139	0.0385528	0.0401025	0.040957	0.0414305	0.0419202	0.0428527	0.0455492	0.0515896	0.0627911	0.0754763	0.0839363	0.0889768	0.0906766	0.0876749	0.0837535	0.0821494	0.0821153	0.0807185	0.0789436	0.0791568	0.0784616	0.0761943	0.0735644	0.0710474	0.0729838	0.08703	0.120515	0.160057	0.20436	0.252814	0.289872	0.31204	0.32228	0.327136	0.330128	0.332188
415	Invicta	N100_S20_-P_+K	2.19909	0.787985	5.00837	0.0274515	0.0278632	0.027486	0.027679	0.0285659	0.0302834	0.0331795	0.0363235	0.0386507	0.0402592	0.0411004	0.0415694	0.0420417	0.0430438	0.0457394	0.0516897	0.0626306	0.0750394	0.0837011	0.0891271	0.0913048	0.0889157	0.0854386	0.0840861	0.0841303	0.0828853	0.0811448	0.0814505	0.0806113	0.0780714	0.0752476	0.0723343	0.0741521	0.0889829	0.122585	0.160665	0.202712	0.248071	0.282187	0.302885	0.312813	0.318026	0.320753	0.323142
416	Horatio	N100_S20_-P_+K	1.93271	0.658746	5.45544	0.0316391	0.0322859	0.0319161	0.0321912	0.0330529	0.034807	0.0375878	0.0407508	0.0432409	0.0449185	0.0457649	0.0462452	0.0468472	0.047876	0.0503664	0.05543	0.0644127	0.0748563	0.0824851	0.0876088	0.0903015	0.0893345	0.0875574	0.0872679	0.0880489	0.0877389	0.0871702	0.0879628	0.0882238	0.0872082	0.085687	0.0841081	0.0862298	0.0981931	0.12451	0.155196	0.189492	0.226631	0.254917	0.272015	0.279896	0.283737	0.286372	0.288087
417	Arkeos	N100_S20_-P_+K	3.21869	1.16879	3.64933	0.0283665	0.0285731	0.0282297	0.0285255	0.0294447	0.031309	0.0341746	0.0372604	0.03958	0.0412801	0.0422031	0.0427987	0.0433668	0.0444924	0.0473653	0.0536652	0.0646903	0.0768752	0.0852166	0.0904903	0.0928201	0.0910039	0.0880913	0.0870045	0.0872914	0.0863459	0.0848852	0.0852674	0.0846078	0.082222	0.0795147	0.0765995	0.0784174	0.0934231	0.125525	0.159852	0.196129	0.233758	0.261398	0.277716	0.285702	0.289575	0.292037	0.293967
418	Elicit	N100_S20_-P_+K	1.84601	0.612886	6.1088	0.0287283	0.0291688	0.0287872	0.0290507	0.0299567	0.0318545	0.0347247	0.0377521	0.0399054	0.0413554	0.0420648	0.042458	0.0428737	0.0437814	0.0462167	0.0515463	0.0613065	0.0723711	0.0798404	0.0844666	0.0863233	0.0842197	0.0813408	0.0803728	0.0807271	0.0799271	0.0787777	0.0793578	0.0791011	0.077515	0.0755611	0.0736301	0.0756162	0.0880457	0.117398	0.15221	0.19164	0.234714	0.267541	0.287286	0.296839	0.30073	0.303206	0.30504
419	Basset	N100_S20_-P_+K	2.33519	0.847712	6.11238	0.026976	0.0274117	0.0269425	0.0270825	0.0279299	0.0295919	0.0321994	0.0350026	0.0370493	0.0385048	0.0392173	0.0396721	0.0401581	0.0410992	0.0434131	0.0485441	0.0581455	0.069274	0.0768383	0.0815168	0.0833803	0.0812153	0.0782796	0.0772997	0.0775953	0.0768324	0.0757731	0.0762956	0.0760089	0.0745358	0.0728331	0.0711938	0.0733576	0.0854044	0.114209	0.149145	0.189369	0.2332	0.265895	0.285546	0.295712	0.299144	0.301696	0.303799
420	Myriad	N100_S20_-P_+K	1.666	0.510425	5.46786	0.0296038	0.0306389	0.0303424	0.0307232	0.0316086	0.0331806	0.0356857	0.038469	0.0407493	0.0424245	0.0433208	0.0438928	0.0445428	0.0456936	0.048323	0.0534996	0.0623363	0.0722345	0.0795642	0.0846941	0.0876603	0.0874012	0.0862568	0.086318	0.0873223	0.0872671	0.0869567	0.0879564	0.088224	0.0872381	0.0858845	0.0842912	0.0865343	0.098878	0.124205	0.151394	0.180536	0.210734	0.233016	0.246448	0.253411	0.256596	0.259128	0.260942
421	Barrel	N200_S0_-P_-K	21.3645	3.06163	1.82417	0.0325114	0.0329005	0.0325319	0.0330014	0.0340505	0.0358979	0.0387899	0.0419344	0.0444899	0.0463457	0.0473976	0.0481192	0.0488785	0.0502724	0.053455	0.0598986	0.0702017	0.0811621	0.0889922	0.0944658	0.0977665	0.097917	0.0969959	0.0974274	0.0987954	0.0990533	0.098925	0.100405	0.100624	0.0989857	0.0969167	0.0943702	0.0966725	0.112919	0.14388	0.172471	0.199092	0.222552	0.237685	0.246581	0.25157	0.254253	0.256386	0.258474
422	Invicta	N200_S0_-P_-K	21.4315	3.06029	1.46464	0.034047	0.0341966	0.0339432	0.0344722	0.0354527	0.0370444	0.0394793	0.0423772	0.0449804	0.0468477	0.047954	0.0487189	0.0495878	0.0511153	0.0542343	0.0599941	0.0691171	0.0790141	0.0867193	0.0925055	0.0964393	0.0974306	0.0974494	0.098297	0.09992	0.100458	0.100751	0.1023	0.102955	0.102208	0.101123	0.0997189	0.10217	0.11563	0.140435	0.163218	0.184284	0.203466	0.216467	0.224316	0.228503	0.231316	0.233725	0.23562
423	Arkeos	N200_S0_-P_-K	13.5323	2.60231	0.190274	0.0314514	0.0317958	0.0315738	0.0320102	0.0329647	0.0346194	0.0371097	0.0400439	0.0425407	0.0444572	0.0455563	0.0463836	0.0472492	0.0487107	0.0518646	0.0578818	0.0673507	0.0776395	0.085468	0.0912518	0.095048	0.0959433	0.0957529	0.0964706	0.0978787	0.098272	0.098326	0.0996779	0.0999173	0.0985971	0.097084	0.0949352	0.0972371	0.111663	0.137328	0.160227	0.181988	0.201601	0.21448	0.222346	0.22695	0.22972	0.231866	0.233996
424	Zulu	N200_S0_-P_-K	34.2162	3.53026	1.85473	0.0286373	0.0293829	0.0289471	0.0293294	0.0304039	0.0324787	0.0355751	0.0388425	0.0413701	0.0432928	0.044436	0.0451515	0.0458169	0.0471471	0.0509079	0.0590816	0.0730161	0.0876719	0.0975509	0.103718	0.10638	0.104293	0.100835	0.0994503	0.0996996	0.0985484	0.0966875	0.097164	0.0956063	0.091602	0.0878122	0.0836581	0.0856407	0.106088	0.147499	0.185903	0.220001	0.249736	0.268577	0.278779	0.284039	0.286034	0.28817	0.289807
425	Basset	N200_S0_-P_-K	19.7401	2.98113	2.03995	0.0323999	0.0330952	0.0330041	0.0333282	0.0342968	0.0358642	0.0383085	0.0411389	0.0436057	0.045357	0.0463438	0.0470538	0.0478229	0.0491988	0.0520983	0.0577505	0.0672035	0.0776696	0.0853837	0.090759	0.0939939	0.0940924	0.0931614	0.0933985	0.0945673	0.0946705	0.0945096	0.0957018	0.0959381	0.0948069	0.0934614	0.091893	0.094221	0.107441	0.134138	0.160808	0.187427	0.211838	0.227746	0.23698	0.242595	0.244725	0.246756	0.248749
426	Leeds	N200_S0_-P_-K	23.3291	3.1485	2.13632	0.033767	0.0340438	0.0338243	0.0342885	0.0352163	0.0366944	0.0390037	0.0417175	0.0441087	0.0459555	0.0469624	0.0476712	0.0485168	0.0499904	0.0529297	0.0585331	0.0673704	0.0770086	0.0843223	0.0896949	0.0932864	0.0940454	0.093827	0.0944181	0.0957683	0.0961004	0.0960571	0.0973694	0.0977542	0.0968677	0.0956371	0.0941497	0.0963811	0.108915	0.132826	0.155174	0.176296	0.195768	0.208939	0.216837	0.220846	0.223794	0.225855	0.227561
427	Claire	N200_S0_-P_-K	30.8947	3.41025	2.41954	0.032191	0.032341	0.0319755	0.0324041	0.0333366	0.0349316	0.03735	0.0401536	0.0424511	0.0441144	0.0449843	0.0455751	0.0462926	0.0475404	0.0502479	0.0556367	0.0646056	0.0746188	0.0820198	0.0871666	0.0903523	0.0904583	0.0896297	0.0898512	0.0909174	0.0909629	0.0907256	0.0917786	0.0919891	0.0908719	0.089368	0.0877267	0.0898186	0.102117	0.126859	0.151665	0.176737	0.200538	0.216726	0.226214	0.231259	0.233541	0.235378	0.237072
428	Horatio	N200_S0_-P_-K	27.5289	3.28854	2.56198	0.0320295	0.032813	0.0326052	0.0329754	0.0338823	0.0354191	0.0379419	0.0408255	0.0433103	0.0450777	0.045999	0.046567	0.0472786	0.0485363	0.0511753	0.0563237	0.0650351	0.0748564	0.0821146	0.0872326	0.0903168	0.0903162	0.0894437	0.0896005	0.090639	0.0906555	0.0903524	0.0913796	0.0916086	0.0906379	0.0894243	0.0881011	0.0902044	0.101601	0.125268	0.150102	0.17544	0.200566	0.218444	0.228779	0.233771	0.236384	0.238421	0.239858
429	Firefly	N200_S0_-P_-K	25.6017	3.24226	2.45247	0.0287253	0.0298063	0.0293728	0.0296999	0.0304826	0.0320658	0.0347639	0.0378819	0.040313	0.0420332	0.0429218	0.04348	0.0440614	0.0451801	0.0478389	0.0534982	0.0631157	0.0737458	0.0811219	0.0859229	0.0883928	0.0875874	0.0858397	0.0854919	0.0861973	0.0858919	0.0851851	0.0859477	0.0856594	0.0837781	0.0817334	0.0794934	0.0813677	0.0946468	0.122583	0.151252	0.180474	0.208306	0.227286	0.238046	0.243698	0.245658	0.247447	0.248944
430	Myriad	N200_S0_-P_-K	35.7173	3.57225	2.26251	0.0307135	0.0311348	0.0308739	0.0311591	0.0320292	0.0335498	0.0359194	0.0387176	0.0410448	0.0427426	0.0436916	0.0443437	0.0450328	0.0462753	0.0490873	0.0546439	0.0638072	0.073823	0.0809973	0.0859973	0.0889491	0.0888719	0.0879046	0.0879717	0.0889513	0.0889526	0.0886727	0.0896718	0.0896118	0.0881084	0.0864469	0.0844576	0.0864747	0.0994909	0.124897	0.149759	0.174226	0.197568	0.213721	0.223124	0.227881	0.230003	0.232055	0.233481
431	Croft	N200_S0_-P_-K	40.533	3.6978	1.89748	0.0277013	0.0281864	0.0279058	0.0282074	0.0291816	0.0307652	0.033379	0.0361891	0.0384516	0.040129	0.0410789	0.0416929	0.0423273	0.0434993	0.0464226	0.0526266	0.0631643	0.0746124	0.0824676	0.0874722	0.0898301	0.0884343	0.0859783	0.0851415	0.0855486	0.0848023	0.083595	0.0841509	0.0835456	0.0812263	0.0789153	0.0763715	0.0781591	0.0921888	0.121985	0.152162	0.182094	0.210265	0.229231	0.240049	0.245684	0.247726	0.24966	0.251152
432	Elicit	N200_S0_-P_-K	40.2554	3.68962	2.15082	0.0291766	0.0296874	0.0292906	0.0295931	0.0304809	0.0322684	0.0350545	0.0380448	0.040295	0.0418675	0.0427079	0.0431645	0.043674	0.0447325	0.0474978	0.0534862	0.0639961	0.0754639	0.0831585	0.0879194	0.0900093	0.0882469	0.0855742	0.0846581	0.0851119	0.0843386	0.0831122	0.0836077	0.0830123	0.0807141	0.0783318	0.0758968	0.0777081	0.0915185	0.122675	0.155879	0.189548	0.223035	0.246785	0.260118	0.266036	0.268705	0.270679	0.272002
[truncated: 358 more columns]
