# Supplementary material for: Reducing Dietary Acrylamide Exposure from Wheat Products through Crop Management and Imaging
Source: J Agric Food Chem. 2023 Feb 6;71(7):3403–13. doi: 10.1021/acs.jafc.2c07208 (PMC9951245; doi:10.1021/acs.jafc.2c07208)
Supplement: Supplementary file 8 — jf2c07208_si_008.xlsx [file jf2c07208_si_008.xlsx]

## Sheet: Supplementary file 7 - Biscuit 
Label	Plot	Treatment	Asn (mmol per kg)	Acrylamide	Mean (L*, bottom)	Mean (a*, bottom)	Mean (b*, bottom)	Mean (L*, top)	Mean (a*, top)	Mean (b*, top)	Cookie diameter(mm)	Stack height four cookies (mm)	Cookie mass (g)	Moisture loss (%)	Product moisture (%)	Average product aw
34.1	34	N100 S10 (P + K supplied)	2.56048	526	32.636	12.034	26.073	58.411	4.799	37.762	78.625	38.7	21.0375	15.05	2.7	0.2448
34.2	34	N100 S10 (P + K supplied)	2.56048	448	33.694	12.065	27.137	57.076	5.069	37.699	79.125	38.65	21.155	14.88	3.22	0.2522
62.1	62	N200 S0 (P + K withheld)	19.3746	11344	23.576	10.977	16.181	53.507	8.957	39.425	77.75	38.4	21.405	15.98	2.82	0.2603
62.2	62	N200 S0 (P + K withheld)	19.3746	13279	25.407	11.956	18.594	52.821	9.348	39.675	77.625	36.9	20.4975	14.81	3.04	0.296833
99.1	99	N100 S0 (P + K supplied)	14.8461	5405	29.002	12.053	22.378	57.936	6.371	37.534	78.25	41.25	22.3425	15.43	3.62	0.2691
99.2	99	N100 S0 (P + K supplied)	14.8461	5983	30.692	12.654	23.166	56.877	6.887	37.08	79	38.3	21.275	15.7	2.68	0.201167
156.1	156	N200 S0 (P + K withheld)	19.8526	14226	18.735	7.761	9.774	53.707	9.448	41.118	76.5	38.75	21.0975	14.81	3.86	0.314033
156.2	156	N200 S0 (P + K withheld)	19.8526	15417	21.058	9.683	12.259	52.307	10.428	40.198	76.125	38.95	20.935	NA	4.06	0.3273
175.1	175	N100 S0 (P + K supplied)	13.6176	7023	30.195	12.472	23.271	56.962	7.247	38.602	75.375	41.6	21.6	15.1	3.28	0.2553
175.2	175	N100 S0 (P + K supplied)	13.6176	6666	28.211	12.111	19.643	55.695	7.794	38.558	74.25	43.2	21.9525	15.19	3.68	0.291567
256.1	256	N100 S10 (P + K supplied)	2.81347	524.5	31.382	11.847	24.574	57.794	5.609	37.03	76.25	41.05	21.2525	14.99	3.08	0.285233
256.2	256	N100 S10 (P + K supplied)	2.81347	449	34.571	11.836	26.452	58.94	4.926	35.469	76.125	43.65	22.2775	14.99	3.8	0.3074
331.1	331	N100 S0 (P + K supplied)	6.64395	5648	31.067	12.622	23.61	57.23	6.769	38.282	74.75	41.55	21.8225	15.11	3.48	0.264567
331.2	331	N100 S0 (P + K supplied)	6.64395	5956.5	28.517	11.443	20.75	56.643	7.205	38.301	72.875	42.95	21.04	14.24	3.62	0.2828
382.1	382	N100 S10 (P + K supplied)	2.24847	525	32.146	11.724	25.074	57.244	5.073	36.9	74.125	43.9	21.5625	14.35	4.16	0.3315
382.2	382	N100 S10 (P + K supplied)	2.24847	458	35.304	11.496	28.033	60.993	3.537	36.158	75	46	22.7375	14.65	4.52	0.358967
425.1	425	N200 S0 (P + K withheld)	19.7401	13314	21.326	10.085	11.675	53.117	9.793	39.328	75.75	38.75	20.6975	15.51	2.94	0.221267
425.2	425	N200 S0 (P + K withheld)	19.7401	13558	26.944	12.986	19.294	55.396	8.932	40.559	74.625	40.6	21.5825	15.17	3.7	0.2852
